# Supplementary material for: Identification of the novel FOXP3-dependent Treg cell transcription factor MEOX1 by high-dimensional analysis of human CD4+ T cells
Source: Front Immunol. 2023 Jul 25;14:1107397. doi: 10.3389/fimmu.2023.1107397 (PMC10407399; doi:10.3389/fimmu.2023.1107397)
Supplement: Supplementary file 3 [file Table_2.xlsx]

## Sheet: Sheet1
Cluster Names	Conditions within the Clusters (represented by Condition Numbering)
Tconv-cell resting	1, 8, 9, 45
Tconv-cell TGF-β	3, 4, 5, 6, 7, 11, 12, 13, 14, 15, 16, 17, 18, 19, 20
Tconv-cell CD3/IL-2	21
Tconv-cell act. PD-1	35
Tconv-cell act. CTLA-4	2, 10, 34
Tconv-cell act. PGE2	36
Tconv-cell act. 8h	22, 24, 26, 28
Tconv-cell act. 20h	23, 25, 27, 29, 30, 31, 32, 33
TH1-/TH2-cell	37, 38, 39, 40, 41, 42, 43, 44
Treg-cell resting	46, 47
Treg-cell CD3/IL-2	48
