# Supplementary material for: Identification of the novel FOXP3-dependent Treg cell transcription factor MEOX1 by high-dimensional analysis of human CD4+ T cells
Source: Front Immunol. 2023 Jul 25;14:1107397. doi: 10.3389/fimmu.2023.1107397 (PMC10407399; doi:10.3389/fimmu.2023.1107397)
Supplement: Supplementary file 4 [file Table_3.xlsx]

## Sheet: AHR
GO-ID	p-value	corr p-value	Description	Genes in test set
44237	6.1272e-08	0.00016525	cellular metabolic process	ZNF331|MUS81|SUV39H2|SMG1|NARF|USP38|RIF1|PSIP1|TNFAIP3|RORA|COX6A1|CSAD|RPL9|POLB|SART3|SNAPC1|UQCRFS1|ZNF248|ZNF200|ZNF17|CCT2|DUSP5|GRLF1|MEF2C|DUSP2|NCBP1|DUSP1|PDE4D|BCKDHB|ALG2|NDUFC2|IL16|MRP63|FOS|THOC4|MRPS18C|CREB1|MTHFD2|ACOX1|NFX1|CTDSP2|IL1B|PIGA|DDIT4|MAPKAPK5|PPIH|ZNF238|GART|ASF1A|ZNF232|NFAT5|TSG101|ZNF394|RNF34|DAPP1|ABHD6|KLHL12|HMGCR|ZFP36L2|MRPL11|SRM|MBTD1|PPP1R2|NDNL2|SLC17…
33554	2.2446e-07	0.00030268	cellular response to stress	MUS81|SUV39H2|SMG1|RNF34|RIF1|TNFAIP3|RORA|POLB|NDNL2|DNAJB9|C9ORF80|MEF2C|XRCC2|ALG2|SMARCA5|FOS|THOC4|C20ORF111|FANCF|NR4A2|CREB1|PSMC6|CTDSP2|DDIT4|JMY|MAPKAPK5|ASF1A|AARS
71704	8.7391e-07	0.00078564	organic substance metabolic process	ZNF331|MUS81|SUV39H2|SMG1|NARF|USP38|RIF1|PSIP1|TNFAIP3|RORA|CSAD|RPL9|POLB|SART3|SNAPC1|ZNF248|ZNF200|NDEL1|ZNF17|CCT2|DUSP5|GRLF1|MEF2C|DUSP2|NCBP1|DUSP1|PDE4D|BCKDHB|ALG2|NDUFC2|IL16|MRP63|FOS|THOC4|MRPS18C|CREB1|MTHFD2|ACOX1|NFX1|CTDSP2|IL1B|PIGA|MAPKAPK5|PPIH|ZNF238|GART|ASF1A|ZNF232|NFAT5|TSG101|ZNF394|RNF34|DAPP1|ABHD6|KLHL12|HMGCR|ZFP36L2|MRPL11|SRM|MBTD1|PPP1R2|NDNL2|SLC17A5|DNAJB9|GPC2|…
44260	1.614e-06	0.0010882	cellular macromolecule metabolic process	ZNF331|MUS81|SUV39H2|SMG1|NARF|USP38|RIF1|PSIP1|TNFAIP3|RORA|RPL9|POLB|SART3|SNAPC1|ZNF248|ZNF200|ZNF17|CCT2|DUSP5|GRLF1|MEF2C|DUSP2|NCBP1|DUSP1|ALG2|IL16|MRP63|FOS|THOC4|MRPS18C|CREB1|NFX1|CTDSP2|PIGA|MAPKAPK5|PPIH|ZNF238|ASF1A|ZNF232|NFAT5|TSG101|ZNF394|RNF34|DAPP1|KLHL12|ZFP36L2|MRPL11|MBTD1|PPP1R2|NDNL2|SLC17A5|DNAJB9|GPC2|C9ORF80|EGR2|H3F3B|GALNT3|BCL11A|XRCC2|NFATC3|SMARCA5|WWP2|FBXO33|FANC…
44238	2.0759e-06	0.0011197	primary metabolic process	ZNF331|MUS81|SUV39H2|SMG1|NARF|USP38|RIF1|PSIP1|TNFAIP3|RORA|CSAD|RPL9|POLB|SART3|SNAPC1|ZNF248|ZNF200|NDEL1|ZNF17|CCT2|DUSP5|GRLF1|MEF2C|DUSP2|NCBP1|DUSP1|PDE4D|BCKDHB|ALG2|NDUFC2|IL16|MRP63|FOS|THOC4|MRPS18C|CREB1|MTHFD2|ACOX1|NFX1|CTDSP2|PIGA|MAPKAPK5|PPIH|ZNF238|GART|ASF1A|ZNF232|NFAT5|TSG101|ZNF394|RNF34|DAPP1|ABHD6|KLHL12|HMGCR|ZFP36L2|MRPL11|MBTD1|PPP1R2|NDNL2|SLC17A5|DNAJB9|GPC2|C9ORF80|E…
43170	4.5356e-06	0.0020387	macromolecule metabolic process	ZNF331|MUS81|SUV39H2|SMG1|NARF|USP38|RIF1|PSIP1|TNFAIP3|RORA|RPL9|POLB|SART3|SNAPC1|ZNF248|ZNF200|NDEL1|ZNF17|CCT2|DUSP5|GRLF1|MEF2C|DUSP2|NCBP1|DUSP1|ALG2|IL16|MRP63|FOS|THOC4|MRPS18C|CREB1|NFX1|CTDSP2|IL1B|PIGA|MAPKAPK5|PPIH|ZNF238|ASF1A|ZNF232|NFAT5|TSG101|ZNF394|RNF34|DAPP1|KLHL12|ZFP36L2|MRPL11|MBTD1|PPP1R2|NDNL2|SLC17A5|DNAJB9|GPC2|AASDHPPT|C9ORF80|EGR2|H3F3B|GALNT3|BCL11A|TNFSF15|XRCC2|NFA…
9987	9.85e-06	0.0036879	cellular process	ZNF331|NARF|RIF1|CSE1L|RORA|COX6A1|RPL9|POGZ|ZNF207|SLC35A5|ZNF200|ZNF17|GRLF1|MEF2C|ALG2|MRP63|CGRRF1|THOC4|MRPS18C|SLC5A8|BIN2|MTHFD2|ZW10|DDIT4|MAPKAPK5|PPIH|ASF1A|TSG101|ZNF394|DAPP1|ABHD6|KLHL12|ZFP36L2|MRPL11|MBTD1|C9ORF80|EGR2|GOT1|H3F3B|BCL11A|TNFSF15|XRCC2|SH2D1A|NFATC3|SMARCA5|FBXO33|FANCF|NR4A2|STAG3|JMY|SP3|CALU|IARS|SFXN2|AARS|MUS81|SUV39H2|SMG1|USP38|PSIP1|TNFAIP3|CSAD|CXCL5|POLB|FY…
8152	1.0939e-05	0.0036879	metabolic process	ZNF331|MUS81|SUV39H2|SMG1|NARF|USP38|RIF1|PSIP1|TNFAIP3|RORA|COX6A1|CSAD|RPL9|POLB|SART3|SNAPC1|UQCRFS1|ZNF248|ZNF200|NDEL1|ZNF17|CCT2|DUSP5|GRLF1|MEF2C|DUSP2|NCBP1|DUSP1|PDE4D|BCKDHB|ALG2|NDUFC2|IL16|MRP63|FOS|THOC4|MRPS18C|CREB1|MTHFD2|ACOX1|NFX1|CTDSP2|IL1B|PIGA|DDIT4|MAPKAPK5|PPIH|ZNF238|GART|ASF1A|ZNF232|NFAT5|TSG101|ZNF394|RNF34|DAPP1|TUBD1|ABHD6|KLHL12|HMGCR|ZFP36L2|MRPL11|SRM|MBTD1|PPP1R2…
34641	1.3658e-05	0.0040928	cellular nitrogen compound metabolic process	ZNF331|MUS81|SUV39H2|SMG1|RIF1|PSIP1|RORA|CSAD|RPL9|POLB|SART3|SNAPC1|ZNF248|ZNF200|ZNF17|GRLF1|MEF2C|NCBP1|PDE4D|BCKDHB|NDUFC2|IL16|FOS|THOC4|CREB1|MTHFD2|NFX1|PPIH|ZNF238|GART|ASF1A|ZNF232|NFAT5|ZNF394|HMGCR|ZFP36L2|SRM|MBTD1|NDNL2|AASDHPPT|C9ORF80|EGR2|GOT1|H3F3B|BCL11A|XRCC2|NFATC3|SMARCA5|FANCF|NR4A2|PSMC6|NMNAT1|JMY|SP3|ZNF217|IARS|AARS
1902532	1.7361e-05	0.0046823	negative regulation of intracellular signal transduction	DUSP5|GRLF1|DUSP2|RNF34|DUSP1|IL1B|DDIT4|ALG2|TNFAIP3|RORA|MAPKAPK5|HMGCR
6807	3.0548e-05	0.0074897	nitrogen compound metabolic process	ZNF331|MUS81|SUV39H2|SMG1|RIF1|PSIP1|RORA|CSAD|RPL9|POLB|SART3|SNAPC1|ZNF248|ZNF200|ZNF17|GRLF1|MEF2C|NCBP1|PDE4D|BCKDHB|NDUFC2|IL16|FOS|THOC4|CREB1|MTHFD2|NFX1|IL1B|PPIH|ZNF238|GART|ASF1A|ZNF232|NFAT5|ZNF394|HMGCR|ZFP36L2|SRM|MBTD1|NDNL2|GPC2|AASDHPPT|C9ORF80|EGR2|GOT1|H3F3B|BCL11A|XRCC2|NFATC3|SMARCA5|FANCF|NR4A2|PSMC6|NMNAT1|JMY|SP3|ZNF217|IARS|AARS
9059	0.00010175	0.022869	macromolecule biosynthetic process	ZNF331|ZNF232|SUV39H2|NFAT5|ZNF394|RIF1|PSIP1|RORA|RPL9|MRPL11|MBTD1|POLB|SNAPC1|SLC17A5|GPC2|ZNF248|AASDHPPT|ZNF200|ZNF17|GRLF1|MEF2C|EGR2|NCBP1|GALNT3|BCL11A|ALG2|NFATC3|SMARCA5|IL16|MRP63|FOS|THOC4|MRPS18C|NR4A2|CREB1|NFX1|IL1B|PIGA|SP3|ZNF217|ZNF238|IARS|ASF1A|AARS
6139	0.00012033	0.024964	nucleobase-containing compound metabolic process	ZNF331|MUS81|SUV39H2|SMG1|RIF1|PSIP1|RORA|RPL9|POLB|SART3|SNAPC1|ZNF248|ZNF200|ZNF17|GRLF1|MEF2C|NCBP1|PDE4D|NDUFC2|IL16|FOS|THOC4|CREB1|NFX1|PPIH|ZNF238|GART|ASF1A|ZNF232|NFAT5|ZNF394|HMGCR|ZFP36L2|MBTD1|NDNL2|C9ORF80|EGR2|H3F3B|BCL11A|XRCC2|NFATC3|SMARCA5|FANCF|NR4A2|NMNAT1|JMY|SP3|ZNF217|IARS|AARS
1901576	0.00014912	0.028728	organic substance biosynthetic process	ZNF331|SUV39H2|RIF1|PSIP1|RORA|CSAD|RPL9|POLB|SNAPC1|ZNF248|ZNF200|ZNF17|GRLF1|MEF2C|NCBP1|ALG2|IL16|MRP63|FOS|THOC4|MRPS18C|CREB1|MTHFD2|NFX1|IL1B|PIGA|ZNF238|GART|ASF1A|ZNF232|NFAT5|ZNF394|HMGCR|MRPL11|SRM|MBTD1|SLC17A5|GPC2|AASDHPPT|EGR2|GOT1|GALNT3|BCL11A|NFATC3|SMARCA5|NR4A2|NMNAT1|SP3|ZNF217|IARS|AARS
46483	0.00017878	0.029989	heterocycle metabolic process	ZNF331|MUS81|SUV39H2|SMG1|RIF1|PSIP1|RORA|RPL9|POLB|SART3|SNAPC1|ZNF248|ZNF200|ZNF17|GRLF1|MEF2C|NCBP1|PDE4D|NDUFC2|IL16|FOS|THOC4|CREB1|MTHFD2|NFX1|PPIH|ZNF238|GART|ASF1A|ZNF232|NFAT5|ZNF394|HMGCR|ZFP36L2|MBTD1|NDNL2|C9ORF80|EGR2|H3F3B|BCL11A|XRCC2|NFATC3|SMARCA5|FANCF|NR4A2|NMNAT1|JMY|SP3|ZNF217|IARS|AARS
10467	0.00018234	0.029989	gene expression	ZNF331|ZNF232|SUV39H2|NFAT5|SMG1|TSG101|ZNF394|RIF1|PSIP1|RORA|RPL9|MRPL11|MBTD1|SART3|SNAPC1|ZNF248|ZNF200|ZNF17|GRLF1|MEF2C|EGR2|H3F3B|NCBP1|BCL11A|NFATC3|SMARCA5|IL16|MRP63|FOS|THOC4|MRPS18C|NR4A2|CREB1|PSMC6|NFX1|SP3|ZNF217|PPIH|ZNF238|IARS|ASF1A|AARS
6725	0.00019094	0.029989	cellular aromatic compound metabolic process	ZNF331|MUS81|SUV39H2|SMG1|RIF1|PSIP1|RORA|RPL9|POLB|SART3|SNAPC1|ZNF248|ZNF200|ZNF17|GRLF1|MEF2C|NCBP1|PDE4D|NDUFC2|IL16|FOS|THOC4|CREB1|MTHFD2|NFX1|PPIH|ZNF238|GART|ASF1A|ZNF232|NFAT5|ZNF394|HMGCR|ZFP36L2|MBTD1|NDNL2|C9ORF80|EGR2|H3F3B|BCL11A|XRCC2|NFATC3|SMARCA5|FANCF|NR4A2|NMNAT1|JMY|SP3|ZNF217|IARS|AARS
43407	0.00020095	0.029989	negative regulation of MAP kinase activity	DUSP5|DUSP2|DUSP1|IL1B|HMGCR
1933	0.00021708	0.029989	negative regulation of protein phosphorylation	DUSP5|DUSP2|DUSP1|PDE4D|CTDSP2|IL1B|DDIT4|TNFAIP3|HMGCR
90304	0.00023296	0.029989	nucleic acid metabolic process	ZNF331|MUS81|ZNF232|SUV39H2|NFAT5|SMG1|ZNF394|RIF1|PSIP1|RORA|RPL9|ZFP36L2|MBTD1|POLB|SART3|SNAPC1|NDNL2|ZNF248|ZNF200|ZNF17|C9ORF80|GRLF1|MEF2C|EGR2|H3F3B|NCBP1|BCL11A|XRCC2|NFATC3|SMARCA5|IL16|FOS|THOC4|FANCF|NR4A2|CREB1|NFX1|JMY|SP3|ZNF217|PPIH|ZNF238|IARS|ASF1A|AARS
9058	0.00023351	0.029989	biosynthetic process	ZNF331|SUV39H2|RIF1|PSIP1|RORA|CSAD|RPL9|POLB|SNAPC1|ZNF248|ZNF200|ZNF17|GRLF1|MEF2C|NCBP1|ALG2|IL16|MRP63|FOS|THOC4|MRPS18C|CREB1|MTHFD2|NFX1|IL1B|PIGA|ZNF238|GART|ASF1A|ZNF232|NFAT5|ZNF394|HMGCR|MRPL11|SRM|MBTD1|SLC17A5|GPC2|AASDHPPT|EGR2|GOT1|GALNT3|BCL11A|NFATC3|SMARCA5|NR4A2|NMNAT1|SP3|ZNF217|IARS|AARS
80090	0.00025439	0.031186	regulation of primary metabolic process	ZNF331|SUV39H2|USP38|RIF1|PSIP1|TNFAIP3|RORA|SART3|SNAPC1|ZNF207|ZNF248|ZNF200|ZNF17|DUSP5|GRLF1|MEF2C|DUSP2|NCBP1|DUSP1|PDE4D|ALG2|IL16|FOS|THOC4|CREB1|NFX1|CTDSP2|IL1B|DDIT4|MAPKAPK5|ZNF238|ASF1A|ZNF232|NFAT5|TSG101|ZNF394|RNF34|HMGCR|ZFP36L2|MBTD1|NDNL2|DNAJB9|EGR2|GABBR1|H3F3B|BCL11A|TNFSF15|NFATC3|SMARCA5|WWP2|NR4A2|PSMC6|JMY|SP3|ZNF217|IARS|AARS
31323	0.0002953	0.03382	regulation of cellular metabolic process	ZNF331|SUV39H2|USP38|RIF1|PSIP1|TNFAIP3|RORA|SART3|SNAPC1|ZNF207|ZNF248|ZNF200|ZNF17|DUSP5|GRLF1|MEF2C|DUSP2|NCBP1|DUSP1|PDE4D|ALG2|IL16|FOS|THOC4|CREB1|NFX1|CTDSP2|IL1B|DDIT4|MAPKAPK5|ZNF238|ASF1A|ZNF232|NFAT5|TSG101|ZNF394|RNF34|HMGCR|ZFP36L2|MBTD1|PPP1R2|NDNL2|DNAJB9|EGR2|GABBR1|H3F3B|BCL11A|TNFSF15|NFATC3|SMARCA5|WWP2|FANCF|NR4A2|PSMC6|JMY|SP3|ZNF217|IARS|AARS
71901	0.00030095	0.03382	negative regulation of protein serine/threonine kinase activity	DUSP5|DUSP2|DUSP1|IL1B|TNFAIP3|HMGCR
6974	0.00031849	0.034359	cellular response to DNA damage stimulus	C9ORF80|MUS81|SMG1|RIF1|XRCC2|SMARCA5|THOC4|FANCF|POLB|PSMC6|NDNL2|DDIT4|JMY|ASF1A
10035	0.00040016	0.041509	response to inorganic substance	NR4A2|MEF2C|CREB1|DUSP1|ALG2|NFATC3|TNFAIP3|FOS|GART|C20ORF111

## Sheet: CREB1
GO-ID	p-value	corr p-value	Description	Genes in test set
43170	9.0237e-12	1.5371e-08	macromolecule metabolic process	ZNF331|FCN1|SLC35B3|ZNF175|NARF|RIF1|RORA|TTF2|AHR|RPL9|HOXA6|ZNF200|MEF2C|METTL1|SLC30A5|ALG2|THOC4|ZNF14|FBXO11|MRPS18C|RNF126|PPP1R3D|SBDS|TXNIP|GEMIN6|MAPKAPK5|ASF1A|BLK|TSG101|ZNF394|DAPP1|KLHL12|MRPL12|PRDM10|ZFP36L2|UBE2J1|MRPL11|MBTD1|NPAT|MTERF|ABL1|N4BP2|ZNF540|C9ORF80|EGR2|DMPK|H3F3B|TNFSF15|BCL11A|XRCC2|NFATC3|SMARCA5|FBXO33|FANCF|NR4A2|JMY|IARS|ZNF322A|AARS|MRPS17|SUV39H2|SMG1|USP38|…
44260	1.3781e-11	1.5371e-08	cellular macromolecule metabolic process	ZNF331|ZNF175|NARF|RIF1|RORA|TTF2|AHR|RPL9|HOXA6|ZNF200|MEF2C|METTL1|SLC30A5|ALG2|THOC4|ZNF14|FBXO11|MRPS18C|RNF126|PPP1R3D|SBDS|TXNIP|GEMIN6|MAPKAPK5|ASF1A|BLK|TSG101|ZNF394|DAPP1|KLHL12|MRPL12|PRDM10|ZFP36L2|UBE2J1|MRPL11|MBTD1|NPAT|MTERF|ABL1|ZNF540|C9ORF80|EGR2|DMPK|H3F3B|BCL11A|XRCC2|NFATC3|SMARCA5|FBXO33|FANCF|NR4A2|JMY|IARS|ZNF322A|AARS|MRPS17|SUV39H2|SMG1|USP38|FKBP14|MRPS14|RNF14|DUSP19|…
44237	1.4465e-11	1.5371e-08	cellular metabolic process	ZNF331|SLC35B3|ZNF175|IL1RN|NARF|RIF1|RORA|TTF2|AHR|COX6A1|RPL9|HOXA6|ZNF200|MEF2C|METTL1|SLC30A5|ALG2|THOC4|ZNF14|FBXO11|MRPS18C|RNF126|DDIT4|PPP1R3D|SBDS|TXNIP|GEMIN6|MAPKAPK5|ASF1A|BLK|TSG101|ZNF394|DAPP1|KLHL12|MRPL12|PRDM10|ZFP36L2|UBE2J1|MRPL11|MBTD1|NPAT|MTERF|ABL1|N4BP2|ZNF540|C9ORF80|EGR2|DMPK|GOT1|H3F3B|BCL11A|XRCC2|NFATC3|SMARCA5|FBXO33|FANCF|NR4A2|ALPP|JMY|IARS|ZNF322A|AARS|MRPS17|SUV…
44238	9.8519e-11	7.8519e-08	primary metabolic process	ZNF331|FCN1|SLC35B3|ZNF175|IL1RN|NARF|RIF1|RORA|TTF2|AHR|RPL9|HOXA6|ZNF200|MEF2C|METTL1|SLC30A5|ALG2|THOC4|ZNF14|FBXO11|MRPS18C|RNF126|PPP1R3D|SBDS|TXNIP|GEMIN6|MAPKAPK5|ASF1A|BLK|TSG101|ZNF394|DAPP1|KLHL12|MRPL12|PRDM10|ZFP36L2|UBE2J1|MRPL11|MBTD1|NPAT|MTERF|ABL1|N4BP2|ZNF540|C9ORF80|EGR2|DMPK|GOT1|H3F3B|TNFSF15|BCL11A|XRCC2|NFATC3|SMARCA5|FBXO33|PAFAH2|FANCF|NR4A2|JMY|IARS|ZNF322A|AARS|MRPS17|S…
71704	8.0971e-10	5.1627e-07	organic substance metabolic process	ZNF331|FCN1|SLC35B3|ZNF175|IL1RN|NARF|RIF1|RORA|TTF2|AHR|RPL9|HOXA6|ZNF200|MEF2C|METTL1|SLC30A5|ALG2|THOC4|ZNF14|FBXO11|MRPS18C|RNF126|PPP1R3D|SBDS|TXNIP|GEMIN6|MAPKAPK5|ASF1A|BLK|TSG101|ZNF394|DAPP1|KLHL12|MRPL12|PRDM10|ZFP36L2|UBE2J1|MRPL11|MBTD1|NPAT|MTERF|ABL1|N4BP2|ZNF540|C9ORF80|EGR2|DMPK|GOT1|H3F3B|TNFSF15|BCL11A|XRCC2|NFATC3|SMARCA5|FBXO33|PAFAH2|FANCF|NR4A2|JMY|IARS|ZNF322A|AARS|MRPS17|S…
8152	2.7446e-09	1.4583e-06	metabolic process	ZNF331|FCN1|SLC35B3|ZNF175|IL1RN|NARF|RIF1|RORA|TTF2|AHR|COX6A1|RPL9|HOXA6|ZNF200|MEF2C|METTL1|SLC30A5|ALG2|THOC4|ZNF14|FBXO11|MRPS18C|RNF126|DDIT4|PPP1R3D|SBDS|TXNIP|GEMIN6|MAPKAPK5|ASF1A|BLK|TSG101|ZNF394|CWF19L2|DAPP1|KLHL12|ZC3HAV1|MRPL12|PRDM10|ZFP36L2|UBE2J1|MRPL11|MBTD1|NPAT|MTERF|ABL1|N4BP2|ZNF540|C9ORF80|EGR2|DMPK|GOT1|H3F3B|TNFSF15|BCL11A|XRCC2|MICAL3|NFATC3|SMARCA5|FBXO33|PAFAH2|FANCF|…
60255	2.2038e-07	0.00010037	regulation of macromolecule metabolic process	ZNF331|SUV39H2|ZNF175|IL1RN|USP38|RIF1|FKBP14|RNF14|DUSP19|TNFAIP3|PSIP1|RORA|TTF2|AHR|SART3|SNAPC1|ZNF207|ZNF248|HOXA6|ZNF200|DUSP5|MEF2C|DUSP2|MKKS|USP49|SERPINB2|NCBP1|DUSP1|PDE4D|ALG2|IL18|IL16|FOS|THOC4|ZNF14|TERF2|SIGIRR|BANK1|NFX1|DDIT4|PPP1R3D|TXNIP|MAPKAPK5|ZNF238|ASF1A|ZNF232|USP14|NFAT5|TSG101|ZNF394|RNF34|ZC3HAV1|HMGCR|MRPL12|PRDM10|ZFP36L2|MBTD1|NPAT|DNAJB6|NDNL2|MTERF|ABL1|CCL2|DNAJ…
33554	6.4642e-07	0.0002576	cellular response to stress	SUV39H2|SMG1|RNF34|RIF1|FKBP14|DUSP19|TNFAIP3|RORA|POLB|NDNL2|ABL1|CCL2|DNAJB9|C9ORF80|CDKN2D|MEF2C|XRCC2|ALG2|SMARCA5|FOS|THOC4|TERF2|APTX|C20ORF111|FANCF|NR4A2|RNF126|PINK1|PSMC6|DDIT4|JMY|MAPKAPK5|TARDBP|ASF1A|AARS
6139	7.8134e-07	0.00027677	nucleobase-containing compound metabolic process	ZNF331|SLC35B3|SUV39H2|ZNF175|SMG1|RIF1|RNF14|PSIP1|RORA|TTF2|AHR|RPL9|POLB|SART3|SNAPC1|GNPNAT1|ZNF248|HOXA6|ZNF200|MEF2C|USP49|NCBP1|METTL1|PDE4D|NDUFC2|IL16|FOS|THOC4|ZNF14|TERF2|NFX1|DMC1|SBDS|TXNIP|GEMIN6|ZNF238|GART|ASF1A|ZNF232|NFAT5|ZNF394|HMGCR|MRPL12|NT5C2|PRDM10|ZFP36L2|MBTD1|NPAT|NDNL2|MTERF|ABL1|E2F3|LCMT2|ZNF226|N4BP2|ZNF189|ZNF540|C9ORF80|CDKN2D|EGR2|H3F3B|BCL11A|XRCC2|NFATC3|SMARC…
31323	9.832e-07	0.00031345	regulation of cellular metabolic process	ZNF331|SLC35B3|SUV39H2|ZNF175|IL1RN|USP38|RIF1|FKBP14|RNF14|DUSP19|TNFAIP3|HBB|PSIP1|RORA|TTF2|AHR|SART3|SNAPC1|ZNF207|ZNF248|HOXA6|ZNF200|DUSP5|MEF2C|DUSP2|USP49|SERPINB2|NCBP1|DUSP1|PDE4D|ALG2|IL18|IL16|FOS|THOC4|ZNF14|TERF2|SIGIRR|BANK1|NFX1|DDIT4|PPP1R3D|TXNIP|MAPKAPK5|ZNF238|ASF1A|ZNF232|USP14|NFAT5|TSG101|ZNF394|RNF34|ZC3HAV1|HMGCR|MRPL12|PRDM10|ZFP36L2|MBTD1|NPAT|PPP1R2|DNAJB6|NDNL2|MTERF|…
80090	1.6562e-06	0.00048	regulation of primary metabolic process	ZNF331|SUV39H2|ZNF175|IL1RN|USP38|RIF1|FKBP14|RNF14|DUSP19|TNFAIP3|PSIP1|RORA|TTF2|AHR|SART3|SNAPC1|ZNF207|ZNF248|HOXA6|ZNF200|DUSP5|MEF2C|DUSP2|USP49|SERPINB2|NCBP1|DUSP1|PDE4D|ALG2|IL18|IL16|FOS|THOC4|ZNF14|TERF2|SIGIRR|BANK1|NFX1|DDIT4|PPP1R3D|TXNIP|MAPKAPK5|ZNF238|ASF1A|ZNF232|USP14|NFAT5|TSG101|ZNF394|RNF34|ZC3HAV1|HMGCR|MRPL12|PRDM10|ZFP36L2|MBTD1|NPAT|DNAJB6|NDNL2|MTERF|ABL1|CCL2|DNAJB9|E2…
34641	2.0644e-06	0.00054843	cellular nitrogen compound metabolic process	ZNF331|SLC35B3|SUV39H2|ZNF175|SMG1|RIF1|RNF14|PSIP1|RORA|TTF2|AHR|RPL9|POLB|SART3|SNAPC1|GNPNAT1|ZNF248|HOXA6|ZNF200|MEF2C|USP49|NCBP1|METTL1|PDE4D|BCKDHB|NDUFC2|IL16|FOS|THOC4|ZNF14|TERF2|NFX1|DMC1|SBDS|TXNIP|GEMIN6|ZNF238|GART|ASF1A|ZNF232|NFAT5|ZNF394|HMGCR|MRPL12|NT5C2|PRDM10|ZFP36L2|CLN5|MBTD1|NPAT|NDNL2|MTERF|ABL1|E2F3|LCMT2|ZNF226|N4BP2|AASDHPPT|ZNF189|ZNF540|C9ORF80|CDKN2D|EGR2|GOT1|H3F3B…
1902532	2.8987e-06	0.00071086	negative regulation of intracellular signal transduction	CDKN2D|DUSP5|DUSP2|RNF34|DUSP1|ALG2|DUSP19|TNFAIP3|RORA|HMGCR|PPM1B|PINK1|BANK1|DDIT4|ABL1|MAPKAPK5
90304	3.2949e-06	0.00075029	nucleic acid metabolic process	ZNF331|SUV39H2|ZNF175|SMG1|RIF1|RNF14|PSIP1|RORA|TTF2|AHR|RPL9|POLB|SART3|SNAPC1|ZNF248|HOXA6|ZNF200|MEF2C|USP49|NCBP1|METTL1|IL16|FOS|THOC4|ZNF14|TERF2|NFX1|DMC1|SBDS|TXNIP|GEMIN6|ZNF238|ASF1A|ZNF232|NFAT5|ZNF394|MRPL12|PRDM10|ZFP36L2|MBTD1|NPAT|NDNL2|MTERF|ABL1|E2F3|LCMT2|ZNF226|N4BP2|ZNF189|ZNF540|C9ORF80|CDKN2D|EGR2|H3F3B|BCL11A|XRCC2|NFATC3|SMARCA5|ZNF180|APTX|FANCF|NR4A2|JMY|IARS|TARDBP|ZNF…
46483	4.4066e-06	0.00093654	heterocycle metabolic process	ZNF331|SLC35B3|SUV39H2|ZNF175|SMG1|RIF1|RNF14|PSIP1|RORA|TTF2|AHR|RPL9|POLB|SART3|SNAPC1|GNPNAT1|ZNF248|HOXA6|ZNF200|MEF2C|USP49|NCBP1|METTL1|PDE4D|NDUFC2|IL16|FOS|THOC4|ZNF14|TERF2|NFX1|DMC1|SBDS|TXNIP|GEMIN6|ZNF238|GART|ASF1A|ZNF232|NFAT5|ZNF394|HMGCR|MRPL12|NT5C2|PRDM10|ZFP36L2|MBTD1|NPAT|NDNL2|MTERF|ABL1|E2F3|LCMT2|ZNF226|N4BP2|ZNF189|ZNF540|C9ORF80|CDKN2D|EGR2|H3F3B|BCL11A|XRCC2|NFATC3|SMARC…
6725	4.8599e-06	0.00096834	cellular aromatic compound metabolic process	ZNF331|SLC35B3|SUV39H2|ZNF175|SMG1|RIF1|RNF14|PSIP1|RORA|TTF2|AHR|RPL9|POLB|SART3|SNAPC1|GNPNAT1|ZNF248|HOXA6|ZNF200|MEF2C|USP49|NCBP1|METTL1|PDE4D|NDUFC2|IL16|FOS|THOC4|ZNF14|TERF2|NFX1|DMC1|SBDS|TXNIP|GEMIN6|ZNF238|GART|ASF1A|ZNF232|NFAT5|ZNF394|HMGCR|MRPL12|NT5C2|PRDM10|ZFP36L2|MBTD1|NPAT|NDNL2|MTERF|ABL1|E2F3|LCMT2|ZNF226|N4BP2|ZNF189|ZNF540|C9ORF80|CDKN2D|EGR2|H3F3B|BCL11A|XRCC2|NFATC3|SMARC…
9987	5.3526e-06	0.0010038	cellular process	ZNF331|FCN1|SLC35B3|ZNF175|IL1RN|NARF|RIF1|CSE1L|RORA|TTF2|AHR|COX6A1|RPL9|TCL1A|POGZ|ZNF207|HOXA6|SLC35A5|ZNF200|MEF2C|KCNH6|METTL1|SLC30A5|ALG2|CGRRF1|THOC4|ZNF14|FBXO11|MRPS18C|SIGIRR|RNF126|SLC5A8|ZW10|DDIT4|PPP1R3D|SBDS|TXNIP|GEMIN6|MAPKAPK5|ASF1A|BLK|TSG101|ZNF394|DAPP1|KLHL12|SLC1A5|MRPL12|PRDM10|ZFP36L2|UBE2J1|MRPL11|MBTD1|NPAT|MTERF|ABL1|PACSIN2|N4BP2|ZNF540|BBS2|C9ORF80|EGR2|DMPK|GOT1|H…
9059	1.3634e-05	0.0022147	macromolecule biosynthetic process	ZNF331|MRPS17|SUV39H2|ZNF175|RIF1|MRPS14|RNF14|PSIP1|RORA|TTF2|AHR|RPL9|POLB|SNAPC1|GNPNAT1|ZNF248|HOXA6|ZNF200|MEF2C|MRPS24|NCBP1|ALG2|IL16|FOS|THOC4|ZNF14|TERF2|MRPS18C|PPM1B|NFX1|PIGA|TXNIP|ZNF238|ASF1A|ZNF232|NFAT5|ZNF394|MRPL12|PRDM10|UBE2J1|MRPL11|MBTD1|NPAT|MTERF|SLC17A5|E2F3|ZNF226|AASDHPPT|ZNF189|ZNF540|CDKN2D|EGR2|GALNT3|BCL11A|NFATC3|SMARCA5|ZNF180|NR4A2|IARS|TARDBP|ZNF322A|ZNF454|AARS
34645	1.3888e-05	0.0022147	cellular macromolecule biosynthetic process	ZNF331|MRPS17|SUV39H2|ZNF175|RIF1|MRPS14|RNF14|PSIP1|RORA|TTF2|AHR|RPL9|POLB|SNAPC1|GNPNAT1|ZNF248|HOXA6|ZNF200|MEF2C|MRPS24|NCBP1|ALG2|IL16|FOS|THOC4|ZNF14|TERF2|MRPS18C|PPM1B|NFX1|PIGA|TXNIP|ZNF238|ASF1A|ZNF232|NFAT5|ZNF394|MRPL12|PRDM10|UBE2J1|MRPL11|MBTD1|NPAT|MTERF|SLC17A5|E2F3|ZNF226|ZNF189|ZNF540|CDKN2D|EGR2|GALNT3|BCL11A|NFATC3|SMARCA5|ZNF180|NR4A2|IARS|TARDBP|ZNF322A|ZNF454|AARS
19222	1.3894e-05	0.0022147	regulation of metabolic process	ZNF331|SLC35B3|ZNF175|IL1RN|RIF1|RORA|TTF2|AHR|ZNF207|HOXA6|ZNF200|MEF2C|ALG2|THOC4|ZNF14|SIGIRR|DDIT4|PPP1R3D|TXNIP|MAPKAPK5|ASF1A|TSG101|ZNF394|ZC3HAV1|MRPL12|PRDM10|ZFP36L2|MBTD1|NPAT|MTERF|ABL1|ZNF146|ZNF540|BBS2|EGR2|DMPK|H3F3B|TNFSF15|BCL11A|NFATC3|SMARCA5|FANCF|NR4A2|JMY|IARS|ZNF322A|AARS|SUV39H2|USP38|FKBP14|RNF14|DUSP19|TNFAIP3|HBB|PSIP1|SART3|SNAPC1|ZNF248|NDEL1|DUSP5|DUSP2|MKKS|USP49|S…
1901360	1.7258e-05	0.00262	organic cyclic compound metabolic process	ZNF331|SLC35B3|SUV39H2|ZNF175|SMG1|RIF1|RNF14|PSIP1|RORA|TTF2|AHR|RPL9|POLB|SART3|SNAPC1|GNPNAT1|ZNF248|HOXA6|ZNF200|MEF2C|USP49|NCBP1|METTL1|PDE4D|NDUFC2|IL16|FOS|THOC4|ZNF14|TERF2|NFX1|DMC1|SBDS|TXNIP|GEMIN6|ZNF238|GART|ASF1A|ZNF232|NFAT5|ZNF394|HMGCR|MRPL12|HSD17B7|NT5C2|PRDM10|ZFP36L2|MBTD1|NPAT|NDNL2|MTERF|ABL1|E2F3|LCMT2|ZNF226|N4BP2|ZNF189|ZNF540|C9ORF80|CDKN2D|EGR2|H3F3B|BCL11A|XRCC2|NFAT…
6950	1.917e-05	0.002778	response to stress	FCN1|HCP5|SUV39H2|ZNF175|IL1RN|SMG1|RIF1|FKBP14|DUSP19|TNFAIP3|HBB|PSIP1|RORA|CXCL3|POLB|MEF2C|SERPINB2|DUSP1|GP1BB|ALG2|IL18|FOS|CGRRF1|THOC4|TERF2|SIGIRR|RNF126|NFX1|DDIT4|TXNIP|MAPKAPK5|ASF1A|BLK|RNF34|ZC3HAV1|NDNL2|ABL1|CCL2|DNAJB9|C9ORF80|CDKN2D|CCL22|H3F3B|XRCC2|LY86|NFATC3|SMARCA5|OSM|APTX|C20ORF111|FANCF|NR4A2|PINK1|PSMC6|JMY|CALU|TARDBP|AARS
10467	3.1461e-05	0.0043607	gene expression	ZNF331|MRPS17|SUV39H2|ZNF175|SMG1|RIF1|MRPS14|RNF14|PSIP1|RORA|TTF2|AHR|RPL9|SART3|SNAPC1|ZNF248|HOXA6|ZNF200|MEF2C|USP49|MRPS24|NCBP1|METTL1|IL16|FOS|THOC4|ZNF14|MRPS18C|NFX1|TXNIP|GEMIN6|ZNF238|ASF1A|ZNF232|NFAT5|TSG101|ZNF394|MRPL12|PRDM10|MRPL11|MBTD1|NPAT|MTERF|E2F3|ZNF226|ZNF189|ZNF540|EGR2|H3F3B|BCL11A|NFATC3|SMARCA5|ZNF180|NR4A2|PSMC6|IARS|TARDBP|ZNF322A|ZNF454|AARS
44267	4.2063e-05	0.005512	cellular protein metabolic process	MRPS17|SUV39H2|SMG1|NARF|USP38|FKBP14|MRPS14|RNF14|DUSP19|TNFAIP3|RPL9|GNPNAT1|CCT2|DUSP5|DUSP2|MKKS|USP49|MRPS24|DUSP1|SLC30A5|ALG2|FBXO11|MRPS18C|RNF126|PPM1B|PIGA|MAPKAPK5|BLK|USP14|TSG101|RNF34|DAPP1|KLHL12|MRPL12|UBE2J1|MRPL11|CLN5|DNAJB6|RNF138|ABL1|SLC17A5|CCL2|DNAJB9|EGR2|DMPK|GALNT3|BCL11A|OSM|WWP2|FBXO33|FANCF|PINK1|PSMC6|STK17B|IARS|AARS
6807	4.3225e-05	0.005512	nitrogen compound metabolic process	ZNF331|SLC35B3|SUV39H2|ZNF175|SMG1|RIF1|RNF14|PSIP1|RORA|TTF2|AHR|RPL9|POLB|SART3|SNAPC1|GNPNAT1|ZNF248|HOXA6|ZNF200|MEF2C|USP49|NCBP1|METTL1|PDE4D|BCKDHB|NDUFC2|IL16|FOS|THOC4|ZNF14|TERF2|NFX1|DMC1|SBDS|TXNIP|GEMIN6|ZNF238|GART|ASF1A|ZNF232|NFAT5|ZNF394|HMGCR|MRPL12|NT5C2|PRDM10|ZFP36L2|CLN5|MBTD1|NPAT|NDNL2|MTERF|ABL1|E2F3|LCMT2|ZNF226|N4BP2|AASDHPPT|ZNF189|ZNF540|C9ORF80|CDKN2D|EGR2|GOT1|H3F3B…
2000112	4.5466e-05	0.0055748	regulation of cellular macromolecule biosynthetic process	ZNF331|SUV39H2|ZNF175|RIF1|RNF14|TNFAIP3|PSIP1|RORA|TTF2|AHR|SNAPC1|ZNF207|ZNF248|HOXA6|ZNF200|MEF2C|NCBP1|DUSP1|IL16|FOS|THOC4|ZNF14|TERF2|SIGIRR|BANK1|NFX1|PPP1R3D|TXNIP|MAPKAPK5|ZNF238|ASF1A|ZNF232|NFAT5|TSG101|ZNF394|MRPL12|PRDM10|ZFP36L2|MBTD1|NPAT|MTERF|ABL1|E2F3|ZNF226|ZNF146|ZNF189|ZNF540|EGR2|H3F3B|BCL11A|NFATC3|SMARCA5|ZNF180|OSM|WWP2|NR4A2|PINK1|JMY|IARS|TARDBP|ZNF322A|ZNF454|AARS
48523	5.5377e-05	0.0065385	negative regulation of cellular process	FCN1|SUV39H2|IL1RN|RIF1|DUSP19|TNFAIP3|RORA|TTF2|AHR|TCL1A|ZNF207|DUSP5|MEF2C|DUSP2|SERPINB2|DUSP1|PDE4D|ALG2|IL18|CGRRF1|TERF2|SIGIRR|RNF126|PPM1B|BANK1|NFX1|ZW10|DDIT4|SBDS|TXNIP|MAPKAPK5|ZNF238|ASF1A|USP14|TSG101|RNF34|KLHL12|SEMA3E|ZC3HAV1|HMGCR|ZFP36L2|NPAT|DNAJB6|ABL1|PACSIN2|CCL2|E2F3|ZNF189|ZNF540|CDKN2D|EGR2|H3F3B|BCL11A|XRCC2|SMARCA5|OSM|WWP2|PAFAH2|NR4A2|PINK1|PSMC6|JMY|TARDBP|AARS
10556	6.1709e-05	0.0068828	regulation of macromolecule biosynthetic process	ZNF331|SUV39H2|ZNF175|RIF1|RNF14|TNFAIP3|PSIP1|RORA|TTF2|AHR|SNAPC1|ZNF207|ZNF248|HOXA6|ZNF200|MEF2C|NCBP1|DUSP1|IL16|FOS|THOC4|ZNF14|TERF2|SIGIRR|BANK1|NFX1|PPP1R3D|TXNIP|MAPKAPK5|ZNF238|ASF1A|ZNF232|NFAT5|TSG101|ZNF394|MRPL12|PRDM10|ZFP36L2|MBTD1|NPAT|MTERF|ABL1|CCL2|E2F3|ZNF226|ZNF146|ZNF189|ZNF540|EGR2|H3F3B|BCL11A|NFATC3|SMARCA5|ZNF180|OSM|WWP2|NR4A2|PINK1|JMY|IARS|TARDBP|ZNF322A|ZNF454|AARS
71901	6.261e-05	0.0068828	negative regulation of protein serine/threonine kinase activity	CDKN2D|DUSP5|DUSP2|DUSP1|ABL1|DUSP19|TNFAIP3|HMGCR
48519	6.5347e-05	0.0069442	negative regulation of biological process	FCN1|SUV39H2|IL1RN|RIF1|DUSP19|TNFAIP3|RORA|TTF2|AHR|TCL1A|ZNF207|DUSP5|MEF2C|DUSP2|MKKS|SERPINB2|NCBP1|DUSP1|PDE4D|ALG2|IL18|CGRRF1|TERF2|SIGIRR|RNF126|PPM1B|BANK1|NFX1|ZW10|DDIT4|SBDS|TXNIP|MAPKAPK5|ZNF238|ASF1A|USP14|TSG101|RNF34|KLHL12|SEMA3E|ZC3HAV1|HMGCR|ZFP36L2|NPAT|PPP1R2|DNAJB6|ABL1|PACSIN2|CCL2|E2F3|ZNF189|ZNF540|BBS2|CDKN2D|EGR2|H3F3B|BCL11A|XRCC2|SMARCA5|OSM|WWP2|PAFAH2|NR4A2|PINK1|PS…
10468	7.8147e-05	0.0080365	regulation of gene expression	ZNF331|SUV39H2|ZNF175|RIF1|RNF14|TNFAIP3|PSIP1|RORA|TTF2|AHR|SART3|SNAPC1|ZNF207|ZNF248|HOXA6|ZNF200|MEF2C|MKKS|NCBP1|IL18|IL16|FOS|THOC4|ZNF14|TERF2|SIGIRR|BANK1|NFX1|TXNIP|MAPKAPK5|ZNF238|ASF1A|ZNF232|NFAT5|TSG101|ZNF394|MRPL12|PRDM10|ZFP36L2|MBTD1|NPAT|MTERF|ABL1|E2F3|ZNF226|ZNF146|ZNF189|ZNF540|BBS2|EGR2|H3F3B|BCL11A|NFATC3|SMARCA5|ZNF180|OSM|WWP2|APTX|NR4A2|PINK1|JMY|IARS|TARDBP|ZNF322A|ZNF4…
10605	8.8658e-05	0.0088326	negative regulation of macromolecule metabolic process	SUV39H2|USP14|TSG101|RNF34|DUSP19|TNFAIP3|TTF2|AHR|HMGCR|NPAT|DNAJB6|ZNF207|ABL1|ZNF189|ZNF540|BBS2|CDKN2D|DUSP5|MEF2C|DUSP2|MKKS|SERPINB2|H3F3B|NCBP1|BCL11A|DUSP1|PDE4D|SMARCA5|WWP2|TERF2|SIGIRR|PINK1|PSMC6|BANK1|NFX1|DDIT4|TXNIP|ZNF238|TARDBP
51171	9.5346e-05	0.009211	regulation of nitrogen compound metabolic process	ZNF331|SUV39H2|ZNF175|RIF1|FKBP14|RNF14|TNFAIP3|HBB|PSIP1|RORA|TTF2|AHR|SNAPC1|ZNF207|ZNF248|HOXA6|ZNF200|MEF2C|NCBP1|DUSP1|IL16|FOS|THOC4|ZNF14|TERF2|SIGIRR|NFX1|DDIT4|TXNIP|ZNF238|ASF1A|ZNF232|NFAT5|TSG101|ZNF394|ZC3HAV1|MRPL12|PRDM10|ZFP36L2|MBTD1|NPAT|MTERF|ABL1|CCL2|DNAJB9|E2F3|ZNF226|ZNF146|ZNF189|ZNF540|EGR2|H3F3B|BCL11A|NFATC3|SMARCA5|ZNF180|OSM|WWP2|NR4A2|PINK1|PSMC6|JMY|TARDBP|ZNF322A|Z…
34654	0.00012371	0.011599	nucleobase-containing compound biosynthetic process	ZNF331|SLC35B3|SUV39H2|ZNF175|RIF1|RNF14|PSIP1|RORA|TTF2|AHR|RPL9|POLB|SNAPC1|GNPNAT1|ZNF248|HOXA6|ZNF200|MEF2C|NCBP1|IL16|FOS|THOC4|ZNF14|NFX1|TXNIP|ZNF238|GART|ASF1A|ZNF232|NFAT5|ZNF394|MRPL12|PRDM10|MBTD1|NPAT|MTERF|E2F3|ZNF226|ZNF189|ZNF540|CDKN2D|EGR2|BCL11A|NFATC3|SMARCA5|ZNF180|NR4A2|NMNAT1|TARDBP|ZNF322A|ZNF454
19219	0.00015614	0.014222	regulation of nucleobase-containing compound metabolic process	ZNF331|SUV39H2|ZNF175|RIF1|FKBP14|RNF14|TNFAIP3|PSIP1|RORA|TTF2|AHR|SNAPC1|ZNF207|ZNF248|HOXA6|ZNF200|MEF2C|NCBP1|DUSP1|IL16|FOS|THOC4|ZNF14|TERF2|SIGIRR|NFX1|DDIT4|TXNIP|ZNF238|ASF1A|ZNF232|NFAT5|TSG101|ZNF394|ZC3HAV1|MRPL12|PRDM10|ZFP36L2|MBTD1|NPAT|MTERF|ABL1|CCL2|DNAJB9|E2F3|ZNF226|ZNF146|ZNF189|ZNF540|EGR2|H3F3B|BCL11A|NFATC3|SMARCA5|ZNF180|OSM|WWP2|NR4A2|PINK1|JMY|TARDBP|ZNF322A|ZNF454
32102	0.00016133	0.014287	negative regulation of response to external stimulus	SIGIRR|BBS2|MKKS|PPM1B|PINK1|SERPINB2|TNFAIP3|CCL2|RORA|HMGCR
1901362	0.00017248	0.014559	organic cyclic compound biosynthetic process	ZNF331|SLC35B3|SUV39H2|ZNF175|RIF1|RNF14|PSIP1|RORA|TTF2|AHR|RPL9|POLB|SNAPC1|GNPNAT1|ZNF248|HOXA6|ZNF200|MEF2C|NCBP1|IL16|FOS|THOC4|ZNF14|NFX1|TXNIP|ZNF238|GART|ASF1A|ZNF232|NFAT5|ZNF394|HMGCR|MRPL12|HSD17B7|PRDM10|MBTD1|NPAT|MTERF|E2F3|ZNF226|ZNF189|ZNF540|CDKN2D|EGR2|BCL11A|NFATC3|SMARCA5|ZNF180|NR4A2|NMNAT1|TARDBP|ZNF322A|ZNF454
9889	0.00017354	0.014559	regulation of biosynthetic process	ZNF331|SUV39H2|ZNF175|RIF1|RNF14|TNFAIP3|HBB|PSIP1|RORA|TTF2|AHR|SNAPC1|ZNF207|ZNF248|HOXA6|ZNF200|MEF2C|NCBP1|DUSP1|IL16|FOS|THOC4|ZNF14|TERF2|SIGIRR|BANK1|NFX1|PPP1R3D|TXNIP|MAPKAPK5|ZNF238|ASF1A|ZNF232|NFAT5|TSG101|ZNF394|MRPL12|PRDM10|ZFP36L2|MBTD1|NPAT|MTERF|ABL1|CCL2|E2F3|ZNF226|ZNF146|ZNF189|ZNF540|EGR2|H3F3B|BCL11A|NFATC3|SMARCA5|ZNF180|OSM|WWP2|NR4A2|PINK1|JMY|IARS|TARDBP|ZNF322A|ZNF454|…
70647	0.00018875	0.015092	protein modification by small protein conjugation or removal	USP14|EGR2|NARF|USP38|USP49|RNF34|BCL11A|RNF14|TNFAIP3|KLHL12|WWP2|FBXO11|FBXO33|UBE2J1|FANCF|RNF126|PINK1|PSMC6|RNF138
32268	0.00019143	0.015092	regulation of cellular protein metabolic process	USP14|IL1RN|TSG101|USP38|RNF34|FKBP14|DUSP19|TNFAIP3|HMGCR|SART3|DNAJB6|NDNL2|ZNF207|ABL1|CCL2|DNAJB9|ZNF540|CDKN2D|DUSP5|MEF2C|DUSP2|USP49|SERPINB2|NCBP1|TNFSF15|DUSP1|PDE4D|ALG2|IL18|OSM|PINK1|PSMC6|BANK1|DDIT4|MAPKAPK5|IARS|TARDBP|AARS
9636	0.00019409	0.015092	response to toxic substance	NR4A2|MEF2C|PINK1|DMC1|UQCRFS1|CCL2|AHR|FOS
10035	0.00021328	0.016189	response to inorganic substance	MEF2C|DUSP1|SLC30A5|ALG2|NFATC3|TNFAIP3|HBB|FOS|APTX|C20ORF111|NR4A2|TXNIP|GART
31326	0.00022178	0.016442	regulation of cellular biosynthetic process	ZNF331|SUV39H2|ZNF175|RIF1|RNF14|TNFAIP3|HBB|PSIP1|RORA|TTF2|AHR|SNAPC1|ZNF207|ZNF248|HOXA6|ZNF200|MEF2C|NCBP1|DUSP1|IL16|FOS|THOC4|ZNF14|TERF2|SIGIRR|BANK1|NFX1|PPP1R3D|TXNIP|MAPKAPK5|ZNF238|ASF1A|ZNF232|NFAT5|TSG101|ZNF394|MRPL12|PRDM10|ZFP36L2|MBTD1|NPAT|MTERF|ABL1|E2F3|ZNF226|ZNF146|ZNF189|ZNF540|EGR2|H3F3B|BCL11A|NFATC3|SMARCA5|ZNF180|OSM|WWP2|NR4A2|PINK1|JMY|IARS|TARDBP|ZNF322A|ZNF454|AARS
18130	0.00022841	0.016549	heterocycle biosynthetic process	ZNF331|SLC35B3|SUV39H2|ZNF175|RIF1|RNF14|PSIP1|RORA|TTF2|AHR|RPL9|POLB|SNAPC1|GNPNAT1|ZNF248|HOXA6|ZNF200|MEF2C|NCBP1|IL16|FOS|THOC4|ZNF14|NFX1|TXNIP|ZNF238|GART|ASF1A|ZNF232|NFAT5|ZNF394|MRPL12|PRDM10|MBTD1|NPAT|MTERF|E2F3|ZNF226|ZNF189|ZNF540|CDKN2D|EGR2|BCL11A|NFATC3|SMARCA5|ZNF180|NR4A2|NMNAT1|TARDBP|ZNF322A|ZNF454
19438	0.00023632	0.016742	aromatic compound biosynthetic process	ZNF331|SLC35B3|SUV39H2|ZNF175|RIF1|RNF14|PSIP1|RORA|TTF2|AHR|RPL9|POLB|SNAPC1|GNPNAT1|ZNF248|HOXA6|ZNF200|MEF2C|NCBP1|IL16|FOS|THOC4|ZNF14|NFX1|TXNIP|ZNF238|GART|ASF1A|ZNF232|NFAT5|ZNF394|MRPL12|PRDM10|MBTD1|NPAT|MTERF|E2F3|ZNF226|ZNF189|ZNF540|CDKN2D|EGR2|BCL11A|NFATC3|SMARCA5|ZNF180|NR4A2|NMNAT1|TARDBP|ZNF322A|ZNF454
1933	0.00024783	0.017022	negative regulation of protein phosphorylation	CDKN2D|DUSP5|DUSP2|DUSP1|PDE4D|DDIT4|ABL1|DUSP19|TNFAIP3|HMGCR|TARDBP
188	0.00025095	0.017022	inactivation of MAPK activity	DUSP5|DUSP2|DUSP1|DUSP19
43412	0.00027962	0.018253	macromolecule modification	BLK|SUV39H2|USP14|SMG1|NARF|TSG101|USP38|RNF34|FKBP14|RNF14|DUSP19|DAPP1|TNFAIP3|KLHL12|UBE2J1|RNF138|ABL1|SLC17A5|GNPNAT1|CCL2|DUSP5|EGR2|DUSP2|USP49|DMPK|H3F3B|GALNT3|METTL1|BCL11A|DUSP1|ALG2|OSM|WWP2|FOS|FBXO11|FBXO33|FANCF|RNF126|PPM1B|PINK1|PSMC6|PIGA|STK17B|MAPKAPK5|AARS
70125	0.000292	0.018253	mitochondrial translational elongation	MRPS17|MRPS24|MRPS14|MRPL12|MRPS18C|MRPL11
70124	0.000292	0.018253	mitochondrial translational initiation	MRPS17|MRPS24|MRPS14|MRPL12|MRPS18C|MRPL11
70126	0.000292	0.018253	mitochondrial translational termination	MRPS17|MRPS24|MRPS14|MRPL12|MRPS18C|MRPL11
44249	0.00031468	0.019257	cellular biosynthetic process	ZNF331|SLC35B3|MRPS17|SUV39H2|ZNF175|RIF1|MRPS14|RNF14|PSIP1|RORA|TTF2|AHR|RPL9|POLB|SNAPC1|GNPNAT1|ZNF248|HOXA6|ZNF200|MEF2C|MRPS24|NCBP1|ALG2|IL16|FOS|THOC4|ZNF14|TERF2|MRPS18C|PPM1B|NFX1|PIGA|TXNIP|ZNF238|GART|ASF1A|ZNF232|NFAT5|ZNF394|HMGCR|MRPL12|HSD17B7|PRDM10|UBE2J1|MRPL11|MBTD1|NPAT|MTERF|SLC17A5|E2F3|ZNF226|ZNF189|ZNF540|CDKN2D|EGR2|GOT1|GALNT3|BCL11A|NFATC3|SMARCA5|ZNF180|NR4A2|NMNAT1|I…
16070	0.00032015	0.019257	RNA metabolic process	ZNF331|SUV39H2|ZNF175|SMG1|RIF1|RNF14|PSIP1|RORA|TTF2|AHR|RPL9|SART3|SNAPC1|ZNF248|HOXA6|ZNF200|MEF2C|USP49|NCBP1|METTL1|IL16|FOS|THOC4|ZNF14|NFX1|SBDS|TXNIP|GEMIN6|ZNF238|ASF1A|ZNF232|NFAT5|ZNF394|MRPL12|PRDM10|ZFP36L2|MBTD1|NPAT|MTERF|E2F3|LCMT2|ZNF226|ZNF189|ZNF540|EGR2|BCL11A|NFATC3|SMARCA5|ZNF180|NR4A2|IARS|TARDBP|ZNF322A|ZNF454|AARS
1901576	0.00033952	0.019943	organic substance biosynthetic process	ZNF331|SLC35B3|MRPS17|SUV39H2|ZNF175|RIF1|MRPS14|RNF14|PSIP1|RORA|TTF2|AHR|RPL9|POLB|SNAPC1|GNPNAT1|ZNF248|HOXA6|ZNF200|MEF2C|MRPS24|NCBP1|ALG2|IL16|FOS|THOC4|ZNF14|TERF2|MRPS18C|PPM1B|NFX1|PIGA|TXNIP|ZNF238|GART|ASF1A|ZNF232|NFAT5|ZNF394|HMGCR|MRPL12|HSD17B7|PRDM10|UBE2J1|MRPL11|MBTD1|NPAT|MTERF|SLC17A5|E2F3|ZNF226|AASDHPPT|ZNF189|ZNF540|CDKN2D|EGR2|GOT1|GALNT3|BCL11A|NFATC3|SMARCA5|ZNF180|NR4A2…
38108	0.00034406	0.019943	negative regulation of appetite by leptin-mediated signaling pathway	BBS2|MKKS
42542	0.00035325	0.02011	response to hydrogen peroxide	DUSP1|TXNIP|TNFAIP3|HBB|APTX|C20ORF111
19538	0.00040739	0.022785	protein metabolic process	FCN1|MRPS17|SUV39H2|SMG1|NARF|USP38|FKBP14|MRPS14|RNF14|DUSP19|TNFAIP3|RPL9|GNPNAT1|NDEL1|CCT2|DUSP5|DUSP2|MKKS|USP49|MRPS24|DUSP1|GP1BB|SLC30A5|ALG2|IL18|FBXO11|MRPS18C|RNF126|PPM1B|PIGA|MAPKAPK5|BLK|USP14|TSG101|RNF34|DAPP1|KLHL12|MRPL12|UBE2J1|MRPL11|CLN5|DNAJB6|RNF138|ABL1|SLC17A5|CCL2|DNAJB9|EGR2|DMPK|GALNT3|TNFSF15|BCL11A|OSM|WWP2|FBXO33|FANCF|PINK1|PSMC6|STK17B|IARS|AARS
32101	0.00042544	0.023384	regulation of response to external stimulus	BBS2|USP14|MKKS|SERPINB2|LY86|IL18|OSM|TNFAIP3|RORA|IL16|HMGCR|CXCL3|SIGIRR|PPM1B|PINK1|CCL2|NDEL1
42326	0.00043349	0.023423	negative regulation of phosphorylation	CDKN2D|DUSP5|DUSP2|PINK1|DUSP1|PDE4D|DDIT4|ABL1|DUSP19|TNFAIP3|HMGCR|TARDBP
44271	0.00044633	0.023715	cellular nitrogen compound biosynthetic process	ZNF331|SLC35B3|SUV39H2|ZNF175|RIF1|RNF14|PSIP1|RORA|TTF2|AHR|RPL9|POLB|SNAPC1|GNPNAT1|ZNF248|HOXA6|ZNF200|MEF2C|NCBP1|IL16|FOS|THOC4|ZNF14|NFX1|TXNIP|ZNF238|GART|ASF1A|ZNF232|NFAT5|ZNF394|MRPL12|PRDM10|MBTD1|NPAT|MTERF|E2F3|ZNF226|ZNF189|ZNF540|CDKN2D|EGR2|BCL11A|NFATC3|SMARCA5|ZNF180|NR4A2|NMNAT1|TARDBP|ZNF322A|ZNF454
2001141	0.00047291	0.024715	regulation of RNA biosynthetic process	ZNF331|SUV39H2|ZNF175|RIF1|RNF14|TNFAIP3|PSIP1|RORA|TTF2|AHR|SNAPC1|ZNF207|ZNF248|HOXA6|ZNF200|MEF2C|NCBP1|IL16|FOS|THOC4|ZNF14|SIGIRR|NFX1|TXNIP|ZNF238|ASF1A|ZNF232|NFAT5|TSG101|ZNF394|MRPL12|PRDM10|ZFP36L2|MBTD1|NPAT|MTERF|ABL1|E2F3|ZNF226|ZNF146|ZNF189|ZNF540|EGR2|H3F3B|BCL11A|NFATC3|SMARCA5|ZNF180|OSM|WWP2|NR4A2|PINK1|JMY|TARDBP|ZNF322A|ZNF454
44710	0.00048486	0.024924	single-organism metabolic process	FCN1|SLC35B3|MRPS17|SUV39H2|IL1RN|SMG1|MRPS14|DUSP19|HBB|RORA|COX6A1|POLB|UQCRFS1|GNPNAT1|MEF2C|USP49|MRPS24|GP1BB|PDE4D|BCKDHB|ALG2|IL18|NDUFC2|FOS|THOC4|TERF2|MRPS18C|RNF126|ACOX1|PIGA|PPP1R3D|DMC1|MAPKAPK5|GART|ASF1A|HMGCR|MRPL12|HSD17B7|NT5C2|UBE2J1|MRPL11|CLN5|PPP1R2|NDNL2|MTERF|ABL1|SLC17A5|CCL2|AASDHPPT|C9ORF80|CDKN2D|GOT1|GALNT3|XRCC2|MICAL3|NFATC3|SMARCA5|APTX|PAFAH2|FANCF|PINK1|PSMC6|NM…
6351	0.00049604	0.024924	transcription, DNA-templated	ZNF331|ZNF232|SUV39H2|NFAT5|ZNF175|ZNF394|RIF1|RNF14|PSIP1|RORA|TTF2|AHR|MRPL12|PRDM10|MBTD1|NPAT|SNAPC1|MTERF|E2F3|ZNF248|ZNF226|HOXA6|ZNF200|ZNF189|ZNF540|MEF2C|EGR2|NCBP1|BCL11A|NFATC3|SMARCA5|ZNF180|IL16|FOS|THOC4|ZNF14|NR4A2|NFX1|TXNIP|ZNF238|TARDBP|ZNF322A|ASF1A|ZNF454
97659	0.00050037	0.024924	nucleic acid-templated transcription	ZNF331|ZNF232|SUV39H2|NFAT5|ZNF175|ZNF394|RIF1|RNF14|PSIP1|RORA|TTF2|AHR|MRPL12|PRDM10|MBTD1|NPAT|SNAPC1|MTERF|E2F3|ZNF248|ZNF226|HOXA6|ZNF200|ZNF189|ZNF540|MEF2C|EGR2|NCBP1|BCL11A|NFATC3|SMARCA5|ZNF180|IL16|FOS|THOC4|ZNF14|NR4A2|NFX1|TXNIP|ZNF238|TARDBP|ZNF322A|ASF1A|ZNF454
51252	0.00054418	0.02669	regulation of RNA metabolic process	ZNF331|SUV39H2|ZNF175|RIF1|RNF14|TNFAIP3|PSIP1|RORA|TTF2|AHR|SNAPC1|ZNF207|ZNF248|HOXA6|ZNF200|MEF2C|NCBP1|IL16|FOS|THOC4|ZNF14|SIGIRR|NFX1|TXNIP|ZNF238|ASF1A|ZNF232|NFAT5|TSG101|ZNF394|ZC3HAV1|MRPL12|PRDM10|ZFP36L2|MBTD1|NPAT|MTERF|ABL1|E2F3|ZNF226|ZNF146|ZNF189|ZNF540|EGR2|H3F3B|BCL11A|NFATC3|SMARCA5|ZNF180|OSM|WWP2|NR4A2|PINK1|JMY|TARDBP|ZNF322A|ZNF454
9058	0.00056606	0.027342	biosynthetic process	ZNF331|SLC35B3|MRPS17|SUV39H2|ZNF175|RIF1|MRPS14|RNF14|PSIP1|RORA|TTF2|AHR|RPL9|POLB|SNAPC1|GNPNAT1|ZNF248|HOXA6|ZNF200|MEF2C|MRPS24|NCBP1|ALG2|IL16|FOS|THOC4|ZNF14|TERF2|MRPS18C|PPM1B|NFX1|PIGA|TXNIP|ZNF238|GART|ASF1A|ZNF232|NFAT5|ZNF394|HMGCR|MRPL12|HSD17B7|PRDM10|UBE2J1|MRPL11|MBTD1|NPAT|MTERF|SLC17A5|E2F3|ZNF226|AASDHPPT|ZNF189|ZNF540|CDKN2D|EGR2|GOT1|GALNT3|BCL11A|NFATC3|SMARCA5|ZNF180|NR4A2…
43241	0.00058594	0.02788	protein complex disassembly	MRPS17|MRPS24|MRPS14|DDIT4|MICAL3|MRPL12|RPL9|MRPS18C|MRPL11
6979	0.00059768	0.02802	response to oxidative stress	NR4A2|PINK1|DUSP1|ABL1|TXNIP|TNFAIP3|HBB|PSIP1|FOS|APTX|C20ORF111
6355	0.00061011	0.028065	regulation of transcription, DNA-templated	ZNF331|SUV39H2|ZNF175|RIF1|RNF14|TNFAIP3|PSIP1|RORA|TTF2|AHR|SNAPC1|ZNF207|ZNF248|HOXA6|ZNF200|MEF2C|IL16|FOS|THOC4|ZNF14|SIGIRR|NFX1|TXNIP|ZNF238|ASF1A|ZNF232|NFAT5|TSG101|ZNF394|MRPL12|PRDM10|ZFP36L2|MBTD1|NPAT|MTERF|ABL1|E2F3|ZNF226|ZNF146|ZNF189|ZNF540|EGR2|H3F3B|BCL11A|NFATC3|SMARCA5|ZNF180|OSM|WWP2|NR4A2|PINK1|JMY|TARDBP|ZNF322A|ZNF454
43409	0.00062447	0.028065	negative regulation of MAPK cascade	DUSP5|DUSP2|PINK1|DUSP1|ABL1|DUSP19|HMGCR
51592	0.00063268	0.028065	response to calcium ion	MEF2C|DUSP1|ALG2|NFATC3|TXNIP|FOS
51246	0.00063385	0.028065	regulation of protein metabolic process	USP14|IL1RN|TSG101|USP38|RNF34|FKBP14|DUSP19|TNFAIP3|HMGCR|SART3|DNAJB6|NDNL2|ZNF207|ABL1|CCL2|DNAJB9|ZNF540|CDKN2D|DUSP5|MEF2C|DUSP2|USP49|SERPINB2|NCBP1|TNFSF15|DUSP1|PDE4D|ALG2|IL18|OSM|SIGIRR|PINK1|PSMC6|BANK1|DDIT4|MAPKAPK5|IARS|TARDBP|AARS
32269	0.00064955	0.028324	negative regulation of cellular protein metabolic process	ZNF540|CDKN2D|DUSP5|USP14|DUSP2|SERPINB2|RNF34|DUSP1|PDE4D|DUSP19|TNFAIP3|HMGCR|PSMC6|DNAJB6|BANK1|DDIT4|ZNF207|ABL1|TARDBP
32446	0.00066128	0.028324	protein modification by small protein conjugation	EGR2|NARF|RNF34|BCL11A|RNF14|TNFAIP3|KLHL12|WWP2|FBXO11|FBXO33|UBE2J1|FANCF|RNF126|PINK1|PSMC6|RNF138
1901700	0.00066635	0.028324	response to oxygen-containing compound	BLK|IL1RN|RNF14|TNFAIP3|HBB|RORA|HMGCR|CXCL3|POLB|ABL1|CCL2|CDKN2D|MEF2C|EGR2|GOT1|DUSP1|PDE4D|BCKDHB|IL18|FOS|APTX|C20ORF111|RAB10|DMC1|TXNIP|AARS
1922	0.00068324	0.028385	B-1 B cell homeostasis	ABL1|TNFAIP3
48585	0.00069098	0.028385	negative regulation of response to stimulus	IL1RN|RNF34|DUSP19|TNFAIP3|RORA|KLHL12|HMGCR|ABL1|CCL2|BBS2|CDKN2D|DUSP5|DUSP2|MKKS|SERPINB2|DUSP1|ALG2|TERF2|SIGIRR|RNF126|PPM1B|PINK1|PSMC6|BANK1|DDIT4|MAPKAPK5
51248	0.00070905	0.028385	negative regulation of protein metabolic process	ZNF540|CDKN2D|DUSP5|USP14|DUSP2|SERPINB2|RNF34|DUSP1|PDE4D|DUSP19|TNFAIP3|HMGCR|SIGIRR|PSMC6|DNAJB6|BANK1|DDIT4|ZNF207|ABL1|TARDBP
32774	0.00071153	0.028385	RNA biosynthetic process	ZNF331|ZNF232|SUV39H2|NFAT5|ZNF175|ZNF394|RIF1|RNF14|PSIP1|RORA|TTF2|AHR|MRPL12|RPL9|PRDM10|MBTD1|NPAT|SNAPC1|MTERF|E2F3|ZNF248|ZNF226|HOXA6|ZNF200|ZNF189|ZNF540|MEF2C|EGR2|NCBP1|BCL11A|NFATC3|SMARCA5|ZNF180|IL16|FOS|THOC4|ZNF14|NR4A2|NFX1|TXNIP|ZNF238|TARDBP|ZNF322A|ASF1A|ZNF454
71216	0.0007123	0.028385	cellular response to biotic stimulus	MEF2C|PDE4D|ABL1|IL18|TXNIP|TNFAIP3|CCL2
1903506	0.00073908	0.029089	regulation of nucleic acid-templated transcription	ZNF331|SUV39H2|ZNF175|RIF1|RNF14|TNFAIP3|PSIP1|RORA|TTF2|AHR|SNAPC1|ZNF207|ZNF248|HOXA6|ZNF200|MEF2C|IL16|FOS|THOC4|ZNF14|SIGIRR|NFX1|TXNIP|ZNF238|ASF1A|ZNF232|NFAT5|TSG101|ZNF394|MRPL12|PRDM10|ZFP36L2|MBTD1|NPAT|MTERF|ABL1|E2F3|ZNF226|ZNF146|ZNF189|ZNF540|EGR2|H3F3B|BCL11A|NFATC3|SMARCA5|ZNF180|OSM|WWP2|NR4A2|PINK1|JMY|TARDBP|ZNF322A|ZNF454
32984	0.00075896	0.029507	macromolecular complex disassembly	MRPS17|MRPS24|MRPS14|DDIT4|MICAL3|MRPL12|RPL9|MRPS18C|MRPL11
71900	0.00078198	0.030036	regulation of protein serine/threonine kinase activity	CDKN2D|DUSP5|IL1RN|MEF2C|DUSP2|TSG101|TNFSF15|DUSP1|DUSP19|TNFAIP3|HMGCR|ABL1|MAPKAPK5
16311	0.00079268	0.030084	dephosphorylation	DUSP5|DUSP2|PPM1B|ALPP|DUSP1|PPP1R3D|DUSP19|DAPP1|NT5C2|APTX
32543	0.00082484	0.030586	mitochondrial translation	MRPS17|MRPS24|MRPS14|MRPL12|MRPS18C|MRPL11
6974	0.00082508	0.030586	cellular response to DNA damage stimulus	C9ORF80|CDKN2D|SMG1|RIF1|XRCC2|SMARCA5|THOC4|TERF2|APTX|FANCF|POLB|PSMC6|NDNL2|DDIT4|JMY|ABL1|ASF1A
31664	0.0010504	0.038312	regulation of lipopolysaccharide-mediated signaling pathway	SIGIRR|LY86|TNFAIP3
9892	0.0010576	0.038312	negative regulation of metabolic process	SUV39H2|USP14|TSG101|RNF34|DUSP19|TNFAIP3|TTF2|AHR|HMGCR|NPAT|PPP1R2|DNAJB6|ZNF207|ABL1|ZNF189|ZNF540|BBS2|CDKN2D|DUSP5|MEF2C|DUSP2|MKKS|SERPINB2|H3F3B|NCBP1|BCL11A|DUSP1|PDE4D|SMARCA5|WWP2|TERF2|SIGIRR|PINK1|PSMC6|BANK1|NFX1|DDIT4|TXNIP|ZNF238|TARDBP
36211	0.0011414	0.04043	protein modification process	BLK|SUV39H2|USP14|SMG1|NARF|TSG101|USP38|RNF34|FKBP14|RNF14|DUSP19|DAPP1|TNFAIP3|KLHL12|UBE2J1|RNF138|ABL1|SLC17A5|GNPNAT1|CCL2|DUSP5|EGR2|DUSP2|USP49|DMPK|GALNT3|BCL11A|DUSP1|ALG2|OSM|WWP2|FBXO11|FBXO33|FANCF|RNF126|PPM1B|PINK1|PSMC6|PIGA|STK17B|MAPKAPK5
6464	0.0011414	0.04043	cellular protein modification process	BLK|SUV39H2|USP14|SMG1|NARF|TSG101|USP38|RNF34|FKBP14|RNF14|DUSP19|DAPP1|TNFAIP3|KLHL12|UBE2J1|RNF138|ABL1|SLC17A5|GNPNAT1|CCL2|DUSP5|EGR2|DUSP2|USP49|DMPK|GALNT3|BCL11A|DUSP1|ALG2|OSM|WWP2|FBXO11|FBXO33|FANCF|RNF126|PPM1B|PINK1|PSMC6|PIGA|STK17B|MAPKAPK5
43407	0.0012145	0.042547	negative regulation of MAP kinase activity	DUSP5|DUSP2|DUSP1|DUSP19|HMGCR
43066	0.0012537	0.042899	negative regulation of apoptotic process	CDKN2D|IL1RN|MEF2C|EGR2|SERPINB2|RNF34|RIF1|DUSP1|XRCC2|TNFAIP3|HMGCR|PAFAH2|NR4A2|PINK1|PSMC6|DNAJB6|ABL1|CCL2|AARS
71822	0.0012596	0.042899	protein complex subunit organization	MRPS17|MRPS14|MIS12|TNFAIP3|HBB|KLHL12|HMGCR|MRPL12|RPL9|MRPL11|SART3|DNAJB6|POGZ|ABL1|NDEL1|CCT2|MKKS|H3F3B|MRPS24|PDE4D|MICAL3|SMARCA5|MRPS18C|ZW10|DDIT4|JMY|ASF1A
46677	0.0012649	0.042899	response to antibiotic	MEF2C|DMC1|UQCRFS1|CCL2
43624	0.0013923	0.046158	cellular protein complex disassembly	MRPS17|MRPS24|MRPS14|MICAL3|MRPL12|RPL9|MRPS18C|MRPL11
33993	0.0013995	0.046158	response to lipid	CDKN2D|IL1RN|MEF2C|GOT1|RNF14|DUSP1|PDE4D|BCKDHB|IL18|TNFAIP3|RORA|FOS|CXCL3|NR4A2|ABL1|TXNIP|CCL2
71222	0.0014044	0.046158	cellular response to lipopolysaccharide	MEF2C|PDE4D|ABL1|IL18|TNFAIP3|CCL2
43069	0.001444	0.046973	negative regulation of programmed cell death	CDKN2D|IL1RN|MEF2C|EGR2|SERPINB2|RNF34|RIF1|DUSP1|XRCC2|TNFAIP3|HMGCR|PAFAH2|NR4A2|PINK1|PSMC6|DNAJB6|ABL1|CCL2|AARS
31324	0.0014756	0.047199	negative regulation of cellular metabolic process	SUV39H2|USP14|TSG101|RNF34|DUSP19|TNFAIP3|TTF2|AHR|HMGCR|NPAT|DNAJB6|ZNF207|ABL1|ZNF189|ZNF540|CDKN2D|DUSP5|MEF2C|DUSP2|SERPINB2|H3F3B|BCL11A|DUSP1|PDE4D|SMARCA5|WWP2|TERF2|SIGIRR|PINK1|PSMC6|BANK1|NFX1|DDIT4|TXNIP|ZNF238|TARDBP
6469	0.0014839	0.047199	negative regulation of protein kinase activity	CDKN2D|DUSP5|DUSP2|DUSP1|ABL1|DUSP19|TNFAIP3|HMGCR
43124	0.0014953	0.047199	negative regulation of I-kappaB kinase/NF-kappaB signaling	PPM1B|ABL1|TNFAIP3|RORA
1932	0.001538	0.048069	regulation of protein phosphorylation	CDKN2D|DUSP5|IL1RN|MEF2C|DUSP2|TSG101|TNFSF15|FKBP14|DUSP1|PDE4D|DUSP19|IL18|OSM|TNFAIP3|HMGCR|PINK1|DDIT4|ABL1|CCL2|DNAJB9|MAPKAPK5|TARDBP
302	0.0015769	0.048779	response to reactive oxygen species	DUSP1|TXNIP|TNFAIP3|HBB|FOS|APTX|C20ORF111
32496	0.0016289	0.048779	response to lipopolysaccharide	IL1RN|MEF2C|PDE4D|ABL1|IL18|TNFAIP3|CCL2|FOS|CXCL3
71868	0.0016302	0.048779	cellular response to monoamine stimulus	IL1RN|PDE4D|ABL1
71870	0.0016302	0.048779	cellular response to catecholamine stimulus	IL1RN|PDE4D|ABL1
33210	0.001684	0.048779	leptin-mediated signaling pathway	BBS2|MKKS
1902019	0.001684	0.048779	regulation of cilium-dependent cell motility	BBS2|MKKS
60295	0.001684	0.048779	regulation of cilium movement involved in cell motility	BBS2|MKKS
60296	0.001684	0.048779	regulation of cilium beat frequency involved in ciliary motility	BBS2|MKKS
6511	0.0016984	0.048779	ubiquitin-dependent protein catabolic process	USP14|RNF126|PINK1|TSG101|USP38|USP49|RNF34|PSMC6|DNAJB9|WWP2|FBXO11|UBE2J1
14070	0.0017301	0.049247	response to organic cyclic compound	CDKN2D|IL1RN|MEF2C|EGR2|GOT1|RNF14|DUSP1|PDE4D|BCKDHB|IL18|RORA|FOS|NR4A2|DMC1|ABL1|TXNIP|CCL2

## Sheet: E2F3
GO-ID	p-value	corr p-value	Description	Genes in test set
44260	4.9495e-06	0.014403	cellular macromolecule metabolic process	ZNF331|MRPS17|MUS81|SUV39H2|RNF10|SPON1|ZNF175|SMG1|NARF|USP38|FKBP14|MRPS14|PSIP1|TTF2|RPL9|UBE2L3|DUSP11|POLB|SIP1|SART3|LUC7L|CCNL1|HOXA6|ZNF440|CCT2|DUSP5|MEF2C|DUSP2|MKKS|USP49|NCBP1|DUSP1|SLC30A5|PABPC4|ALG2|FOS|FBXO11|MRPS18C|PPM1B|CREB1|PIGA|DMC1|SBDS|GEMIN6|MAPKAPK5|ASF1A|ZNF430|LIPT1|NFAT5|ZNF394|ZNF350|RNF34|TARS|MRPL12|ZFP36L2|MRPL11|NPAT|PPP1R2|NDNL2|RNF138|SLC17A5|CCL2|DNAJB9|GPC2|Z…
34622	1.3017e-05	0.015617	cellular macromolecular complex assembly	CCT2|MKKS|H3F3B|NCBP1|PDE4D|MIS12|SMARCA5|PSIP1|SIP1|DIAPH2|SART3|POGZ|SBDS|LUC7L|GEMIN6|CCNL1|ASF1A
44237	1.61e-05	0.015617	cellular metabolic process	ZNF331|SPON1|ZNF175|IL1RN|NARF|TTF2|COX6A1|RPL9|UBE2L3|LUC7L|CCNL1|HOXA6|ZNF440|MEF2C|SLC30A5|ALG2|FBXO11|MRPS18C|MTHFD2|SBDS|GEMIN6|MAPKAPK5|ASF1A|ZNF430|LIPT1|ZNF394|TARS|MRPL12|ZFP36L2|MRPL11|SULT1A1|NPAT|N4BP2|C9ORF80|EGR2|GOT1|H3F3B|XRCC2|NFATC3|SMARCA5|FBXO33|FANCF|NR4A2|SP3|IARS|NDUFAF1|MRPS17|MUS81|SUV39H2|RNF10|SMG1|USP38|FKBP14|MRPS14|PSIP1|DUSP11|POLB|SIP1|SART3|CCT2|DUSP5|DUSP2|MKKS|U…
44238	2.6916e-05	0.018744	primary metabolic process	ZNF331|SPON1|ZNF175|IL1RN|NARF|TTF2|RPL9|UBE2L3|LUC7L|CCNL1|HOXA6|ZNF440|MEF2C|SLC30A5|ALG2|FBXO11|MRPS18C|MTHFD2|SBDS|GEMIN6|MAPKAPK5|ASF1A|ZNF430|LIPT1|ZNF394|TARS|MRPL12|ZFP36L2|MRPL11|SULT1A1|NPAT|N4BP2|C9ORF80|EGR2|GOT1|H3F3B|XRCC2|NFATC3|SMARCA5|FBXO33|PAFAH2|FANCF|NR4A2|SP3|IARS|NDUFAF1|MRPS17|MUS81|SUV39H2|RNF10|SMG1|USP38|FKBP14|MRPS14|PSIP1|DUSP11|POLB|SIP1|SART3|CCT2|DUSP5|DUSP2|MKKS|U…
43170	3.2207e-05	0.018744	macromolecule metabolic process	ZNF331|MRPS17|MUS81|SUV39H2|RNF10|SPON1|ZNF175|SMG1|NARF|USP38|FKBP14|MRPS14|PSIP1|TTF2|RPL9|UBE2L3|DUSP11|POLB|SIP1|SART3|LUC7L|CCNL1|HOXA6|ZNF440|CCT2|DUSP5|MEF2C|DUSP2|MKKS|USP49|NCBP1|DUSP1|GP1BB|SLC30A5|PABPC4|ALG2|IL18|FOS|FBXO11|MRPS18C|PPM1B|CREB1|PIGA|DMC1|SBDS|GEMIN6|MAPKAPK5|ASF1A|ZNF430|LIPT1|NFAT5|ZNF394|ZNF350|RNF34|TARS|MRPL12|ZFP36L2|MRPL11|NPAT|PPP1R2|NDNL2|RNF138|SLC17A5|CCL2|DN…
9987	3.9717e-05	0.019263	cellular process	ZNF331|SPON1|ZNF175|IL1RN|NARF|TTF2|COX6A1|RPL9|UBE2L3|SCN11A|POGZ|ZNF207|LUC7L|CCNL1|HOXA6|ZNF440|MEF2C|ADPRHL2|SLC30A5|ALG2|CGRRF1|FBXO11|MRPS18C|SIGIRR|PYGO2|MTHFD2|ZW10|LGALS12|SBDS|GEMIN6|MAPKAPK5|ASF1A|ZNF430|LIPT1|ZNF394|TARS|SLC1A5|MRPL12|ZFP36L2|MRPL11|SULT1A1|CD79A|NPAT|SCIN|PACSIN2|N4BP2|BBS2|C9ORF80|EGR2|GOT1|H3F3B|XRCC2|SH2D1A|MICAL3|NFATC3|SMARCA5|FBXO33|FANCF|NR4A2|DIAPH2|TBL2|STAG…
46483	7.9877e-05	0.026141	heterocycle metabolic process	ZNF331|MUS81|SUV39H2|RNF10|ZNF175|SMG1|PSIP1|TTF2|RPL9|UBE2L3|DUSP11|POLB|SIP1|SART3|LUC7L|CCNL1|HOXA6|ZNF440|MEF2C|USP49|NCBP1|PABPC4|PDE4D|FOS|CREB1|MTHFD2|DMC1|SBDS|GEMIN6|GART|ASF1A|ZNF430|NFAT5|ZNF394|ZNF350|TARS|HMGCR|MRPL12|ZFP36L2|SULT1A1|NPAT|NDNL2|ZNF227|LCMT2|N4BP2|C9ORF80|CDKN2D|EGR2|H3F3B|XRCC2|NFATC3|SMARCA5|ZNF79|FANCF|NR4A2|ZNF33A|NMNAT1|PSAT1|SP3|RAD51L1|IARS|NDUFAF1|ZNF454
6139	8.3705e-05	0.026141	nucleobase-containing compound metabolic process	ZNF331|MUS81|SUV39H2|RNF10|ZNF175|SMG1|PSIP1|TTF2|RPL9|UBE2L3|DUSP11|POLB|SIP1|SART3|LUC7L|CCNL1|HOXA6|ZNF440|MEF2C|USP49|NCBP1|PABPC4|PDE4D|FOS|CREB1|DMC1|SBDS|GEMIN6|GART|ASF1A|ZNF430|NFAT5|ZNF394|ZNF350|TARS|HMGCR|MRPL12|ZFP36L2|SULT1A1|NPAT|NDNL2|ZNF227|LCMT2|N4BP2|C9ORF80|CDKN2D|EGR2|H3F3B|XRCC2|NFATC3|SMARCA5|ZNF79|FANCF|NR4A2|ZNF33A|NMNAT1|SP3|RAD51L1|IARS|NDUFAF1|ZNF454
6725	8.6338e-05	0.026141	cellular aromatic compound metabolic process	ZNF331|MUS81|SUV39H2|RNF10|ZNF175|SMG1|PSIP1|TTF2|RPL9|UBE2L3|DUSP11|POLB|SIP1|SART3|LUC7L|CCNL1|HOXA6|ZNF440|MEF2C|USP49|NCBP1|PABPC4|PDE4D|FOS|CREB1|MTHFD2|DMC1|SBDS|GEMIN6|GART|ASF1A|ZNF430|NFAT5|ZNF394|ZNF350|TARS|HMGCR|MRPL12|ZFP36L2|SULT1A1|NPAT|NDNL2|ZNF227|LCMT2|N4BP2|C9ORF80|CDKN2D|EGR2|H3F3B|XRCC2|NFATC3|SMARCA5|ZNF79|FANCF|NR4A2|ZNF33A|NMNAT1|PSAT1|SP3|RAD51L1|IARS|NDUFAF1|ZNF454
71704	8.9831e-05	0.026141	organic substance metabolic process	ZNF331|SPON1|ZNF175|IL1RN|NARF|TTF2|RPL9|UBE2L3|LUC7L|CCNL1|HOXA6|ZNF440|MEF2C|SLC30A5|ALG2|FBXO11|MRPS18C|MTHFD2|SBDS|GEMIN6|MAPKAPK5|ASF1A|ZNF430|LIPT1|ZNF394|TARS|MRPL12|ZFP36L2|MRPL11|SULT1A1|NPAT|N4BP2|C9ORF80|EGR2|GOT1|H3F3B|XRCC2|NFATC3|SMARCA5|FBXO33|PAFAH2|FANCF|NR4A2|SP3|IARS|NDUFAF1|MRPS17|MUS81|SUV39H2|RNF10|SMG1|USP38|FKBP14|MRPS14|PSIP1|DUSP11|POLB|SIP1|SART3|CCT2|DUSP5|DUSP2|MKKS|U…
34641	0.00010191	0.02696	cellular nitrogen compound metabolic process	ZNF331|MUS81|SUV39H2|RNF10|ZNF175|SMG1|PSIP1|TTF2|RPL9|UBE2L3|DUSP11|POLB|SIP1|SART3|LUC7L|CCNL1|HOXA6|ZNF440|MEF2C|USP49|NCBP1|PABPC4|PDE4D|BCKDHB|FOS|CREB1|MTHFD2|DMC1|SBDS|GEMIN6|GART|ASF1A|ZNF430|NFAT5|ZNF394|ZNF350|TARS|HMGCR|MRPL12|ZFP36L2|SULT1A1|NPAT|NDNL2|ZNF227|LCMT2|N4BP2|AASDHPPT|C9ORF80|CDKN2D|EGR2|GOT1|H3F3B|XRCC2|NFATC3|SMARCA5|ZNF79|FANCF|NR4A2|ZNF33A|NMNAT1|PSAT1|SP3|RAD51L1|IARS…
90304	0.00014874	0.036068	nucleic acid metabolic process	ZNF331|MUS81|SUV39H2|RNF10|ZNF175|SMG1|PSIP1|TTF2|RPL9|UBE2L3|DUSP11|POLB|SIP1|SART3|LUC7L|CCNL1|HOXA6|ZNF440|MEF2C|USP49|NCBP1|PABPC4|FOS|CREB1|DMC1|SBDS|GEMIN6|ASF1A|ZNF430|NFAT5|ZNF394|ZNF350|TARS|MRPL12|ZFP36L2|NPAT|NDNL2|ZNF227|LCMT2|N4BP2|C9ORF80|CDKN2D|EGR2|H3F3B|XRCC2|NFATC3|SMARCA5|ZNF79|FANCF|NR4A2|ZNF33A|SP3|RAD51L1|IARS|ZNF454
51384	0.00016482	0.036895	response to glucocorticoid	IL1RN|GOT1|DUSP1|BCKDHB|CCL2|FOS|UBE2L3
33554	0.00019737	0.041025	cellular response to stress	MUS81|SUV39H2|SMG1|RNF34|FKBP14|POLB|NDNL2|CCL2|DNAJB9|C9ORF80|CDKN2D|MEF2C|ADPRHL2|XRCC2|ALG2|SMARCA5|FOS|C20ORF111|FANCF|NR4A2|PINK1|TBL2|CREB1|RAD51L1|MAPKAPK5|ASF1A
1901360	0.00021418	0.041552	organic cyclic compound metabolic process	ZNF331|MUS81|SUV39H2|RNF10|ZNF175|SMG1|PSIP1|TTF2|RPL9|UBE2L3|DUSP11|POLB|SIP1|SART3|LUC7L|CCNL1|HOXA6|ZNF440|MEF2C|USP49|NCBP1|PABPC4|PDE4D|FOS|CREB1|MTHFD2|DMC1|SBDS|GEMIN6|GART|ASF1A|ZNF430|NFAT5|ZNF394|ZNF350|TARS|HMGCR|MRPL12|HSD17B7|ZFP36L2|SULT1A1|NPAT|NDNL2|ZNF227|LCMT2|N4BP2|C9ORF80|CDKN2D|EGR2|H3F3B|XRCC2|NFATC3|SMARCA5|ZNF79|FANCF|NR4A2|ZNF33A|NMNAT1|PSAT1|SP3|RAD51L1|IARS|NDUFAF1|ZNF4…
65004	0.00024104	0.042955	protein-DNA complex assembly	SART3|H3F3B|POGZ|MIS12|SMARCA5|CCNL1|ASF1A
38108	0.00025094	0.042955	negative regulation of appetite by leptin-mediated signaling pathway	BBS2|MKKS
31960	0.0002886	0.046656	response to corticosteroid	IL1RN|GOT1|DUSP1|BCKDHB|CCL2|FOS|UBE2L3

## Sheet: NFAT5
GO-ID	p-value	corr p-value	Description	Genes in test set
32496	1.9498e-08	2.9555e-05	response to lipopolysaccharide	IL1RN|MEF2C|STAT1|PDE4D|IL1B|TNFAIP3|CCL2|FOS
2237	2.9733e-08	2.9555e-05	response to molecule of bacterial origin	IL1RN|MEF2C|STAT1|PDE4D|IL1B|TNFAIP3|CCL2|FOS
10243	5.9787e-08	3.4909e-05	response to organonitrogen compound	NR4A2|IL1RN|EGR2|MEF2C|CREB1|STAT1|PDE4D|IL1B|TNFAIP3|CCL2|FOS
71222	7.024e-08	3.4909e-05	cellular response to lipopolysaccharide	MEF2C|STAT1|PDE4D|IL1B|TNFAIP3|CCL2
71219	1.0059e-07	3.8019e-05	cellular response to molecule of bacterial origin	MEF2C|STAT1|PDE4D|IL1B|TNFAIP3|CCL2
60255	1.1475e-07	3.8019e-05	regulation of macromolecule metabolic process	IL1RN|CITED4|TNFAIP3|AHR|ZFP36L2|MBTD1|CCL2|DNAJB9|E2F3|CCNL1|EGR2|MEF2C|MKKS|STAT1|TNFSF15|PDE4D|WWP2|IL16|FOS|MMP9|NR4A2|CREB1|IL1B|ZNF217|ZNF238
1901698	1.5636e-07	4.4406e-05	response to nitrogen compound	NR4A2|IL1RN|EGR2|MEF2C|CREB1|STAT1|PDE4D|IL1B|TNFAIP3|CCL2|FOS
71216	2.2117e-07	5.4961e-05	cellular response to biotic stimulus	MEF2C|STAT1|PDE4D|IL1B|TNFAIP3|CCL2
31323	3.1256e-07	6.5811e-05	regulation of cellular metabolic process	IL1RN|CITED4|TNFAIP3|AHR|ZFP36L2|MBTD1|CCL2|DNAJB9|E2F3|CCNL1|EGR2|MEF2C|STAT1|TNFSF15|PDE4D|WWP2|IL16|FOS|MMP9|FANCF|NR4A2|CREB1|IL1B|ZNF217|ZNF238
10604	3.4659e-07	6.5811e-05	positive regulation of macromolecule metabolic process	IL1RN|EGR2|MEF2C|STAT1|TNFSF15|CITED4|TNFAIP3|AHR|FOS|MMP9|ZFP36L2|NR4A2|CREB1|IL1B|CCL2|DNAJB9|E2F3
9719	3.6414e-07	6.5811e-05	response to endogenous stimulus	IL1RN|EGR2|MEF2C|MKKS|STAT1|PDE4D|CITED4|TNFAIP3|FOS|NR4A2|CREB1|IL1B|CCL2
33993	4.5299e-07	7.5046e-05	response to lipid	NR4A2|IL1RN|MEF2C|STAT1|PDE4D|IL1B|CITED4|TNFAIP3|CCL2|FOS
70887	4.9963e-07	7.6404e-05	cellular response to chemical stimulus	IL1RN|EGR2|MEF2C|MKKS|STAT1|PDE4D|TNFAIP3|IL16|AHR|FOS|NR4A2|CREB1|IL1B|CCL2|DNAJB9|CCNL1
14070	5.4408e-07	7.7259e-05	response to organic cyclic compound	NR4A2|IL1RN|EGR2|MEF2C|STAT1|PDE4D|IL1B|CITED4|CCL2|FOS
80090	6.9044e-07	8.9911e-05	regulation of primary metabolic process	IL1RN|EGR2|MEF2C|STAT1|TNFSF15|PDE4D|CITED4|TNFAIP3|WWP2|IL16|AHR|FOS|MMP9|ZFP36L2|MBTD1|NR4A2|CREB1|IL1B|CCL2|DNAJB9|ZNF217|E2F3|ZNF238|CCNL1
31325	7.2363e-07	8.9911e-05	positive regulation of cellular metabolic process	IL1RN|EGR2|MEF2C|STAT1|TNFSF15|CITED4|TNFAIP3|AHR|FOS|MMP9|ZFP36L2|NR4A2|CREB1|IL1B|CCL2|DNAJB9|E2F3
19222	1.0777e-06	0.00012603	regulation of metabolic process	IL1RN|CITED4|TNFAIP3|AHR|ZFP36L2|MBTD1|CCL2|DNAJB9|E2F3|CCNL1|EGR2|MEF2C|MKKS|STAT1|TNFSF15|PDE4D|WWP2|IL16|FOS|MMP9|FANCF|NR4A2|CREB1|IL1B|ZNF217|ZNF238
9617	1.2639e-06	0.00013959	response to bacterium	IL1RN|MEF2C|STAT1|PDE4D|IL1B|TNFAIP3|CCL2|FOS
71310	1.3765e-06	0.00014403	cellular response to organic substance	IL1RN|EGR2|MEF2C|MKKS|STAT1|PDE4D|TNFAIP3|FOS|NR4A2|CREB1|IL1B|CCL2|DNAJB9|CCNL1
45935	1.9356e-06	0.00017566	positive regulation of nucleobase-containing compound metabolic process	EGR2|MEF2C|STAT1|CITED4|AHR|FOS|ZFP36L2|NR4A2|CREB1|IL1B|CCL2|DNAJB9|E2F3
7611	1.9778e-06	0.00017566	learning or memory	IL1RN|EGR2|MEF2C|CREB1|PDE4D|FOS
71407	2.0406e-06	0.00017566	cellular response to organic cyclic compound	NR4A2|IL1RN|EGR2|MEF2C|PDE4D|IL1B|CCL2
9725	2.0448e-06	0.00017566	response to hormone	NR4A2|IL1RN|EGR2|MEF2C|MKKS|CREB1|STAT1|CITED4|CCL2|FOS
9605	2.1206e-06	0.00017566	response to external stimulus	IL1RN|EGR2|MEF2C|MKKS|STAT1|PDE4D|TNFAIP3|IL16|FOS|MMP9|NR4A2|CREB1|IL1B|CCL2
71396	2.3578e-06	0.00017669	cellular response to lipid	NR4A2|MEF2C|STAT1|PDE4D|IL1B|TNFAIP3|CCL2
19219	2.3579e-06	0.00017669	regulation of nucleobase-containing compound metabolic process	EGR2|MEF2C|STAT1|CITED4|TNFAIP3|WWP2|IL16|AHR|FOS|ZFP36L2|MBTD1|NR4A2|CREB1|IL1B|CCL2|DNAJB9|ZNF217|E2F3|ZNF238|CCNL1
51173	2.3997e-06	0.00017669	positive regulation of nitrogen compound metabolic process	EGR2|MEF2C|STAT1|CITED4|AHR|FOS|ZFP36L2|NR4A2|CREB1|IL1B|CCL2|DNAJB9|E2F3
46683	3.0722e-06	0.00021812	response to organophosphorus	EGR2|STAT1|IL1B|CCL2|FOS
7610	3.2752e-06	0.00022452	behavior	NR4A2|IL1RN|EGR2|MEF2C|MKKS|CREB1|PDE4D|FOS
51171	3.5987e-06	0.00023847	regulation of nitrogen compound metabolic process	EGR2|MEF2C|STAT1|CITED4|TNFAIP3|WWP2|IL16|AHR|FOS|ZFP36L2|MBTD1|NR4A2|CREB1|IL1B|CCL2|DNAJB9|ZNF217|E2F3|ZNF238|CCNL1
51239	4.2851e-06	0.0002748	regulation of multicellular organismal process	FCN1|IL1RN|EGR2|MEF2C|MKKS|STAT1|TNFSF15|PDE4D|TNFAIP3|FOS|MMP9|NR4A2|CREB1|IL1B|CCL2
50890	4.454e-06	0.00027671	cognition	IL1RN|EGR2|MEF2C|CREB1|PDE4D|FOS
44708	4.718e-06	0.00028422	single-organism behavior	NR4A2|IL1RN|EGR2|MEF2C|CREB1|PDE4D|FOS
14074	5.304e-06	0.00031013	response to purine-containing compound	EGR2|STAT1|IL1B|CCL2|FOS
71495	6.4307e-06	0.00036526	cellular response to endogenous stimulus	NR4A2|IL1RN|EGR2|MEF2C|MKKS|CREB1|STAT1|PDE4D|CCL2|FOS
2221	7.5584e-06	0.00039972	pattern recognition receptor signaling pathway	FCN1|MEF2C|CREB1|TNFAIP3|FOS
10033	7.826e-06	0.00039972	response to organic substance	IL1RN|EGR2|MEF2C|MKKS|STAT1|PDE4D|CITED4|TNFAIP3|FOS|NR4A2|CREB1|IL1B|CCL2|DNAJB9|CCNL1
1901701	7.915e-06	0.00039972	cellular response to oxygen-containing compound	IL1RN|EGR2|MEF2C|STAT1|PDE4D|IL1B|TNFAIP3|CCL2|FOS
48519	7.9963e-06	0.00039972	negative regulation of biological process	FCN1|IL1RN|EGR2|MEF2C|MKKS|STAT1|PDE4D|TNFAIP3|WWP2|AHR|MMP9|ZFP36L2|PAFAH2|NR4A2|CREB1|IL1B|CCL2|ZNF217|E2F3|ZNF238
2758	8.0878e-06	0.00039972	innate immune response-activating signal transduction	FCN1|MEF2C|CREB1|TNFAIP3|FOS
45088	8.4393e-06	0.00039972	regulation of innate immune response	FCN1|MEF2C|CREB1|STAT1|TNFAIP3|FOS
42493	8.5071e-06	0.00039972	response to drug	IL1RN|MEF2C|CREB1|STAT1|IL1B|CCL2|FOS
9636	8.6459e-06	0.00039972	response to toxic substance	NR4A2|MEF2C|CCL2|AHR|FOS
6355	8.9305e-06	0.00040349	regulation of transcription, DNA-templated	EGR2|MEF2C|STAT1|CITED4|TNFAIP3|WWP2|IL16|AHR|FOS|ZFP36L2|MBTD1|NR4A2|CREB1|IL1B|ZNF217|E2F3|ZNF238|CCNL1
1903506	9.9968e-06	0.00042156	regulation of nucleic acid-templated transcription	EGR2|MEF2C|STAT1|CITED4|TNFAIP3|WWP2|IL16|AHR|FOS|ZFP36L2|MBTD1|NR4A2|CREB1|IL1B|ZNF217|E2F3|ZNF238|CCNL1
51240	1.0161e-05	0.00042156	positive regulation of multicellular organismal process	FCN1|MEF2C|MKKS|CREB1|TNFSF15|PDE4D|IL1B|TNFAIP3|CCL2|FOS|MMP9
2218	1.0173e-05	0.00042156	activation of innate immune response	FCN1|MEF2C|CREB1|TNFAIP3|FOS
48523	1.0179e-05	0.00042156	negative regulation of cellular process	FCN1|IL1RN|EGR2|MEF2C|STAT1|PDE4D|TNFAIP3|WWP2|AHR|MMP9|ZFP36L2|PAFAH2|NR4A2|CREB1|IL1B|CCL2|ZNF217|E2F3|ZNF238
10556	1.0731e-05	0.00042984	regulation of macromolecule biosynthetic process	EGR2|MEF2C|STAT1|CITED4|TNFAIP3|WWP2|IL16|AHR|FOS|ZFP36L2|MBTD1|NR4A2|CREB1|IL1B|CCL2|ZNF217|E2F3|ZNF238|CCNL1
2001141	1.0895e-05	0.00042984	regulation of RNA biosynthetic process	EGR2|MEF2C|STAT1|CITED4|TNFAIP3|WWP2|IL16|AHR|FOS|ZFP36L2|MBTD1|NR4A2|CREB1|IL1B|ZNF217|E2F3|ZNF238|CCNL1
2376	1.1027e-05	0.00042984	immune system process	FCN1|IL1RN|MEF2C|STAT1|TNFSF15|PDE4D|TNFAIP3|IL16|FOS|MMP9|ZFP36L2|CREB1|IL1B|CCL2
31349	1.2689e-05	0.00048512	positive regulation of defense response	FCN1|MEF2C|CREB1|IL1B|TNFAIP3|FOS
6955	1.3105e-05	0.00049155	immune response	FCN1|IL1RN|MEF2C|CREB1|STAT1|TNFSF15|IL1B|TNFAIP3|CCL2|IL16|FOS
1932	1.4737e-05	0.00054254	regulation of protein phosphorylation	IL1RN|MEF2C|TNFSF15|PDE4D|IL1B|TNFAIP3|CCL2|DNAJB9|CCNL1|MMP9
43066	1.6324e-05	0.00058654	negative regulation of apoptotic process	NR4A2|IL1RN|EGR2|MEF2C|IL1B|TNFAIP3|CCL2|MMP9|PAFAH2
51252	1.6522e-05	0.00058654	regulation of RNA metabolic process	EGR2|MEF2C|STAT1|CITED4|TNFAIP3|WWP2|IL16|AHR|FOS|ZFP36L2|MBTD1|NR4A2|CREB1|IL1B|ZNF217|E2F3|ZNF238|CCNL1
51254	1.7271e-05	0.0006003	positive regulation of RNA metabolic process	NR4A2|EGR2|MEF2C|CREB1|STAT1|IL1B|CITED4|E2F3|AHR|FOS|ZFP36L2
7565	1.7997e-05	0.0006003	female pregnancy	IL1RN|IL1B|CCL2|FOS|MMP9
43069	1.7997e-05	0.0006003	negative regulation of programmed cell death	NR4A2|IL1RN|EGR2|MEF2C|IL1B|TNFAIP3|CCL2|MMP9|PAFAH2
9893	1.8118e-05	0.0006003	positive regulation of metabolic process	IL1RN|EGR2|MEF2C|STAT1|TNFSF15|CITED4|TNFAIP3|AHR|FOS|MMP9|ZFP36L2|NR4A2|CREB1|IL1B|CCL2|DNAJB9|E2F3
31663	2.0928e-05	0.00068204	lipopolysaccharide-mediated signaling pathway	STAT1|IL1B|CCL2
1660	2.1758e-05	0.00069766	fever generation	IL1RN|IL1B
10468	2.2647e-05	0.00070661	regulation of gene expression	EGR2|MEF2C|MKKS|STAT1|CITED4|TNFAIP3|WWP2|IL16|AHR|FOS|ZFP36L2|MBTD1|NR4A2|CREB1|IL1B|ZNF217|E2F3|ZNF238|CCNL1
6366	2.3147e-05	0.00070661	transcription from RNA polymerase II promoter	NR4A2|EGR2|MEF2C|CREB1|STAT1|E2F3|AHR|FOS
9612	2.3665e-05	0.00070661	response to mechanical stimulus	MKKS|STAT1|IL1B|CCL2|FOS
43207	2.4203e-05	0.00070661	response to external biotic stimulus	IL1RN|MEF2C|STAT1|PDE4D|IL1B|TNFAIP3|CCL2|FOS
51707	2.4203e-05	0.00070661	response to other organism	IL1RN|MEF2C|STAT1|PDE4D|IL1B|TNFAIP3|CCL2|FOS
65007	2.4401e-05	0.00070661	biological regulation	FCN1|IL1RN|CITED4|TNFAIP3|AHR|ZFP36L2|MBTD1|CCL2|DNAJB9|E2F3|CCNL1|EGR2|MEF2C|MKKS|STAT1|TNFSF15|PDE4D|GPR1|WWP2|IL16|FOS|MMP9|PAFAH2|FANCF|NELL2|NR4A2|CREB1|IL1B|CALU|ZNF217|ZNF238
9889	2.4525e-05	0.00070661	regulation of biosynthetic process	EGR2|MEF2C|STAT1|CITED4|TNFAIP3|WWP2|IL16|AHR|FOS|ZFP36L2|MBTD1|NR4A2|CREB1|IL1B|CCL2|ZNF217|E2F3|ZNF238|CCNL1
42981	2.4891e-05	0.00070691	regulation of apoptotic process	NR4A2|IL1RN|EGR2|MEF2C|STAT1|TNFSF15|IL1B|TNFAIP3|CCL2|MMP9|PAFAH2
43067	2.6689e-05	0.00074728	regulation of programmed cell death	NR4A2|IL1RN|EGR2|MEF2C|STAT1|TNFSF15|IL1B|TNFAIP3|CCL2|MMP9|PAFAH2
60548	2.849e-05	0.00078144	negative regulation of cell death	NR4A2|IL1RN|EGR2|MEF2C|IL1B|TNFAIP3|CCL2|MMP9|PAFAH2
42221	2.8916e-05	0.00078144	response to chemical	IL1RN|EGR2|MEF2C|MKKS|STAT1|PDE4D|CITED4|TNFAIP3|IL16|AHR|FOS|MMP9|NR4A2|CREB1|IL1B|CCL2|DNAJB9|CCNL1
48518	2.9375e-05	0.00078144	positive regulation of biological process	FCN1|IL1RN|EGR2|MEF2C|MKKS|STAT1|TNFSF15|PDE4D|CITED4|TNFAIP3|IL16|AHR|FOS|MMP9|ZFP36L2|NR4A2|CREB1|IL1B|CCL2|DNAJB9|E2F3
2757	2.9863e-05	0.00078144	immune response-activating signal transduction	FCN1|MEF2C|CREB1|PDE4D|TNFAIP3|FOS
45089	2.9874e-05	0.00078144	positive regulation of innate immune response	FCN1|MEF2C|CREB1|TNFAIP3|FOS
71704	3.1089e-05	0.00080266	organic substance metabolic process	FCN1|IL1RN|CITED4|TNFAIP3|AHR|ZFP36L2|MBTD1|CCL2|DNAJB9|E2F3|CCNL1|EGR2|MEF2C|MKKS|STAT1|TNFSF15|PDE4D|WWP2|IL16|FOS|MMP9|PAFAH2|FANCF|NR4A2|CREB1|IL1B|ZNF217|ZNF238
2000112	3.2383e-05	0.00082535	regulation of cellular macromolecule biosynthetic process	EGR2|MEF2C|STAT1|CITED4|TNFAIP3|WWP2|IL16|AHR|FOS|ZFP36L2|MBTD1|NR4A2|CREB1|IL1B|ZNF217|E2F3|ZNF238|CCNL1
9607	3.3139e-05	0.00083392	response to biotic stimulus	IL1RN|MEF2C|STAT1|PDE4D|IL1B|TNFAIP3|CCL2|FOS
165	3.6395e-05	0.00090442	MAPK cascade	MEF2C|CREB1|IL1B|CCL2|FOS
30595	3.8359e-05	0.00094145	leukocyte chemotaxis	PDE4D|IL1B|CCL2|IL16
51704	4.0162e-05	0.00095649	multi-organism process	IL1RN|MEF2C|MKKS|STAT1|PDE4D|TNFAIP3|WWP2|IL16|FOS|MMP9|FANCF|CREB1|IL1B|CCL2
48522	4.026e-05	0.00095649	positive regulation of cellular process	FCN1|IL1RN|EGR2|MEF2C|STAT1|TNFSF15|PDE4D|CITED4|TNFAIP3|AHR|FOS|MMP9|ZFP36L2|NR4A2|CREB1|IL1B|CCL2|DNAJB9|E2F3
50778	4.0415e-05	0.00095649	positive regulation of immune response	FCN1|MEF2C|CREB1|PDE4D|IL1B|TNFAIP3|FOS
10557	4.1927e-05	0.00097556	positive regulation of macromolecule biosynthetic process	NR4A2|EGR2|MEF2C|CREB1|STAT1|IL1B|CITED4|CCL2|E2F3|AHR|FOS
10941	4.2202e-05	0.00097556	regulation of cell death	NR4A2|IL1RN|EGR2|MEF2C|STAT1|TNFSF15|IL1B|TNFAIP3|CCL2|MMP9|PAFAH2
48584	4.9267e-05	0.0011256	positive regulation of response to stimulus	FCN1|IL1RN|MEF2C|CREB1|TNFSF15|PDE4D|IL1B|TNFAIP3|CCL2|IL16|FOS|MMP9
31347	4.9917e-05	0.0011256	regulation of defense response	FCN1|MEF2C|CREB1|STAT1|IL1B|TNFAIP3|FOS
45859	5.039e-05	0.0011256	regulation of protein kinase activity	IL1RN|MEF2C|TNFSF15|IL1B|TNFAIP3|CCL2|DNAJB9|CCNL1
43170	5.0957e-05	0.0011256	macromolecule metabolic process	FCN1|CITED4|TNFAIP3|AHR|ZFP36L2|MBTD1|CCL2|DNAJB9|E2F3|CCNL1|EGR2|MEF2C|MKKS|STAT1|TNFSF15|WWP2|IL16|FOS|MMP9|FANCF|NR4A2|CREB1|IL1B|ZNF217|ZNF238
2682	5.3539e-05	0.0011531	regulation of immune system process	FCN1|MEF2C|CREB1|STAT1|PDE4D|IL1B|TNFAIP3|CCL2|AHR|FOS
32870	5.3681e-05	0.0011531	cellular response to hormone stimulus	NR4A2|EGR2|MEF2C|MKKS|STAT1|CCL2|FOS
43269	5.4986e-05	0.0011531	regulation of ion transport	IL1RN|MEF2C|PDE4D|IL1B|CCL2|WWP2|MMP9
40011	5.5092e-05	0.0011531	locomotion	NR4A2|EGR2|MEF2C|CREB1|PDE4D|IL1B|CCL2|WWP2|IL16|MMP9
44706	5.5101e-05	0.0011531	multi-multicellular organism process	IL1RN|IL1B|CCL2|FOS|MMP9
2253	6.5109e-05	0.0013483	activation of immune response	FCN1|MEF2C|CREB1|PDE4D|TNFAIP3|FOS
7519	6.6627e-05	0.0013566	skeletal muscle tissue development	EGR2|MEF2C|ZNF238|FOS
45893	6.7559e-05	0.0013566	positive regulation of transcription, DNA-templated	NR4A2|EGR2|MEF2C|CREB1|STAT1|IL1B|CITED4|E2F3|AHR|FOS
1903508	6.7559e-05	0.0013566	positive regulation of nucleic acid-templated transcription	NR4A2|EGR2|MEF2C|CREB1|STAT1|IL1B|CITED4|E2F3|AHR|FOS
1901700	6.8501e-05	0.0013618	response to oxygen-containing compound	IL1RN|EGR2|MEF2C|CREB1|STAT1|PDE4D|IL1B|TNFAIP3|CCL2|FOS
30593	7.1998e-05	0.0014085	neutrophil chemotaxis	PDE4D|IL1B|CCL2
10035	7.2266e-05	0.0014085	response to inorganic substance	NR4A2|MEF2C|CREB1|STAT1|TNFAIP3|FOS
44238	7.414e-05	0.001431	primary metabolic process	FCN1|IL1RN|CITED4|TNFAIP3|AHR|ZFP36L2|MBTD1|CCL2|DNAJB9|E2F3|CCNL1|EGR2|MEF2C|MKKS|STAT1|TNFSF15|PDE4D|WWP2|IL16|FOS|MMP9|PAFAH2|FANCF|NR4A2|CREB1|ZNF217|ZNF238
31649	7.5876e-05	0.0014504	heat generation	IL1RN|IL1B
43549	7.7425e-05	0.0014518	regulation of kinase activity	IL1RN|MEF2C|TNFSF15|IL1B|TNFAIP3|CCL2|DNAJB9|CCNL1
42325	7.7504e-05	0.0014518	regulation of phosphorylation	IL1RN|MEF2C|TNFSF15|PDE4D|IL1B|TNFAIP3|CCL2|DNAJB9|CCNL1|MMP9
2684	7.8141e-05	0.0014518	positive regulation of immune system process	FCN1|MEF2C|CREB1|PDE4D|IL1B|TNFAIP3|CCL2|FOS
50776	7.9591e-05	0.0014651	regulation of immune response	FCN1|MEF2C|CREB1|STAT1|PDE4D|IL1B|TNFAIP3|FOS
1902680	8.2374e-05	0.0014972	positive regulation of RNA biosynthetic process	NR4A2|EGR2|MEF2C|CREB1|STAT1|IL1B|CITED4|E2F3|AHR|FOS
1990266	8.2843e-05	0.0014972	neutrophil migration	PDE4D|IL1B|CCL2
50900	8.8958e-05	0.0015895	leukocyte migration	PDE4D|IL1B|CCL2|IL16|MMP9
60538	8.9548e-05	0.0015895	skeletal muscle organ development	EGR2|MEF2C|ZNF238|FOS
31326	9.0573e-05	0.0015934	regulation of cellular biosynthetic process	EGR2|MEF2C|STAT1|CITED4|TNFAIP3|WWP2|IL16|AHR|FOS|ZFP36L2|MBTD1|NR4A2|CREB1|IL1B|ZNF217|E2F3|ZNF238|CCNL1
23014	9.4346e-05	0.0016453	signal transduction by phosphorylation	MEF2C|CREB1|IL1B|CCL2|FOS
6351	9.7583e-05	0.0016783	transcription, DNA-templated	EGR2|MEF2C|STAT1|CITED4|IL16|AHR|FOS|MBTD1|NR4A2|CREB1|ZNF217|E2F3|ZNF238|CCNL1
97659	9.802e-05	0.0016783	nucleic acid-templated transcription	EGR2|MEF2C|STAT1|CITED4|IL16|AHR|FOS|MBTD1|NR4A2|CREB1|ZNF217|E2F3|ZNF238|CCNL1
9991	9.8957e-05	0.0016783	response to extracellular stimulus	NR4A2|IL1RN|MKKS|STAT1|CCL2|FOS
9891	9.9618e-05	0.0016783	positive regulation of biosynthetic process	NR4A2|EGR2|MEF2C|CREB1|STAT1|IL1B|CITED4|CCL2|E2F3|AHR|FOS
32663	0.00010103	0.0016878	regulation of interleukin-2 production	PDE4D|IL1B|TNFAIP3
51716	0.00010604	0.0017567	cellular response to stimulus	FCN1|IL1RN|EGR2|MEF2C|MKKS|STAT1|TNFSF15|PDE4D|TNFAIP3|GPR1|IL16|AHR|FOS|MMP9|FANCF|NR4A2|CREB1|IL1B|CCL2|DNAJB9|E2F3|CCNL1
31399	0.00011302	0.0018569	regulation of protein modification process	IL1RN|MEF2C|TNFSF15|PDE4D|IL1B|TNFAIP3|CCL2|DNAJB9|CCNL1|MMP9
65009	0.00011544	0.0018811	regulation of molecular function	IL1RN|MEF2C|TNFSF15|PDE4D|TNFAIP3|WWP2|FOS|MMP9|NR4A2|CREB1|IL1B|CCL2|DNAJB9|CCNL1
71621	0.00012164	0.001966	granulocyte chemotaxis	PDE4D|IL1B|CCL2
2634	0.00012976	0.0020803	regulation of germinal center formation	MEF2C|TNFAIP3
6357	0.00013563	0.002157	regulation of transcription from RNA polymerase II promoter	NR4A2|EGR2|MEF2C|CREB1|STAT1|IL1B|ZNF217|WWP2|ZNF238|AHR|FOS
65008	0.00013987	0.0022068	regulation of biological quality	IL1RN|EGR2|MEF2C|MKKS|STAT1|PDE4D|TNFAIP3|WWP2|ZFP36L2|NELL2|CREB1|IL1B|CALU|CCL2|ZNF238
50794	0.00014162	0.0022169	regulation of cellular process	FCN1|IL1RN|CITED4|TNFAIP3|AHR|ZFP36L2|MBTD1|CCL2|DNAJB9|E2F3|CCNL1|EGR2|MEF2C|MKKS|STAT1|TNFSF15|PDE4D|GPR1|WWP2|IL16|FOS|MMP9|PAFAH2|FANCF|NR4A2|CREB1|IL1B|ZNF217|ZNF238
35690	0.00014481	0.0022316	cellular response to drug	MEF2C|IL1B|CCL2
97530	0.00014481	0.0022316	granulocyte migration	PDE4D|IL1B|CCL2
34097	0.00014742	0.0022543	response to cytokine	IL1RN|MKKS|STAT1|IL1B|CCL2|FOS|CCNL1
2764	0.00014935	0.0022665	immune response-regulating signaling pathway	FCN1|MEF2C|CREB1|PDE4D|TNFAIP3|FOS
71900	0.00015127	0.0022782	regulation of protein serine/threonine kinase activity	IL1RN|MEF2C|TNFSF15|IL1B|TNFAIP3|CCNL1
32774	0.00016339	0.0024036	RNA biosynthetic process	EGR2|MEF2C|STAT1|CITED4|IL16|AHR|FOS|MBTD1|NR4A2|CREB1|ZNF217|E2F3|ZNF238|CCNL1
10605	0.00016368	0.0024036	negative regulation of macromolecule metabolic process	MEF2C|MKKS|CREB1|STAT1|PDE4D|IL1B|TNFAIP3|ZNF217|WWP2|ZNF238|AHR|MMP9
42330	0.00016443	0.0024036	taxis	EGR2|CREB1|PDE4D|IL1B|CCL2|IL16|MMP9
6935	0.00016443	0.0024036	chemotaxis	EGR2|CREB1|PDE4D|IL1B|CCL2|IL16|MMP9
48513	0.00018669	0.0026919	organ development	EGR2|MEF2C|MKKS|STAT1|PDE4D|AHR|FOS|MMP9|ZFP36L2|FANCF|NR4A2|CREB1|CCL2|ZNF238
71417	0.00018686	0.0026919	cellular response to organonitrogen compound	IL1RN|EGR2|MEF2C|STAT1|PDE4D|CCL2
40012	0.00019201	0.0027461	regulation of locomotion	FCN1|IL1RN|MKKS|PDE4D|CCL2|IL16|MMP9
32412	0.00019763	0.0028064	regulation of ion transmembrane transporter activity	MEF2C|PDE4D|WWP2|MMP9
51338	0.00020391	0.0028749	regulation of transferase activity	IL1RN|MEF2C|TNFSF15|IL1B|TNFAIP3|CCL2|DNAJB9|CCNL1
22898	0.00021846	0.0030371	regulation of transmembrane transporter activity	MEF2C|PDE4D|WWP2|MMP9
60326	0.00021846	0.0030371	cell chemotaxis	PDE4D|IL1B|CCL2|IL16
45860	0.00026266	0.003619	positive regulation of protein kinase activity	IL1RN|MEF2C|TNFSF15|IL1B|CCL2|DNAJB9
34146	0.00026578	0.003619	toll-like receptor 5 signaling pathway	MEF2C|CREB1|FOS
34166	0.00026578	0.003619	toll-like receptor 10 signaling pathway	MEF2C|CREB1|FOS
45944	0.00027259	0.0036865	positive regulation of transcription from RNA polymerase II promoter	NR4A2|EGR2|MEF2C|CREB1|STAT1|IL1B|AHR|FOS
10628	0.00028362	0.0038097	positive regulation of gene expression	NR4A2|EGR2|MEF2C|CREB1|STAT1|IL1B|CITED4|E2F3|AHR|FOS
32409	0.00029045	0.0038753	regulation of transporter activity	MEF2C|PDE4D|WWP2|MMP9
19220	0.0003016	0.0039972	regulation of phosphate metabolic process	IL1RN|MEF2C|TNFSF15|PDE4D|IL1B|TNFAIP3|CCL2|DNAJB9|CCNL1|MMP9
50896	0.00031037	0.0040599	response to stimulus	FCN1|IL1RN|EGR2|MEF2C|MKKS|STAT1|TNFSF15|PDE4D|CITED4|TNFAIP3|GPR1|IL16|AHR|FOS|MMP9|FANCF|NR4A2|CREB1|IL1B|CALU|CCL2|DNAJB9|E2F3|CCNL1
1901699	0.00031041	0.0040599	cellular response to nitrogen compound	IL1RN|EGR2|MEF2C|STAT1|PDE4D|CCL2
51174	0.0003241	0.0042111	regulation of phosphorus metabolic process	IL1RN|MEF2C|TNFSF15|PDE4D|IL1B|TNFAIP3|CCL2|DNAJB9|CCNL1|MMP9
1817	0.00033854	0.0043703	regulation of cytokine production	FCN1|TNFSF15|PDE4D|IL1B|TNFAIP3|CCL2
38123	0.00034504	0.0043796	toll-like receptor TLR1:TLR2 signaling pathway	MEF2C|CREB1|FOS
38124	0.00034504	0.0043796	toll-like receptor TLR6:TLR2 signaling pathway	MEF2C|CREB1|FOS
33674	0.00034588	0.0043796	positive regulation of kinase activity	IL1RN|MEF2C|TNFSF15|IL1B|CCL2|DNAJB9
1934	0.00035435	0.0044339	positive regulation of protein phosphorylation	IL1RN|MEF2C|TNFSF15|IL1B|CCL2|DNAJB9|MMP9
70663	0.00035463	0.0044339	regulation of leukocyte proliferation	MEF2C|IL1B|TNFAIP3|AHR
2768	0.0003615	0.0044916	immune response-regulating cell surface receptor signaling pathway	FCN1|MEF2C|CREB1|PDE4D|FOS
34134	0.00037449	0.0045956	toll-like receptor 2 signaling pathway	MEF2C|CREB1|FOS
34162	0.00037449	0.0045956	toll-like receptor 9 signaling pathway	MEF2C|CREB1|FOS
50789	0.00038647	0.0047135	regulation of biological process	FCN1|IL1RN|CITED4|TNFAIP3|AHR|ZFP36L2|MBTD1|CCL2|DNAJB9|E2F3|CCNL1|EGR2|MEF2C|MKKS|STAT1|TNFSF15|PDE4D|GPR1|WWP2|IL16|FOS|MMP9|PAFAH2|FANCF|NR4A2|CREB1|IL1B|ZNF217|ZNF238
16477	0.00039532	0.004792	cell migration	NR4A2|MEF2C|PDE4D|IL1B|CCL2|IL16|MMP9
97529	0.00040551	0.0048858	myeloid leukocyte migration	PDE4D|IL1B|CCL2
42592	0.00041107	0.004923	homeostatic process	NELL2|IL1RN|MEF2C|MKKS|STAT1|IL1B|TNFAIP3|CCL2|ZNF238
34114	0.00042888	0.0050974	regulation of heterotypic cell-cell adhesion	IL1RN|IL1B
34765	0.00043311	0.0050974	regulation of ion transmembrane transport	MEF2C|PDE4D|CCL2|WWP2|MMP9
31328	0.00043333	0.0050974	positive regulation of cellular biosynthetic process	NR4A2|EGR2|MEF2C|CREB1|STAT1|IL1B|CITED4|E2F3|AHR|FOS
35666	0.00043814	0.0051236	TRIF-dependent toll-like receptor signaling pathway	MEF2C|CREB1|FOS
34654	0.00045018	0.0052337	nucleobase-containing compound biosynthetic process	EGR2|MEF2C|STAT1|CITED4|IL16|AHR|FOS|MBTD1|NR4A2|CREB1|ZNF217|E2F3|ZNF238|CCNL1
1819	0.00045716	0.0052839	positive regulation of cytokine production	FCN1|TNFSF15|PDE4D|IL1B|CCL2
45765	0.00048328	0.0055536	regulation of angiogenesis	STAT1|IL1B|TNFAIP3|CCL2
51249	0.00048864	0.0055683	regulation of lymphocyte activation	MEF2C|IL1B|TNFAIP3|CCL2|AHR
2756	0.00049017	0.0055683	MyD88-independent toll-like receptor signaling pathway	MEF2C|CREB1|FOS
34138	0.00050835	0.0057096	toll-like receptor 3 signaling pathway	MEF2C|CREB1|FOS
48660	0.00050835	0.0057096	regulation of smooth muscle cell proliferation	STAT1|PDE4D|TNFAIP3
51049	0.00051953	0.0058024	regulation of transport	FCN1|IL1RN|MEF2C|CREB1|TNFSF15|PDE4D|IL1B|CCL2|WWP2|MMP9
2755	0.00052697	0.0058526	MyD88-dependent toll-like receptor signaling pathway	MEF2C|CREB1|FOS
16070	0.00053337	0.0058808	RNA metabolic process	EGR2|MEF2C|STAT1|CITED4|IL16|AHR|FOS|ZFP36L2|MBTD1|NR4A2|CREB1|ZNF217|E2F3|ZNF238|CCNL1
34762	0.00053542	0.0058808	regulation of transmembrane transport	MEF2C|PDE4D|CCL2|WWP2|MMP9
48468	0.00054666	0.0059712	cell development	NR4A2|EGR2|MEF2C|MKKS|CREB1|PDE4D|IL1B|ZNF238|MMP9|ZFP36L2
48731	0.00056805	0.0061676	system development	EGR2|MEF2C|MKKS|STAT1|PDE4D|TNFAIP3|AHR|FOS|MMP9|ZFP36L2|FANCF|MBTD1|NR4A2|CREB1|CCL2|ZNF238
80134	0.00057085	0.0061676	regulation of response to stress	FCN1|IL1RN|MEF2C|CREB1|STAT1|IL1B|TNFAIP3|FOS
18130	0.00058084	0.0062417	heterocycle biosynthetic process	EGR2|MEF2C|STAT1|CITED4|IL16|AHR|FOS|MBTD1|NR4A2|CREB1|ZNF217|E2F3|ZNF238|CCNL1
19438	0.00058921	0.0062783	aromatic compound biosynthetic process	EGR2|MEF2C|STAT1|CITED4|IL16|AHR|FOS|MBTD1|NR4A2|CREB1|ZNF217|E2F3|ZNF238|CCNL1
1903530	0.00059057	0.0062783	regulation of secretion by cell	FCN1|IL1RN|MEF2C|CREB1|TNFSF15|IL1B
48545	0.00060804	0.006396	response to steroid hormone	NR4A2|IL1RN|CITED4|CCL2|FOS
8284	0.00060832	0.006396	positive regulation of cell proliferation	MEF2C|STAT1|PDE4D|IL1B|TNFAIP3|CCL2|E2F3
8152	0.00061128	0.006396	metabolic process	FCN1|IL1RN|CITED4|TNFAIP3|AHR|ZFP36L2|MBTD1|CCL2|DNAJB9|E2F3|CCNL1|EGR2|MEF2C|MKKS|STAT1|TNFSF15|PDE4D|WWP2|IL16|FOS|MMP9|PAFAH2|FANCF|NR4A2|CREB1|IL1B|ZNF217|ZNF238
1901342	0.00065404	0.0067604	regulation of vasculature development	STAT1|IL1B|TNFAIP3|CCL2
51674	0.00065632	0.0067604	localization of cell	NR4A2|MEF2C|PDE4D|IL1B|CCL2|IL16|MMP9
48870	0.00065632	0.0067604	cell motility	NR4A2|MEF2C|PDE4D|IL1B|CCL2|IL16|MMP9
51591	0.00069174	0.0070886	response to cAMP	EGR2|STAT1|FOS
9892	0.00070744	0.0072122	negative regulation of metabolic process	MEF2C|MKKS|CREB1|STAT1|PDE4D|IL1B|TNFAIP3|ZNF217|WWP2|ZNF238|AHR|MMP9
6928	0.00073145	0.007419	movement of cell or subcellular component	NR4A2|EGR2|MEF2C|CREB1|PDE4D|IL1B|CCL2|IL16|MMP9
7613	0.0007375	0.0074424	memory	IL1RN|CREB1|PDE4D
6952	0.00074345	0.0074645	defense response	FCN1|IL1RN|MEF2C|CREB1|STAT1|IL1B|TNFAIP3|CCL2|FOS
90304	0.00075352	0.0075277	nucleic acid metabolic process	EGR2|MEF2C|STAT1|CITED4|IL16|AHR|FOS|ZFP36L2|FANCF|MBTD1|NR4A2|CREB1|ZNF217|E2F3|ZNF238|CCNL1
44271	0.00077201	0.0076738	cellular nitrogen compound biosynthetic process	EGR2|MEF2C|STAT1|CITED4|IL16|AHR|FOS|MBTD1|NR4A2|CREB1|ZNF217|E2F3|ZNF238|CCNL1
45672	0.00081963	0.0080267	positive regulation of osteoclast differentiation	CREB1|FOS
71868	0.00081963	0.0080267	cellular response to monoamine stimulus	IL1RN|PDE4D
71870	0.00081963	0.0080267	cellular response to catecholamine stimulus	IL1RN|PDE4D
50864	0.00086021	0.0083829	regulation of B cell activation	MEF2C|TNFAIP3|AHR
51347	0.00088209	0.0085282	positive regulation of transferase activity	IL1RN|MEF2C|TNFSF15|IL1B|CCL2|DNAJB9
34142	0.00088621	0.0085282	toll-like receptor 4 signaling pathway	MEF2C|CREB1|FOS
1901362	0.00088799	0.0085282	organic cyclic compound biosynthetic process	EGR2|MEF2C|STAT1|CITED4|IL16|AHR|FOS|MBTD1|NR4A2|CREB1|ZNF217|E2F3|ZNF238|CCNL1
2694	0.0009011	0.0086124	regulation of leukocyte activation	MEF2C|IL1B|TNFAIP3|CCL2|AHR
51046	0.00092123	0.0087627	regulation of secretion	FCN1|IL1RN|MEF2C|CREB1|TNFSF15|IL1B
6139	0.00093025	0.0088063	nucleobase-containing compound metabolic process	EGR2|MEF2C|STAT1|PDE4D|CITED4|IL16|AHR|FOS|ZFP36L2|FANCF|MBTD1|NR4A2|CREB1|ZNF217|E2F3|ZNF238|CCNL1
16265	0.00093991	0.0088491	death	NR4A2|MEF2C|STAT1|TNFSF15|IL1B|TNFAIP3|AHR|MMP9
7275	0.00094366	0.0088491	multicellular organismal development	EGR2|MEF2C|MKKS|STAT1|PDE4D|TNFAIP3|AHR|FOS|MMP9|ZFP36L2|FANCF|MBTD1|NR4A2|CREB1|IL1B|CCL2|ZNF238
42327	0.00095711	0.008933	positive regulation of phosphorylation	IL1RN|MEF2C|TNFSF15|IL1B|CCL2|DNAJB9|MMP9
31324	0.00096336	0.0089494	negative regulation of cellular metabolic process	MEF2C|CREB1|STAT1|PDE4D|IL1B|TNFAIP3|ZNF217|WWP2|ZNF238|AHR|MMP9
33198	0.00097693	0.0089914	response to ATP	IL1B|CCL2
1782	0.00097693	0.0089914	B cell homeostasis	MEF2C|TNFAIP3
45087	0.0010118	0.0092693	innate immune response	FCN1|MEF2C|CREB1|STAT1|TNFAIP3|CCL2|FOS
44703	0.0010472	0.0095406	multi-organism reproductive process	IL1RN|MKKS|IL1B|CCL2|FOS|MMP9|FANCF
2822	0.0010527	0.0095406	regulation of adaptive immune response based on somatic recombination of immune receptors built from immunoglobulin superfamily domains	MEF2C|IL1B|TNFAIP3
71867	0.0010606	0.0095406	response to monoamine	IL1RN|PDE4D
71869	0.0010606	0.0095406	response to catecholamine	IL1RN|PDE4D
71248	0.0010823	0.0096918	cellular response to metal ion	MEF2C|CREB1|FOS
6954	0.0011481	0.010232	inflammatory response	IL1RN|IL1B|TNFAIP3|CCL2|FOS
22414	0.0011529	0.010232	reproductive process	IL1RN|MKKS|IL1B|CCL2|AHR|FOS|MMP9|FANCF
32270	0.0011596	0.010245	positive regulation of cellular protein metabolic process	IL1RN|MEF2C|TNFSF15|IL1B|TNFAIP3|CCL2|DNAJB9|MMP9
48856	0.0012363	0.010747	anatomical structure development	EGR2|MEF2C|MKKS|STAT1|PDE4D|TNFAIP3|AHR|FOS|MMP9|ZFP36L2|FANCF|MBTD1|NR4A2|CREB1|IL1B|CCL2|ZNF238
9059	0.0012365	0.010747	macromolecule biosynthetic process	EGR2|MEF2C|STAT1|CITED4|IL16|AHR|FOS|MBTD1|NR4A2|CREB1|IL1B|ZNF217|E2F3|ZNF238|CCNL1
1659	0.0012379	0.010747	temperature homeostasis	IL1RN|IL1B
43500	0.0012379	0.010747	muscle adaptation	MEF2C|IL1B
50865	0.0012625	0.010911	regulation of cell activation	MEF2C|IL1B|TNFAIP3|CCL2|AHR
32879	0.0012678	0.010911	regulation of localization	FCN1|IL1RN|MEF2C|MKKS|CREB1|TNFSF15|PDE4D|IL1B|CCL2|WWP2|MMP9
1901652	0.001289	0.011045	response to peptide	EGR2|CREB1|STAT1|TNFAIP3|CCL2
3012	0.0013194	0.011257	muscle system process	MEF2C|MKKS|PDE4D|IL1B
2819	0.0013376	0.011364	regulation of adaptive immune response	MEF2C|IL1B|TNFAIP3
50790	0.0013675	0.011557	regulation of catalytic activity	NR4A2|IL1RN|MEF2C|CREB1|TNFSF15|IL1B|TNFAIP3|CCL2|DNAJB9|CCNL1|MMP9
48639	0.001372	0.011557	positive regulation of developmental growth	MEF2C|MKKS|CREB1
14706	0.0013787	0.011565	striated muscle tissue development	EGR2|MEF2C|ZNF238|FOS
10574	0.0014284	0.011932	regulation of vascular endothelial growth factor production	IL1B|CCL2
51403	0.0014784	0.012297	stress-activated MAPK cascade	MEF2C|CREB1|FOS
31401	0.0015248	0.012631	positive regulation of protein modification process	IL1RN|MEF2C|TNFSF15|IL1B|CCL2|DNAJB9|MMP9
71241	0.0015521	0.012718	cellular response to inorganic substance	MEF2C|CREB1|FOS
31098	0.0015521	0.012718	stress-activated protein kinase signaling cascade	MEF2C|CREB1|FOS
46483	0.0015546	0.012718	heterocycle metabolic process	EGR2|MEF2C|STAT1|PDE4D|CITED4|IL16|AHR|FOS|ZFP36L2|FANCF|MBTD1|NR4A2|CREB1|ZNF217|E2F3|ZNF238|CCNL1
122	0.001563	0.012735	negative regulation of transcription from RNA polymerase II promoter	MEF2C|STAT1|ZNF217|WWP2|ZNF238|AHR
6725	0.0016011	0.012992	cellular aromatic compound metabolic process	EGR2|MEF2C|STAT1|PDE4D|CITED4|IL16|AHR|FOS|ZFP36L2|FANCF|MBTD1|NR4A2|CREB1|ZNF217|E2F3|ZNF238|CCNL1
50678	0.001612	0.013027	regulation of epithelial cell proliferation	MEF2C|STAT1|TNFAIP3|CCL2
70670	0.0016321	0.01303	response to interleukin-4	IL1RN|CCNL1
40018	0.0016321	0.01303	positive regulation of multicellular organism growth	MKKS|CREB1
32743	0.0016321	0.01303	positive regulation of interleukin-2 production	PDE4D|IL1B
7517	0.0016572	0.013178	muscle organ development	EGR2|MEF2C|ZNF238|FOS
48520	0.0016669	0.013203	positive regulation of behavior	MEF2C|CCL2|IL16
71902	0.0016801	0.013254	positive regulation of protein serine/threonine kinase activity	IL1RN|MEF2C|TNFSF15|IL1B
60537	0.0017033	0.013355	muscle tissue development	EGR2|MEF2C|ZNF238|FOS
2224	0.0017064	0.013355	toll-like receptor signaling pathway	MEF2C|CREB1|FOS
48511	0.0017502	0.013512	rhythmic process	EGR2|CREB1|AHR|FANCF
44260	0.0017784	0.013512	cellular macromolecule metabolic process	EGR2|MEF2C|MKKS|STAT1|CITED4|TNFAIP3|WWP2|IL16|AHR|FOS|ZFP36L2|FANCF|MBTD1|NR4A2|CREB1|CCL2|DNAJB9|ZNF217|E2F3|ZNF238|CCNL1
51384	0.0018282	0.013512	response to glucocorticoid	IL1RN|CCL2|FOS
43491	0.0018487	0.013512	protein kinase B signaling	IL1B|CCL2
10629	0.0018937	0.013512	negative regulation of gene expression	MEF2C|MKKS|CREB1|STAT1|ZNF217|WWP2|ZNF238|AHR
86024	0.001937	0.013512	adrenergic receptor signaling pathway involved in positive regulation of heart rate	PDE4D
33552	0.001937	0.013512	response to vitamin B3	CCL2
70425	0.001937	0.013512	negative regulation of nucleotide-binding oligomerization domain containing signaling pathway	TNFAIP3
70429	0.001937	0.013512	negative regulation of nucleotide-binding oligomerization domain containing 1 signaling pathway	TNFAIP3
70433	0.001937	0.013512	negative regulation of nucleotide-binding oligomerization domain containing 2 signaling pathway	TNFAIP3
21594	0.001937	0.013512	rhombomere formation	EGR2
21660	0.001937	0.013512	rhombomere 3 formation	EGR2
21664	0.001937	0.013512	rhombomere 5 morphogenesis	EGR2
21666	0.001937	0.013512	rhombomere 5 formation	EGR2
34147	0.001937	0.013512	regulation of toll-like receptor 5 signaling pathway	TNFAIP3
34148	0.001937	0.013512	negative regulation of toll-like receptor 5 signaling pathway	TNFAIP3
34240	0.001937	0.013512	negative regulation of macrophage fusion	STAT1
2000349	0.001937	0.013512	negative regulation of CD40 signaling pathway	TNFAIP3
46725	0.001937	0.013512	negative regulation by virus of viral protein levels in host cell	STAT1
71403	0.001937	0.013512	cellular response to high density lipoprotein particle stimulus	CCL2
60025	0.001937	0.013512	regulation of synaptic activity	MEF2C
35504	0.001937	0.013512	regulation of myosin light chain kinase activity	IL1B
35505	0.001937	0.013512	positive regulation of myosin light chain kinase activity	IL1B
35684	0.001937	0.013512	helper T cell extravasation	CCL2
60355	0.001937	0.013512	positive regulation of cell adhesion molecule production	IL1B
72683	0.001937	0.013512	T cell extravasation	CCL2
3138	0.001937	0.013512	primary heart field specification	MEF2C
3172	0.001937	0.013512	sinoatrial valve development	MEF2C
3185	0.001937	0.013512	sinoatrial valve morphogenesis	MEF2C
35983	0.001937	0.013512	response to trichostatin A	MEF2C
35984	0.001937	0.013512	cellular response to trichostatin A	MEF2C
35556	0.001993	0.013846	intracellular signal transduction	MEF2C|CREB1|STAT1|TNFSF15|PDE4D|IL1B|TNFAIP3|CCL2|FOS
43524	0.0019989	0.013846	negative regulation of neuron apoptotic process	NR4A2|MEF2C|CCL2
51247	0.002025	0.013978	positive regulation of protein metabolic process	IL1RN|MEF2C|TNFSF15|IL1B|TNFAIP3|CCL2|DNAJB9|MMP9
23052	0.0020468	0.014024	signaling	FCN1|IL1RN|MEF2C|MKKS|STAT1|TNFSF15|PDE4D|TNFAIP3|GPR1|AHR|FOS|MMP9|NR4A2|CREB1|IL1B|CCL2|DNAJB9|E2F3
44700	0.0020468	0.014024	single organism signaling	FCN1|IL1RN|MEF2C|MKKS|STAT1|TNFSF15|PDE4D|TNFAIP3|GPR1|AHR|FOS|MMP9|NR4A2|CREB1|IL1B|CCL2|DNAJB9|E2F3
45937	0.0020599	0.014024	positive regulation of phosphate metabolic process	IL1RN|MEF2C|TNFSF15|IL1B|CCL2|DNAJB9|MMP9
10562	0.0020599	0.014024	positive regulation of phosphorus metabolic process	IL1RN|MEF2C|TNFSF15|IL1B|CCL2|DNAJB9|MMP9
61005	0.0020783	0.014053	cell differentiation involved in kidney development	MEF2C|STAT1
32570	0.0020783	0.014053	response to progesterone	CCL2|FOS
7165	0.0021266	0.014321	signal transduction	FCN1|MEF2C|MKKS|STAT1|TNFSF15|PDE4D|TNFAIP3|GPR1|AHR|FOS|MMP9|NR4A2|CREB1|IL1B|CCL2|DNAJB9|E2F3
9888	0.0021323	0.014321	tissue development	EGR2|MEF2C|MKKS|CREB1|STAT1|PDE4D|ZNF238|FOS|MMP9
48583	0.0022049	0.014759	regulation of response to stimulus	FCN1|IL1RN|MEF2C|MKKS|STAT1|TNFSF15|PDE4D|TNFAIP3|IL16|FOS|MMP9|CREB1|IL1B|CCL2
45892	0.0022501	0.015011	negative regulation of transcription, DNA-templated	MEF2C|CREB1|STAT1|ZNF217|WWP2|ZNF238|AHR
32757	0.0023207	0.01543	positive regulation of interleukin-8 production	FCN1|IL1B
31960	0.0023693	0.015701	response to corticosteroid	IL1RN|CCL2|FOS
1904062	0.0024184	0.015973	regulation of cation transmembrane transport	PDE4D|WWP2|MMP9
50766	0.0024466	0.016052	positive regulation of phagocytosis	IL1B|CCL2
71277	0.0024466	0.016052	cellular response to calcium ion	MEF2C|FOS
43901	0.0025185	0.01647	negative regulation of multi-organism process	FCN1|STAT1|TNFAIP3
10467	0.0026591	0.017274	gene expression	EGR2|MEF2C|STAT1|CITED4|IL16|AHR|FOS|MBTD1|NR4A2|CREB1|ZNF217|E2F3|ZNF238|CCNL1
51047	0.0026612	0.017274	positive regulation of secretion	FCN1|CREB1|TNFSF15|IL1B
7154	0.0026675	0.017274	cell communication	FCN1|IL1RN|MEF2C|MKKS|STAT1|TNFSF15|PDE4D|TNFAIP3|GPR1|AHR|FOS|MMP9|NR4A2|CREB1|IL1B|CCL2|DNAJB9|E2F3
1903507	0.0027016	0.017423	negative regulation of nucleic acid-templated transcription	MEF2C|CREB1|STAT1|ZNF217|WWP2|ZNF238|AHR
7566	0.0027081	0.017423	embryo implantation	IL1B|MMP9
6959	0.0027798	0.017786	humoral immune response	FCN1|MEF2C|CCL2
44093	0.0027824	0.017786	positive regulation of molecular function	NR4A2|IL1RN|MEF2C|CREB1|TNFSF15|IL1B|CCL2|DNAJB9|MMP9
32268	0.0028363	0.01806	regulation of cellular protein metabolic process	IL1RN|MEF2C|TNFSF15|PDE4D|IL1B|TNFAIP3|CCL2|DNAJB9|CCNL1|MMP9
6953	0.0028435	0.01806	acute-phase response	IL1RN|IL1B
50793	0.002869	0.018164	regulation of developmental process	IL1RN|MEF2C|MKKS|CREB1|STAT1|IL1B|TNFAIP3|CCL2|FOS|ZFP36L2
1901360	0.0029015	0.018312	organic cyclic compound metabolic process	EGR2|MEF2C|STAT1|PDE4D|CITED4|IL16|AHR|FOS|ZFP36L2|FANCF|MBTD1|NR4A2|CREB1|ZNF217|E2F3|ZNF238|CCNL1
6807	0.0029218	0.018325	nitrogen compound metabolic process	EGR2|MEF2C|STAT1|PDE4D|CITED4|IL16|AHR|FOS|ZFP36L2|FANCF|MBTD1|NR4A2|CREB1|IL1B|ZNF217|E2F3|ZNF238|CCNL1
71345	0.0029221	0.018325	cellular response to cytokine stimulus	MKKS|STAT1|IL1B|CCL2|CCNL1
1902679	0.0029361	0.018355	negative regulation of RNA biosynthetic process	MEF2C|CREB1|STAT1|ZNF217|WWP2|ZNF238|AHR
6979	0.0029914	0.018643	response to oxidative stress	NR4A2|STAT1|TNFAIP3|FOS
34599	0.0031148	0.019351	cellular response to oxidative stress	NR4A2|TNFAIP3|FOS
33554	0.0031913	0.019764	cellular response to stress	NR4A2|MEF2C|CREB1|TNFAIP3|CCL2|DNAJB9|FOS|FANCF
34645	0.0032081	0.019806	cellular macromolecule biosynthetic process	EGR2|MEF2C|STAT1|CITED4|IL16|AHR|FOS|MBTD1|NR4A2|CREB1|ZNF217|E2F3|ZNF238|CCNL1
1901215	0.0032318	0.019891	negative regulation of neuron death	NR4A2|MEF2C|CCL2
46677	0.0032686	0.02002	response to antibiotic	MEF2C|CCL2
6915	0.0032729	0.02002	apoptotic process	MEF2C|STAT1|TNFSF15|IL1B|TNFAIP3|AHR|MMP9
60341	0.0033438	0.020391	regulation of cellular localization	FCN1|IL1RN|MEF2C|CREB1|TNFSF15|PDE4D|IL1B
302	0.0034122	0.020582	response to reactive oxygen species	STAT1|TNFAIP3|FOS
32890	0.0034165	0.020582	regulation of organic acid transport	IL1RN|IL1B
14823	0.0034165	0.020582	response to activity	IL1RN|CCL2
32410	0.0034165	0.020582	negative regulation of transporter activity	WWP2|MMP9
48667	0.0034687	0.020832	cell morphogenesis involved in neuron differentiation	NR4A2|EGR2|MEF2C|CREB1|MMP9
22603	0.0034789	0.020832	regulation of anatomical structure morphogenesis	IL1RN|MEF2C|STAT1|IL1B|TNFAIP3|CCL2
34641	0.003561	0.021125	cellular nitrogen compound metabolic process	EGR2|MEF2C|STAT1|PDE4D|CITED4|IL16|AHR|FOS|ZFP36L2|FANCF|MBTD1|NR4A2|CREB1|ZNF217|E2F3|ZNF238|CCNL1
43124	0.0035675	0.021125	negative regulation of I-kappaB kinase/NF-kappaB signaling	STAT1|TNFAIP3
6939	0.0035675	0.021125	smooth muscle contraction	MKKS|PDE4D
30154	0.0035727	0.021125	cell differentiation	EGR2|MEF2C|MKKS|STAT1|PDE4D|FOS|MMP9|ZFP36L2|NR4A2|CREB1|IL1B|CCL2|ZNF238
12501	0.0035822	0.021125	programmed cell death	MEF2C|STAT1|TNFSF15|IL1B|TNFAIP3|AHR|MMP9
51253	0.00362	0.021125	negative regulation of RNA metabolic process	MEF2C|CREB1|STAT1|ZNF217|WWP2|ZNF238|AHR
44237	0.0036545	0.021125	cellular metabolic process	IL1RN|EGR2|MEF2C|MKKS|STAT1|PDE4D|CITED4|TNFAIP3|WWP2|IL16|AHR|FOS|ZFP36L2|FANCF|MBTD1|NR4A2|CREB1|IL1B|CCL2|DNAJB9|ZNF217|E2F3|ZNF238|CCNL1
45637	0.0036623	0.021125	regulation of myeloid cell differentiation	MEF2C|CREB1|FOS
3008	0.0037609	0.021125	system process	IL1RN|EGR2|MEF2C|MKKS|CREB1|STAT1|PDE4D|IL1B|FOS
30900	0.0038151	0.021125	forebrain development	NR4A2|MKKS|CREB1|ZNF238
43085	0.0038498	0.021125	positive regulation of catalytic activity	NR4A2|IL1RN|MEF2C|CREB1|TNFSF15|IL1B|CCL2|DNAJB9
40017	0.0038559	0.021125	positive regulation of locomotion	PDE4D|CCL2|IL16|MMP9
90265	0.0038705	0.021125	positive regulation of immune complex clearance by monocytes and macrophages	CCL2
90264	0.0038705	0.021125	regulation of immune complex clearance by monocytes and macrophages	CCL2
90291	0.0038705	0.021125	negative regulation of osteoclast proliferation	TNFAIP3
1901078	0.0038705	0.021125	negative regulation of relaxation of muscle	PDE4D
21538	0.0038705	0.021125	epithalamus development	NR4A2
21658	0.0038705	0.021125	rhombomere 3 morphogenesis	EGR2
1901898	0.0038705	0.021125	negative regulation of relaxation of cardiac muscle	PDE4D
34140	0.0038705	0.021125	negative regulation of toll-like receptor 3 signaling pathway	TNFAIP3
21986	0.0038705	0.021125	habenula development	NR4A2
2000502	0.0038705	0.021125	negative regulation of natural killer cell chemotaxis	CCL2
2000660	0.0038705	0.021125	negative regulation of interleukin-1-mediated signaling pathway	IL1RN
2001013	0.0038705	0.021125	epithelial cell proliferation involved in renal tubule morphogenesis	MEF2C
72160	0.0038705	0.021125	nephron tubule epithelial cell differentiation	MEF2C
72308	0.0038705	0.021125	negative regulation of metanephric nephron tubule epithelial cell differentiation	STAT1
60027	0.0038705	0.021125	convergent extension involved in gastrulation	MKKS
51866	0.0038705	0.021125	general adaptation syndrome	NR4A2
51877	0.0038705	0.021125	pigment granule aggregation in cell center	MKKS
72573	0.0038705	0.021125	tolerance induction to lipopolysaccharide	TNFAIP3
60353	0.0038705	0.021125	regulation of cell adhesion molecule production	IL1B
7521	0.0038705	0.021125	muscle cell fate determination	MEF2C
2763	0.0038787	0.021125	positive regulation of myeloid leukocyte differentiation	CREB1|FOS
48666	0.0039646	0.021535	neuron development	NR4A2|EGR2|MEF2C|CREB1|ZNF238|MMP9
71560	0.0039903	0.021556	cellular response to transforming growth factor beta stimulus	MEF2C|CCL2|FOS
7187	0.0039903	0.021556	G-protein coupled receptor signaling pathway, coupled to cyclic nucleotide second messenger	PDE4D|CCL2|GPR1
51090	0.0040218	0.021668	regulation of sequence-specific DNA binding transcription factor activity	IL1B|TNFAIP3|WWP2|FOS
48661	0.0040388	0.021701	positive regulation of smooth muscle cell proliferation	STAT1|PDE4D
71559	0.004058	0.021745	response to transforming growth factor beta	MEF2C|CCL2|FOS
2000026	0.0040976	0.021898	regulation of multicellular organismal development	IL1RN|MEF2C|CREB1|STAT1|IL1B|TNFAIP3|CCL2|FOS
50670	0.0041954	0.022336	regulation of lymphocyte proliferation	MEF2C|IL1B|AHR
32677	0.0042021	0.022336	regulation of interleukin-8 production	FCN1|IL1B
32944	0.0042652	0.022611	regulation of mononuclear cell proliferation	MEF2C|IL1B|AHR
8219	0.0042895	0.022679	cell death	MEF2C|STAT1|TNFSF15|IL1B|TNFAIP3|AHR|MMP9
2260	0.0043683	0.022974	lymphocyte homeostasis	MEF2C|TNFAIP3
35914	0.0043683	0.022974	skeletal muscle cell differentiation	EGR2|FOS
42127	0.0044152	0.023159	regulation of cell proliferation	MEF2C|STAT1|PDE4D|IL1B|TNFAIP3|CCL2|E2F3|AHR
2000113	0.0044429	0.023244	negative regulation of cellular macromolecule biosynthetic process	MEF2C|CREB1|STAT1|ZNF217|WWP2|ZNF238|AHR
44767	0.0044998	0.023447	single-organism developmental process	EGR2|MEF2C|MKKS|STAT1|PDE4D|TNFAIP3|AHR|FOS|MMP9|ZFP36L2|FANCF|MBTD1|NR4A2|CREB1|IL1B|CCL2|ZNF238
35295	0.0045054	0.023447	tube development	MEF2C|MKKS|CREB1|STAT1|PDE4D
48872	0.0045514	0.023588	homeostasis of number of cells	MEF2C|TNFAIP3|ZNF238
6950	0.0045562	0.023588	response to stress	FCN1|IL1RN|MEF2C|STAT1|TNFAIP3|FOS|FANCF|NR4A2|CREB1|IL1B|CALU|CCL2|DNAJB9
30888	0.0047098	0.024257	regulation of B cell proliferation	MEF2C|AHR
32729	0.0047098	0.024257	positive regulation of interferon-gamma production	PDE4D|IL1B
46889	0.0048851	0.02503	positive regulation of lipid biosynthetic process	CREB1|IL1B
1947	0.0048851	0.02503	heart looping	MEF2C|MKKS
50764	0.0050633	0.02581	regulation of phagocytosis	IL1B|CCL2
7259	0.0050633	0.02581	JAK-STAT cascade	STAT1|CCL2
2000145	0.0051364	0.026116	regulation of cell motility	IL1RN|MKKS|PDE4D|CCL2|MMP9
45670	0.0052445	0.026207	regulation of osteoclast differentiation	CREB1|FOS
48869	0.0053195	0.026207	cellular developmental process	EGR2|MEF2C|MKKS|STAT1|PDE4D|FOS|MMP9|ZFP36L2|NR4A2|CREB1|IL1B|CCL2|ZNF238
31667	0.0053727	0.026207	response to nutrient levels	IL1RN|MKKS|STAT1|CCL2
44707	0.0053929	0.026207	single-multicellular organism process	IL1RN|EGR2|MEF2C|MKKS|STAT1|PDE4D|TNFAIP3|AHR|FOS|MMP9|ZFP36L2|FANCF|MBTD1|NR4A2|CREB1|IL1B|CALU|CCL2|ZNF238
30522	0.0053978	0.026207	intracellular receptor signaling pathway	NR4A2|TNFAIP3|AHR
32502	0.0054057	0.026207	developmental process	EGR2|MEF2C|MKKS|STAT1|PDE4D|TNFAIP3|AHR|FOS|MMP9|ZFP36L2|FANCF|MBTD1|NR4A2|CREB1|IL1B|CCL2|ZNF238
51241	0.0054157	0.026207	negative regulation of multicellular organismal process	MEF2C|STAT1|PDE4D|IL1B|TNFAIP3|CCL2
21766	0.0054287	0.026207	hippocampus development	MKKS|ZNF238
32092	0.0054287	0.026207	positive regulation of protein binding	MEF2C|MMP9
61371	0.0054287	0.026207	determination of heart left/right asymmetry	MEF2C|MKKS
43523	0.0054791	0.026207	regulation of neuron apoptotic process	NR4A2|MEF2C|CCL2
1902532	0.0055802	0.026207	negative regulation of intracellular signal transduction	STAT1|IL1B|TNFAIP3|MMP9
50795	0.005644	0.026207	regulation of behavior	MEF2C|CCL2|IL16
51246	0.0056966	0.026207	regulation of protein metabolic process	IL1RN|MEF2C|TNFSF15|PDE4D|IL1B|TNFAIP3|CCL2|DNAJB9|CCNL1|MMP9
8285	0.0057086	0.026207	negative regulation of cell proliferation	MEF2C|STAT1|IL1B|TNFAIP3|E2F3
45927	0.0057275	0.026207	positive regulation of growth	MEF2C|MKKS|CREB1
86023	0.0058002	0.026207	adrenergic receptor signaling pathway involved in heart process	PDE4D
90289	0.0058002	0.026207	regulation of osteoclast proliferation	TNFAIP3
70428	0.0058002	0.026207	regulation of nucleotide-binding oligomerization domain containing 1 signaling pathway	TNFAIP3
70432	0.0058002	0.026207	regulation of nucleotide-binding oligomerization domain containing 2 signaling pathway	TNFAIP3
45899	0.0058002	0.026207	positive regulation of RNA polymerase II transcriptional preinitiation complex assembly	AHR
70487	0.0058002	0.026207	monocyte aggregation	IL1B
1901624	0.0058002	0.026207	negative regulation of lymphocyte chemotaxis	CCL2
46136	0.0058002	0.026207	positive regulation of vitamin metabolic process	IL1B
21593	0.0058002	0.026207	rhombomere morphogenesis	EGR2
38108	0.0058002	0.026207	negative regulation of appetite by leptin-mediated signaling pathway	MKKS
2000111	0.0058002	0.026207	positive regulation of macrophage apoptotic process	MEF2C
2000348	0.0058002	0.026207	regulation of CD40 signaling pathway	TNFAIP3
2000659	0.0058002	0.026207	regulation of interleukin-1-mediated signaling pathway	IL1RN
2000697	0.0058002	0.026207	negative regulation of epithelial cell differentiation involved in kidney development	STAT1
55099	0.0058002	0.026207	response to high density lipoprotein particle	CCL2
71639	0.0058002	0.026207	positive regulation of monocyte chemotactic protein-1 production	IL1B
30730	0.0058002	0.026207	sequestering of triglyceride	IL1B
2220	0.0058002	0.026207	innate immune response activating cell surface receptor signaling pathway	FCN1
71863	0.0058002	0.026207	regulation of cell proliferation in bone marrow	MEF2C
71864	0.0058002	0.026207	positive regulation of cell proliferation in bone marrow	MEF2C
71874	0.0058002	0.026207	cellular response to norepinephrine stimulus	IL1RN
71880	0.0058002	0.026207	adenylate cyclase-activating adrenergic receptor signaling pathway	PDE4D
2439	0.0058002	0.026207	chronic inflammatory response to antigenic stimulus	IL1RN
72135	0.0058002	0.026207	kidney mesenchymal cell proliferation	STAT1
72136	0.0058002	0.026207	metanephric mesenchymal cell proliferation involved in metanephros development	STAT1
35283	0.0058002	0.026207	central nervous system segmentation	EGR2
35284	0.0058002	0.026207	brain segmentation	EGR2
72183	0.0058002	0.026207	negative regulation of nephron tubule epithelial cell differentiation	STAT1
2752	0.0058002	0.026207	cell surface pattern recognition receptor signaling pathway	FCN1
60557	0.0058002	0.026207	positive regulation of vitamin D biosynthetic process	IL1B
60559	0.0058002	0.026207	positive regulation of calcidiol 1-monooxygenase activity	IL1B
3340	0.0058002	0.026207	negative regulation of mesenchymal to epithelial transition involved in metanephros morphogenesis	STAT1
61043	0.0058002	0.026207	regulation of vascular wound healing	TNFAIP3
3143	0.0059988	0.027042	embryonic heart tube morphogenesis	MEF2C|MKKS
7167	0.0061213	0.027475	enzyme linked receptor protein signaling pathway	MEF2C|CREB1|STAT1|CCL2|FOS|MMP9
19221	0.0061224	0.027475	cytokine-mediated signaling pathway	MKKS|STAT1|IL1B|CCL2
45934	0.0061626	0.027593	negative regulation of nucleobase-containing compound metabolic process	MEF2C|CREB1|STAT1|ZNF217|WWP2|ZNF238|AHR
1776	0.0061947	0.027674	leukocyte homeostasis	MEF2C|TNFAIP3
7166	0.0062651	0.027926	cell surface receptor signaling pathway	FCN1|MEF2C|MKKS|CREB1|STAT1|PDE4D|IL1B|CCL2|GPR1|E2F3|FOS|MMP9
10558	0.0063064	0.028047	negative regulation of macromolecule biosynthetic process	MEF2C|CREB1|STAT1|ZNF217|WWP2|ZNF238|AHR
7420	0.0063676	0.028256	brain development	NR4A2|EGR2|MKKS|CREB1|ZNF238
2001234	0.0064227	0.028437	negative regulation of apoptotic signaling pathway	IL1B|TNFAIP3|MMP9
32101	0.0065404	0.028894	regulation of response to external stimulus	MKKS|IL1B|TNFAIP3|CCL2|IL16
51051	0.0066397	0.029268	negative regulation of transport	IL1RN|IL1B|WWP2|MMP9
51172	0.0068456	0.030108	negative regulation of nitrogen compound metabolic process	MEF2C|CREB1|STAT1|ZNF217|WWP2|ZNF238|AHR
2429	0.0068818	0.030201	immune response-activating cell surface receptor signaling pathway	FCN1|MEF2C|PDE4D
16525	0.0070072	0.030683	negative regulation of angiogenesis	STAT1|CCL2
43434	0.0070616	0.030826	response to peptide hormone	EGR2|CREB1|STAT1|CCL2
48871	0.0070708	0.030826	multicellular organismal homeostasis	IL1RN|MKKS|IL1B
43406	0.0071665	0.031175	positive regulation of MAP kinase activity	IL1RN|MEF2C|IL1B
902	0.007266	0.031539	cell morphogenesis	NR4A2|EGR2|MEF2C|MKKS|CREB1|MMP9
2000181	0.0074306	0.032134	negative regulation of blood vessel morphogenesis	STAT1|CCL2
50877	0.0075509	0.032134	neurological system process	IL1RN|EGR2|MEF2C|MKKS|CREB1|PDE4D|FOS
2526	0.0076466	0.032134	acute inflammatory response	IL1RN|IL1B
40014	0.0076466	0.032134	regulation of multicellular organism growth	MKKS|CREB1
70164	0.0077264	0.032134	negative regulation of adiponectin secretion	IL1B
21569	0.0077264	0.032134	rhombomere 3 development	EGR2
21571	0.0077264	0.032134	rhombomere 5 development	EGR2
34136	0.0077264	0.032134	negative regulation of toll-like receptor 2 signaling pathway	TNFAIP3
34139	0.0077264	0.032134	regulation of toll-like receptor 3 signaling pathway	TNFAIP3
34239	0.0077264	0.032134	regulation of macrophage fusion	STAT1
2000347	0.0077264	0.032134	positive regulation of hepatocyte proliferation	TNFAIP3
1922	0.0077264	0.032134	B-1 B cell homeostasis	TNFAIP3
2000822	0.0077264	0.032134	regulation of behavioral fear response	MEF2C
2000987	0.0077264	0.032134	positive regulation of behavioral fear response	MEF2C
2001268	0.0077264	0.032134	negative regulation of cysteine-type endopeptidase activity involved in apoptotic signaling pathway	MMP9
14805	0.0077264	0.032134	smooth muscle adaptation	IL1B
2677	0.0077264	0.032134	negative regulation of chronic inflammatory response	TNFAIP3
1903365	0.0077264	0.032134	regulation of fear response	MEF2C
1903367	0.0077264	0.032134	positive regulation of fear response	MEF2C
1900122	0.0077264	0.032134	positive regulation of receptor binding	MMP9
6987	0.0078654	0.032644	activation of signaling protein activity involved in unfolded protein response	CCL2|DNAJB9
48585	0.007958	0.03296	negative regulation of response to stimulus	IL1RN|MKKS|STAT1|IL1B|TNFAIP3|CCL2|MMP9
16032	0.0079943	0.033041	viral process	CREB1|STAT1|CCL2|WWP2|IL16
51270	0.0080953	0.03332	regulation of cellular component movement	IL1RN|MKKS|PDE4D|CCL2|MMP9
60322	0.0080953	0.03332	head development	NR4A2|EGR2|MKKS|CREB1|ZNF238
7568	0.0081656	0.03354	aging	PDE4D|CCL2|FOS
44764	0.0081972	0.0336	multi-organism cellular process	CREB1|STAT1|CCL2|WWP2|IL16
31327	0.0082385	0.0337	negative regulation of cellular biosynthetic process	MEF2C|CREB1|STAT1|ZNF217|WWP2|ZNF238|AHR
1901343	0.0083114	0.033859	negative regulation of vasculature development	STAT1|CCL2
2001257	0.0083114	0.033859	regulation of cation channel activity	PDE4D|MMP9
7169	0.0083516	0.033953	transmembrane receptor protein tyrosine kinase signaling pathway	MEF2C|CREB1|STAT1|CCL2|MMP9
32075	0.0085386	0.034642	positive regulation of nuclease activity	CCL2|DNAJB9
43122	0.0086945	0.035203	regulation of I-kappaB kinase/NF-kappaB signaling	STAT1|IL1B|TNFAIP3
904	0.00872	0.035235	cell morphogenesis involved in differentiation	NR4A2|EGR2|MEF2C|CREB1|MMP9
70555	0.0087685	0.035359	response to interleukin-1	IL1RN|CCL2
9890	0.0088589	0.035651	negative regulation of biosynthetic process	MEF2C|CREB1|STAT1|ZNF217|WWP2|ZNF238|AHR
40013	0.0089116	0.03579	negative regulation of locomotion	FCN1|IL1RN|CCL2
35050	0.0090013	0.036078	embryonic heart tube development	MEF2C|MKKS
32103	0.0090213	0.036085	positive regulation of response to external stimulus	IL1B|CCL2|IL16
32102	0.0091318	0.036414	negative regulation of response to external stimulus	MKKS|TNFAIP3|CCL2
32501	0.0091402	0.036414	multicellular organismal process	IL1RN|EGR2|MEF2C|MKKS|STAT1|PDE4D|TNFAIP3|AHR|FOS|MMP9|ZFP36L2|FANCF|MBTD1|NR4A2|CREB1|IL1B|CALU|CCL2|ZNF238
21536	0.0092368	0.036725	diencephalon development	NR4A2|CREB1
1901214	0.0094683	0.037448	regulation of neuron death	NR4A2|MEF2C|CCL2
45639	0.009475	0.037448	positive regulation of myeloid cell differentiation	CREB1|FOS
50715	0.009475	0.037448	positive regulation of cytokine secretion	FCN1|TNFSF15
70345	0.0096489	0.037465	negative regulation of fat cell proliferation	E2F3
1661	0.0096489	0.037465	conditioned taste aversion	FOS
71374	0.0096489	0.037465	cellular response to parathyroid hormone stimulus	MEF2C
71402	0.0096489	0.037465	cellular response to lipoprotein particle stimulus	CCL2
1996	0.0096489	0.037465	positive regulation of heart rate by epinephrine-norepinephrine	PDE4D
2001016	0.0096489	0.037465	positive regulation of skeletal muscle cell differentiation	MEF2C
51547	0.0096489	0.037465	regulation of keratinocyte migration	MMP9
51549	0.0096489	0.037465	positive regulation of keratinocyte migration	MMP9
72162	0.0096489	0.037465	metanephric mesenchymal cell differentiation	STAT1
61061	0.0097414	0.03775	muscle structure development	EGR2|MEF2C|ZNF238|FOS
48638	0.0098119	0.037949	regulation of developmental growth	MEF2C|MKKS|CREB1
32069	0.0099597	0.038446	regulation of nuclease activity	CCL2|DNAJB9
30182	0.010015	0.038585	neuron differentiation	NR4A2|EGR2|MEF2C|CREB1|ZNF238|MMP9
1902531	0.010254	0.03943	regulation of intracellular signal transduction	IL1RN|MEF2C|STAT1|TNFSF15|PDE4D|IL1B|TNFAIP3|MMP9
32649	0.010455	0.040126	regulation of interferon-gamma production	PDE4D|IL1B
51094	0.010504	0.040236	positive regulation of developmental process	MEF2C|MKKS|CREB1|IL1B|TNFAIP3|FOS
21761	0.010707	0.040934	limbic system development	MKKS|ZNF238
32989	0.010908	0.041622	cellular component morphogenesis	NR4A2|EGR2|MEF2C|MKKS|CREB1|MMP9
48525	0.010962	0.041667	negative regulation of viral process	FCN1|STAT1
61326	0.010962	0.041667	renal tubule development	MEF2C|STAT1
51251	0.011134	0.041737	positive regulation of lymphocyte activation	MEF2C|IL1B|CCL2
34614	0.011219	0.041737	cellular response to reactive oxygen species	TNFAIP3|FOS
32680	0.011219	0.041737	regulation of tumor necrosis factor production	TNFAIP3|CCL2
44702	0.011428	0.041737	single organism reproductive process	MKKS|IL1B|CCL2|AHR|MMP9|FANCF
7399	0.011483	0.041737	nervous system development	NR4A2|EGR2|MEF2C|MKKS|CREB1|CCL2|ZNF238|FOS|MMP9
86103	0.011568	0.041737	G-protein coupled receptor signaling pathway involved in heart process	PDE4D
33034	0.011568	0.041737	positive regulation of myeloid cell apoptotic process	MEF2C
33129	0.011568	0.041737	positive regulation of histone phosphorylation	IL1B
33210	0.011568	0.041737	leptin-mediated signaling pathway	MKKS
70163	0.011568	0.041737	regulation of adiponectin secretion	IL1B
70424	0.011568	0.041737	regulation of nucleotide-binding oligomerization domain containing signaling pathway	TNFAIP3
45898	0.011568	0.041737	regulation of RNA polymerase II transcriptional preinitiation complex assembly	AHR
1901897	0.011568	0.041737	regulation of relaxation of cardiac muscle	PDE4D
34135	0.011568	0.041737	regulation of toll-like receptor 2 signaling pathway	TNFAIP3
34242	0.011568	0.041737	negative regulation of syncytium formation by plasma membrane fusion	STAT1
1902019	0.011568	0.041737	regulation of cilium-dependent cell motility	MKKS
30213	0.011568	0.041737	hyaluronan biosynthetic process	IL1B
2000402	0.011568	0.041737	negative regulation of lymphocyte migration	CCL2
71637	0.011568	0.041737	regulation of monocyte chemotactic protein-1 production	IL1B
71873	0.011568	0.041737	response to norepinephrine	IL1RN
10694	0.011568	0.041737	positive regulation of alkaline phosphatase activity	MEF2C
43615	0.011568	0.041737	astrocyte cell migration	CCL2
2693	0.011568	0.041737	positive regulation of cellular extravasation	CCL2
60137	0.011568	0.041737	maternal process involved in parturition	CCL2
60295	0.011568	0.041737	regulation of cilium movement involved in cell motility	MKKS
60296	0.011568	0.041737	regulation of cilium beat frequency involved in ciliary motility	MKKS
60509	0.011568	0.041737	Type I pneumocyte differentiation	CREB1
90073	0.011568	0.041737	positive regulation of protein homodimerization activity	MEF2C
48858	0.011688	0.042094	cell projection morphogenesis	NR4A2|EGR2|MKKS|CREB1|MMP9
2705	0.011741	0.042158	positive regulation of leukocyte mediated immunity	IL1B|CCL2
9628	0.011748	0.042158	response to abiotic stimulus	NR4A2|MKKS|STAT1|IL1B|CCL2|FOS
50804	0.011897	0.042614	regulation of synaptic transmission	EGR2|MEF2C|CCL2
1901576	0.011933	0.042668	organic substance biosynthetic process	EGR2|MEF2C|STAT1|CITED4|IL16|AHR|FOS|MBTD1|NR4A2|CREB1|IL1B|ZNF217|E2F3|ZNF238|CCNL1
10469	0.012006	0.042775	regulation of receptor activity	MEF2C|PDE4D
1903555	0.012006	0.042775	regulation of tumor necrosis factor superfamily cytokine production	TNFAIP3|CCL2
1501	0.012204	0.043402	skeletal system development	MBTD1|MEF2C|MKKS|MMP9
42542	0.012274	0.043573	response to hydrogen peroxide	STAT1|TNFAIP3
44403	0.012356	0.043707	symbiosis, encompassing mutualism through parasitism	CREB1|STAT1|CCL2|WWP2|IL16
44419	0.012356	0.043707	interspecies interaction between organisms	CREB1|STAT1|CCL2|WWP2|IL16
1936	0.012544	0.044217	regulation of endothelial cell proliferation	STAT1|CCL2
32675	0.012544	0.044217	regulation of interleukin-6 production	IL1B|TNFAIP3
71496	0.012689	0.044647	cellular response to external stimulus	NR4A2|IL1B|FOS
32868	0.012824	0.045042	response to insulin	EGR2|STAT1|CCL2
32990	0.012979	0.045126	cell part morphogenesis	NR4A2|EGR2|MKKS|CREB1|MMP9
31331	0.013234	0.045126	positive regulation of cellular catabolic process	IL1B|TNFAIP3|ZFP36L2
79	0.013371	0.045126	regulation of cyclin-dependent protein serine/threonine kinase activity	TNFAIP3|CCNL1
1904029	0.013371	0.045126	regulation of cyclin-dependent protein kinase activity	TNFAIP3|CCNL1
45410	0.013483	0.045126	positive regulation of interleukin-6 biosynthetic process	IL1B
70050	0.013483	0.045126	neuron cellular homeostasis	NELL2
70587	0.013483	0.045126	regulation of cell-cell adhesion involved in gastrulation	IL1RN
1901844	0.013483	0.045126	regulation of cell communication by electrical coupling involved in cardiac conduction	PDE4D
34115	0.013483	0.045126	negative regulation of heterotypic cell-cell adhesion	IL1RN
34144	0.013483	0.045126	negative regulation of toll-like receptor 4 signaling pathway	TNFAIP3
71107	0.013483	0.045126	response to parathyroid hormone	MEF2C
34350	0.013483	0.045126	regulation of glial cell apoptotic process	CCL2
34351	0.013483	0.045126	negative regulation of glial cell apoptotic process	CCL2
2000427	0.013483	0.045126	positive regulation of apoptotic cell clearance	CCL2
2000501	0.013483	0.045126	regulation of natural killer cell chemotaxis	CCL2
14050	0.013483	0.045126	negative regulation of glutamate secretion	IL1RN
1867	0.013483	0.045126	complement activation, lectin pathway	FCN1
14824	0.013483	0.045126	artery smooth muscle contraction	MKKS
10759	0.013483	0.045126	positive regulation of macrophage chemotaxis	CCL2
43654	0.013483	0.045126	recognition of apoptotic cell	FCN1
31622	0.013483	0.045126	positive regulation of fever generation	IL1B
60297	0.013483	0.045126	regulation of sarcomere organization	MEF2C
3062	0.013483	0.045126	regulation of heart rate by chemical signal	PDE4D
60558	0.013483	0.045126	regulation of calcidiol 1-monooxygenase activity	IL1B
36005	0.013483	0.045126	response to macrophage colony-stimulating factor	CCL2
36006	0.013483	0.045126	cellular response to macrophage colony-stimulating factor stimulus	CCL2
3321	0.013483	0.045126	positive regulation of blood pressure by epinephrine-norepinephrine	PDE4D
32754	0.013483	0.045126	positive regulation of interleukin-5 production	PDE4D
23056	0.013596	0.045384	positive regulation of signaling	IL1RN|MEF2C|CREB1|TNFSF15|IL1B|CCL2|MMP9
45807	0.013652	0.045384	positive regulation of endocytosis	IL1B|CCL2
43473	0.013652	0.045384	pigmentation	MEF2C|MKKS
7368	0.013652	0.045384	determination of left/right symmetry	MEF2C|MKKS
45444	0.013935	0.046018	fat cell differentiation	EGR2|MKKS
21987	0.013935	0.046018	cerebral cortex development	MKKS|ZNF238
71356	0.013935	0.046018	cellular response to tumor necrosis factor	STAT1|CCL2
2001237	0.013935	0.046018	negative regulation of extrinsic apoptotic signaling pathway	IL1B|TNFAIP3
9058	0.01398	0.046091	biosynthetic process	EGR2|MEF2C|STAT1|CITED4|IL16|AHR|FOS|MBTD1|NR4A2|CREB1|IL1B|ZNF217|E2F3|ZNF238|CCNL1
10647	0.014013	0.046122	positive regulation of cell communication	IL1RN|MEF2C|CREB1|TNFSF15|IL1B|CCL2|MMP9
10038	0.014076	0.046176	response to metal ion	MEF2C|CREB1|FOS
2696	0.014076	0.046176	positive regulation of leukocyte activation	MEF2C|IL1B|CCL2
22008	0.014764	0.048354	neurogenesis	NR4A2|EGR2|MEF2C|CREB1|CCL2|ZNF238|MMP9
7409	0.015038	0.048426	axonogenesis	NR4A2|EGR2|CREB1|MMP9
9855	0.01539	0.048426	determination of bilateral symmetry	MEF2C|MKKS
1959	0.01539	0.048426	regulation of cytokine-mediated signaling pathway	IL1RN|STAT1
43271	0.01539	0.048426	negative regulation of ion transport	IL1RN|MMP9
51592	0.01539	0.048426	response to calcium ion	MEF2C|FOS
2573	0.01539	0.048426	myeloid leukocyte differentiation	MEF2C|MMP9
1901077	0.015395	0.048426	regulation of relaxation of muscle	PDE4D
45779	0.015395	0.048426	negative regulation of bone resorption	TNFAIP3
2000109	0.015395	0.048426	regulation of macrophage apoptotic process	MEF2C
2000345	0.015395	0.048426	regulation of hepatocyte proliferation	TNFAIP3
2001012	0.015395	0.048426	mesenchymal cell differentiation involved in renal system development	STAT1
35234	0.015395	0.048426	ectopic germ cell programmed cell death	IL1B
2467	0.015395	0.048426	germinal center formation	MEF2C
72102	0.015395	0.048426	glomerulus morphogenesis	MEF2C
2507	0.015395	0.048426	tolerance induction	TNFAIP3
72161	0.015395	0.048426	mesenchymal cell differentiation involved in kidney development	STAT1
14820	0.015395	0.048426	tonic smooth muscle contraction	MKKS
72203	0.015395	0.048426	cell proliferation involved in metanephros development	STAT1
72307	0.015395	0.048426	regulation of metanephric nephron tubule epithelial cell differentiation	STAT1
31620	0.015395	0.048426	regulation of fever generation	IL1B
31652	0.015395	0.048426	positive regulation of heat generation	IL1B
60430	0.015395	0.048426	lung saccule development	CREB1
3128	0.015395	0.048426	heart field specification	MEF2C
3139	0.015395	0.048426	secondary heart field specification	MEF2C
3339	0.015395	0.048426	regulation of mesenchymal to epithelial transition involved in metanephros morphogenesis	STAT1
1903532	0.015546	0.048824	positive regulation of secretion by cell	FCN1|CREB1|TNFSF15
9799	0.015688	0.049068	specification of symmetry	MEF2C|MKKS
30968	0.015688	0.049068	endoplasmic reticulum unfolded protein response	CCL2|DNAJB9
50867	0.015698	0.049068	positive regulation of cell activation	MEF2C|IL1B|CCL2
51050	0.015928	0.049709	positive regulation of transport	FCN1|CREB1|TNFSF15|IL1B|CCL2
23051	0.015977	0.049711	regulation of signaling	IL1RN|EGR2|MEF2C|CREB1|STAT1|TNFSF15|PDE4D|IL1B|TNFAIP3|CCL2|MMP9
51099	0.015989	0.049711	positive regulation of binding	MEF2C|MMP9
10959	0.016004	0.049711	regulation of metal ion transport	PDE4D|CCL2|WWP2

## Sheet: NFATC3
GO-ID	p-value	corr p-value	Description	Genes in test set
70887	8.1314e-07	0.0011699	cellular response to chemical stimulus	IL1RN|EGR2|CCL22|FKBP14|PDE4D|OSM|TNFAIP3|CXCL1|AHR|CXCL5|NR4A2|CREB1|CCL2|CCNL1
32496	2.0683e-06	0.0011699	response to lipopolysaccharide	IL1RN|PDE4D|TNFAIP3|CCL2|CXCL1|CXCL5
2237	2.8319e-06	0.0011699	response to molecule of bacterial origin	IL1RN|PDE4D|TNFAIP3|CCL2|CXCL1|CXCL5
60326	3.8249e-06	0.0011699	cell chemotaxis	CCL22|PDE4D|CCL2|CXCL1|CXCL5
71310	3.9738e-06	0.0011699	cellular response to organic substance	NR4A2|IL1RN|EGR2|CREB1|FKBP14|PDE4D|OSM|TNFAIP3|CCL2|CXCL1|CCNL1|CXCL5
6955	1.0325e-05	0.002533	immune response	IL1RN|CCL22|CREB1|TNFSF15|OSM|TNFAIP3|CCL2|CXCL1|MS4A1|CXCL5
10033	1.3188e-05	0.0027178	response to organic substance	IL1RN|EGR2|FKBP14|PDE4D|OSM|TNFAIP3|CXCL1|CXCL5|NR4A2|CREB1|DMC1|CCL2|CCNL1
1932	1.5595e-05	0.0027178	regulation of protein phosphorylation	DUSP5|IL1RN|FKBP14|TNFSF15|PDE4D|OSM|TNFAIP3|CCL2|CCNL1
44708	1.6617e-05	0.0027178	single-organism behavior	NR4A2|IL1RN|EGR2|CREB1|PDE4D|OSM
2376	2.4415e-05	0.0035939	immune system process	IL1RN|CCL22|CREB1|TNFSF15|PDE4D|SP3|OSM|TNFAIP3|CCL2|CXCL1|MS4A1|CXCL5
6954	3.7429e-05	0.0043191	inflammatory response	IL1RN|CCL22|TNFAIP3|CCL2|CXCL1|CXCL5
6935	3.9218e-05	0.0043191	chemotaxis	EGR2|CCL22|CREB1|PDE4D|CCL2|CXCL1|CXCL5
42330	3.9218e-05	0.0043191	taxis	EGR2|CCL22|CREB1|PDE4D|CCL2|CXCL1|CXCL5
9617	4.6195e-05	0.0043191	response to bacterium	IL1RN|PDE4D|TNFAIP3|CCL2|CXCL1|CXCL5
43207	4.6947e-05	0.0043191	response to external biotic stimulus	IL1RN|CCL22|PDE4D|TNFAIP3|CCL2|CXCL1|CXCL5
51707	4.6947e-05	0.0043191	response to other organism	IL1RN|CCL22|PDE4D|TNFAIP3|CCL2|CXCL1|CXCL5
70098	5.3606e-05	0.0046416	chemokine-mediated signaling pathway	CCL2|CXCL1|CXCL5
9607	6.2018e-05	0.0049804	response to biotic stimulus	IL1RN|CCL22|PDE4D|TNFAIP3|CCL2|CXCL1|CXCL5
1901700	6.4285e-05	0.0049804	response to oxygen-containing compound	IL1RN|EGR2|CREB1|PDE4D|DMC1|TNFAIP3|CCL2|CXCL1|CXCL5
42325	7.206e-05	0.0051702	regulation of phosphorylation	DUSP5|IL1RN|FKBP14|TNFSF15|PDE4D|OSM|TNFAIP3|CCL2|CCNL1
33993	7.3898e-05	0.0051702	response to lipid	NR4A2|IL1RN|PDE4D|TNFAIP3|CCL2|CXCL1|CXCL5
9636	7.7272e-05	0.0051702	response to toxic substance	NR4A2|DMC1|CCL2|AHR
45859	8.993e-05	0.0054591	regulation of protein kinase activity	DUSP5|IL1RN|FKBP14|TNFSF15|TNFAIP3|CCL2|CCNL1
42221	9.1291e-05	0.0054591	response to chemical	IL1RN|EGR2|CCL22|FKBP14|PDE4D|OSM|TNFAIP3|CXCL1|AHR|CXCL5|NR4A2|CREB1|DMC1|CCL2|CCNL1
7610	9.3821e-05	0.0054591	behavior	NR4A2|IL1RN|EGR2|CREB1|PDE4D|OSM
10243	9.6424e-05	0.0054591	response to organonitrogen compound	NR4A2|IL1RN|EGR2|CREB1|PDE4D|TNFAIP3|CCL2
31399	0.00010217	0.0055703	regulation of protein modification process	DUSP5|IL1RN|FKBP14|TNFSF15|PDE4D|OSM|TNFAIP3|CCL2|CCNL1
10604	0.00011412	0.0059994	positive regulation of macromolecule metabolic process	NR4A2|IL1RN|EGR2|CREB1|FKBP14|TNFSF15|SP3|OSM|TNFAIP3|CCL2|E2F3|AHR
71407	0.00012085	0.0061344	cellular response to organic cyclic compound	NR4A2|IL1RN|EGR2|PDE4D|CCL2
43549	0.00013167	0.0064606	regulation of kinase activity	DUSP5|IL1RN|FKBP14|TNFSF15|TNFAIP3|CCL2|CCNL1
2690	0.0001551	0.0073647	positive regulation of leukocyte chemotaxis	CCL2|CXCL1|CXCL5
1901698	0.0001741	0.0080085	response to nitrogen compound	NR4A2|IL1RN|EGR2|CREB1|PDE4D|TNFAIP3|CCL2
31325	0.00018719	0.0083498	positive regulation of cellular metabolic process	NR4A2|IL1RN|EGR2|CREB1|FKBP14|TNFSF15|SP3|OSM|TNFAIP3|CCL2|E2F3|AHR
9605	0.00022834	0.0098857	response to external stimulus	NR4A2|IL1RN|EGR2|CCL22|CREB1|PDE4D|TNFAIP3|CCL2|CXCL1|CXCL5
7611	0.00024818	0.010393	learning or memory	IL1RN|EGR2|CREB1|PDE4D
19220	0.00025418	0.010393	regulation of phosphate metabolic process	DUSP5|IL1RN|FKBP14|TNFSF15|PDE4D|OSM|TNFAIP3|CCL2|CCNL1
2688	0.00026242	0.01044	regulation of leukocyte chemotaxis	CCL2|CXCL1|CXCL5
51174	0.00027178	0.010528	regulation of phosphorus metabolic process	DUSP5|IL1RN|FKBP14|TNFSF15|PDE4D|OSM|TNFAIP3|CCL2|CCNL1
51338	0.00031155	0.011655	regulation of transferase activity	DUSP5|IL1RN|FKBP14|TNFSF15|TNFAIP3|CCL2|CCNL1
45935	0.00032112	0.011655	positive regulation of nucleobase-containing compound metabolic process	NR4A2|EGR2|CREB1|FKBP14|SP3|OSM|CCL2|E2F3|AHR
34097	0.00032463	0.011655	response to cytokine	IL1RN|OSM|CCL2|CXCL1|CCNL1|CXCL5
40011	0.00034838	0.01221	locomotion	NR4A2|EGR2|CCL22|CREB1|PDE4D|CCL2|CXCL1|CXCL5
2687	0.00035934	0.0123	positive regulation of leukocyte migration	CCL2|CXCL1|CXCL5
51173	0.00037048	0.0123	positive regulation of nitrogen compound metabolic process	NR4A2|EGR2|CREB1|FKBP14|SP3|OSM|CCL2|E2F3|AHR
32103	0.00038271	0.0123	positive regulation of response to external stimulus	OSM|CCL2|CXCL1|CXCL5
9893	0.00039042	0.0123	positive regulation of metabolic process	IL1RN|EGR2|FKBP14|TNFSF15|OSM|TNFAIP3|CXCL1|AHR|NR4A2|CREB1|SP3|CCL2|E2F3
7613	0.00039611	0.0123	memory	IL1RN|CREB1|PDE4D
6366	0.00040147	0.0123	transcription from RNA polymerase II promoter	NR4A2|EGR2|CREB1|SP3|E2F3|AHR
48522	0.00040946	0.0123	positive regulation of cellular process	IL1RN|EGR2|FKBP14|TNFSF15|PDE4D|OSM|TNFAIP3|CXCL1|AHR|CXCL5|NR4A2|CREB1|SP3|CCL2|E2F3
50890	0.00042318	0.012458	cognition	IL1RN|EGR2|CREB1|PDE4D
71900	0.00048361	0.013958	regulation of protein serine/threonine kinase activity	DUSP5|IL1RN|TNFSF15|TNFAIP3|CCNL1
71868	0.00053972	0.01499	cellular response to monoamine stimulus	IL1RN|PDE4D
71870	0.00053972	0.01499	cellular response to catecholamine stimulus	IL1RN|PDE4D
50921	0.00058334	0.015901	positive regulation of chemotaxis	CCL2|CXCL1|CXCL5
48523	0.00061364	0.016423	negative regulation of cellular process	DUSP5|IL1RN|EGR2|PDE4D|OSM|TNFAIP3|CXCL1|AHR|NR4A2|CREB1|ZW10|SP3|CCL2|E2F3
14070	0.00067429	0.017724	response to organic cyclic compound	NR4A2|IL1RN|EGR2|PDE4D|DMC1|CCL2
71867	0.00069891	0.017738	response to monoamine	IL1RN|PDE4D
71869	0.00069891	0.017738	response to catecholamine	IL1RN|PDE4D
71222	0.00072254	0.018027	cellular response to lipopolysaccharide	PDE4D|TNFAIP3|CCL2
6928	0.00074656	0.018134	movement of cell or subcellular component	NR4A2|EGR2|CCL22|CREB1|PDE4D|CCL2|CXCL1|CXCL5
6952	0.00075778	0.018134	defense response	HCP5|IL1RN|CCL22|CREB1|TNFAIP3|CCL2|CXCL1|CXCL5
16477	0.0007638	0.018134	cell migration	NR4A2|CCL22|PDE4D|CCL2|CXCL1|CXCL5
48511	0.00078591	0.018363	rhythmic process	EGR2|CREB1|DMC1|AHR
50790	0.0008301	0.019092	regulation of catalytic activity	NR4A2|DUSP5|IL1RN|CREB1|FKBP14|TNFSF15|TNFAIP3|CCL2|CXCL1|CCNL1
71219	0.00086036	0.019225	cellular response to molecule of bacterial origin	PDE4D|TNFAIP3|CCL2
48584	0.00086199	0.019225	positive regulation of response to stimulus	IL1RN|CREB1|TNFSF15|PDE4D|OSM|TNFAIP3|CCL2|CXCL1|CXCL5
65009	0.00088145	0.019255	regulation of molecular function	NR4A2|DUSP5|IL1RN|CREB1|FKBP14|TNFSF15|PDE4D|TNFAIP3|CCL2|CXCL1|CCNL1
2685	0.00090259	0.019255	regulation of leukocyte migration	CCL2|CXCL1|CXCL5
48520	0.00090259	0.019255	positive regulation of behavior	CCL2|CXCL1|CXCL5
2684	0.00099058	0.020831	positive regulation of immune system process	CREB1|PDE4D|TNFAIP3|CCL2|CXCL1|CXCL5
42127	0.0010369	0.021496	regulation of cell proliferation	PDE4D|OSM|TNFAIP3|CCL2|CXCL1|E2F3|AHR|CXCL5
70670	0.001077	0.021857	response to interleukin-4	IL1RN|CCNL1
10557	0.0010965	0.021857	positive regulation of macromolecule biosynthetic process	NR4A2|EGR2|CREB1|SP3|OSM|CCL2|E2F3|AHR
8284	0.0011109	0.021857	positive regulation of cell proliferation	PDE4D|OSM|TNFAIP3|CCL2|E2F3|CXCL5
71345	0.0011137	0.021857	cellular response to cytokine stimulus	OSM|CCL2|CXCL1|CCNL1|CXCL5
51674	0.0011867	0.022686	localization of cell	NR4A2|CCL22|PDE4D|CCL2|CXCL1|CXCL5
48870	0.0011867	0.022686	cell motility	NR4A2|CCL22|PDE4D|CCL2|CXCL1|CXCL5
71216	0.0012617	0.023631	cellular response to biotic stimulus	PDE4D|TNFAIP3|CCL2
50920	0.0012884	0.023631	regulation of chemotaxis	CCL2|CXCL1|CXCL5
30335	0.0013599	0.023631	positive regulation of cell migration	PDE4D|CCL2|CXCL1|CXCL5
2000147	0.0014752	0.023631	positive regulation of cell motility	PDE4D|CCL2|CXCL1|CXCL5
48519	0.0015406	0.023631	negative regulation of biological process	DUSP5|IL1RN|EGR2|PDE4D|OSM|TNFAIP3|CXCL1|AHR|NR4A2|CREB1|ZW10|SP3|CCL2|E2F3
71396	0.0015617	0.023631	cellular response to lipid	NR4A2|PDE4D|TNFAIP3|CCL2
86024	0.0015739	0.023631	adrenergic receptor signaling pathway involved in positive regulation of heart rate	PDE4D
33552	0.0015739	0.023631	response to vitamin B3	CCL2
70425	0.0015739	0.023631	negative regulation of nucleotide-binding oligomerization domain containing signaling pathway	TNFAIP3
70429	0.0015739	0.023631	negative regulation of nucleotide-binding oligomerization domain containing 1 signaling pathway	TNFAIP3
70433	0.0015739	0.023631	negative regulation of nucleotide-binding oligomerization domain containing 2 signaling pathway	TNFAIP3
35684	0.0015739	0.023631	helper T cell extravasation	CCL2
72683	0.0015739	0.023631	T cell extravasation	CCL2
21594	0.0015739	0.023631	rhombomere formation	EGR2
21660	0.0015739	0.023631	rhombomere 3 formation	EGR2
21664	0.0015739	0.023631	rhombomere 5 morphogenesis	EGR2
21666	0.0015739	0.023631	rhombomere 5 formation	EGR2
34147	0.0015739	0.023631	regulation of toll-like receptor 5 signaling pathway	TNFAIP3
34148	0.0015739	0.023631	negative regulation of toll-like receptor 5 signaling pathway	TNFAIP3
2000349	0.0015739	0.023631	negative regulation of CD40 signaling pathway	TNFAIP3
71403	0.0015739	0.023631	cellular response to high density lipoprotein particle stimulus	CCL2
30334	0.0015893	0.023631	regulation of cell migration	IL1RN|PDE4D|CCL2|CXCL1|CXCL5
51272	0.0016334	0.024044	positive regulation of cellular component movement	PDE4D|CCL2|CXCL1|CXCL5
51704	0.0017144	0.024986	multi-organism process	IL1RN|CCL22|CREB1|PDE4D|SP3|DMC1|TNFAIP3|CCL2|CXCL1|CXCL5
40017	0.0017644	0.025463	positive regulation of locomotion	PDE4D|CCL2|CXCL1|CXCL5
2682	0.0019185	0.027418	regulation of immune system process	CREB1|PDE4D|TNFAIP3|CCL2|CXCL1|AHR|CXCL5
30593	0.0019732	0.027928	neutrophil chemotaxis	PDE4D|CCL2
2000145	0.0020006	0.028047	regulation of cell motility	IL1RN|PDE4D|CCL2|CXCL1|CXCL5
9891	0.0020218	0.028076	positive regulation of biosynthetic process	NR4A2|EGR2|CREB1|SP3|OSM|CCL2|E2F3|AHR
32268	0.0020781	0.028588	regulation of cellular protein metabolic process	DUSP5|IL1RN|FKBP14|TNFSF15|PDE4D|OSM|TNFAIP3|CCL2|CCNL1
46677	0.0021638	0.029221	response to antibiotic	DMC1|CCL2
1990266	0.0021638	0.029221	neutrophil migration	PDE4D|CCL2
45893	0.0022456	0.029469	positive regulation of transcription, DNA-templated	NR4A2|EGR2|CREB1|SP3|OSM|E2F3|AHR
1903508	0.0022456	0.029469	positive regulation of nucleic acid-templated transcription	NR4A2|EGR2|CREB1|SP3|OSM|E2F3|AHR
50896	0.0022529	0.029469	response to stimulus	HCP5|IL1RN|EGR2|CCL22|FKBP14|TNFSF15|PDE4D|OSM|TNFAIP3|CXCL1|AHR|CXCL5|NR4A2|CREB1|DMC1|CCL2|E2F3|CCNL1|MS4A1
14823	0.0022622	0.029469	response to activity	IL1RN|CCL2
7565	0.0023787	0.030714	female pregnancy	IL1RN|SP3|CCL2
32663	0.0024654	0.031557	regulation of interleukin-2 production	PDE4D|TNFAIP3
1902680	0.0025678	0.032386	positive regulation of RNA biosynthetic process	NR4A2|EGR2|CREB1|SP3|OSM|E2F3|AHR
32101	0.0025742	0.032386	regulation of response to external stimulus	OSM|TNFAIP3|CCL2|CXCL1|CXCL5
30324	0.0027079	0.032607	lung development	CREB1|PDE4D|SP3
71495	0.0027587	0.032607	cellular response to endogenous stimulus	NR4A2|IL1RN|EGR2|CREB1|PDE4D|CCL2
71621	0.0027857	0.032607	granulocyte chemotaxis	PDE4D|CCL2
48518	0.0027999	0.032607	positive regulation of biological process	IL1RN|EGR2|FKBP14|TNFSF15|PDE4D|OSM|TNFAIP3|CXCL1|AHR|CXCL5|NR4A2|CREB1|SP3|CCL2|E2F3
19221	0.0028392	0.032607	cytokine-mediated signaling pathway	OSM|CCL2|CXCL1|CXCL5
30323	0.0028826	0.032607	respiratory tube development	CREB1|PDE4D|SP3
40012	0.0029714	0.032607	regulation of locomotion	IL1RN|PDE4D|CCL2|CXCL1|CXCL5
30522	0.0029725	0.032607	intracellular receptor signaling pathway	NR4A2|TNFAIP3|AHR
51254	0.0030301	0.032607	positive regulation of RNA metabolic process	NR4A2|EGR2|CREB1|SP3|OSM|E2F3|AHR
50795	0.0031105	0.032607	regulation of behavior	CCL2|CXCL1|CXCL5
97530	0.0031246	0.032607	granulocyte migration	PDE4D|CCL2
90265	0.0031455	0.032607	positive regulation of immune complex clearance by monocytes and macrophages	CCL2
90264	0.0031455	0.032607	regulation of immune complex clearance by monocytes and macrophages	CCL2
90291	0.0031455	0.032607	negative regulation of osteoclast proliferation	TNFAIP3
31001	0.0031455	0.032607	response to brefeldin A	DMC1
1901078	0.0031455	0.032607	negative regulation of relaxation of muscle	PDE4D
51866	0.0031455	0.032607	general adaptation syndrome	NR4A2
72573	0.0031455	0.032607	tolerance induction to lipopolysaccharide	TNFAIP3
21538	0.0031455	0.032607	epithalamus development	NR4A2
21658	0.0031455	0.032607	rhombomere 3 morphogenesis	EGR2
1901898	0.0031455	0.032607	negative regulation of relaxation of cardiac muscle	PDE4D
34140	0.0031455	0.032607	negative regulation of toll-like receptor 3 signaling pathway	TNFAIP3
21986	0.0031455	0.032607	habenula development	NR4A2
2000502	0.0031455	0.032607	negative regulation of natural killer cell chemotaxis	CCL2
2000660	0.0031455	0.032607	negative regulation of interleukin-1-mediated signaling pathway	IL1RN
51270	0.0032175	0.03312	regulation of cellular component movement	IL1RN|PDE4D|CCL2|CXCL1|CXCL5
9719	0.003249	0.033212	response to endogenous stimulus	NR4A2|IL1RN|EGR2|CREB1|PDE4D|TNFAIP3|CCL2
7259	0.0033607	0.034117	JAK-STAT cascade	OSM|CCL2
7059	0.0035991	0.036286	chromosome segregation	ZW10|POGZ|DMC1
42981	0.0037706	0.037758	regulation of apoptotic process	NR4A2|IL1RN|EGR2|TNFSF15|OSM|TNFAIP3|CCL2
43067	0.003931	0.039097	regulation of programmed cell death	NR4A2|IL1RN|EGR2|TNFSF15|OSM|TNFAIP3|CCL2
51246	0.004028	0.039793	regulation of protein metabolic process	DUSP5|IL1RN|FKBP14|TNFSF15|PDE4D|OSM|TNFAIP3|CCL2|CCNL1
60541	0.0041323	0.040551	respiratory system development	CREB1|PDE4D|SP3
1901652	0.0042271	0.040585	response to peptide	EGR2|CREB1|TNFAIP3|CCL2
43085	0.0043373	0.040585	positive regulation of catalytic activity	NR4A2|IL1RN|CREB1|FKBP14|TNFSF15|CCL2|CXCL1
1934	0.0045662	0.040585	positive regulation of protein phosphorylation	IL1RN|FKBP14|TNFSF15|OSM|CCL2
44706	0.0045918	0.040585	multi-multicellular organism process	IL1RN|SP3|CCL2
86023	0.0047147	0.040585	adrenergic receptor signaling pathway involved in heart process	PDE4D
90289	0.0047147	0.040585	regulation of osteoclast proliferation	TNFAIP3
71874	0.0047147	0.040585	cellular response to norepinephrine stimulus	IL1RN
71880	0.0047147	0.040585	adenylate cyclase-activating adrenergic receptor signaling pathway	PDE4D
2439	0.0047147	0.040585	chronic inflammatory response to antigenic stimulus	IL1RN
35283	0.0047147	0.040585	central nervous system segmentation	EGR2
35284	0.0047147	0.040585	brain segmentation	EGR2
70428	0.0047147	0.040585	regulation of nucleotide-binding oligomerization domain containing 1 signaling pathway	TNFAIP3
70432	0.0047147	0.040585	regulation of nucleotide-binding oligomerization domain containing 2 signaling pathway	TNFAIP3
45899	0.0047147	0.040585	positive regulation of RNA polymerase II transcriptional preinitiation complex assembly	AHR
1901624	0.0047147	0.040585	negative regulation of lymphocyte chemotaxis	CCL2
21593	0.0047147	0.040585	rhombomere morphogenesis	EGR2
2000348	0.0047147	0.040585	regulation of CD40 signaling pathway	TNFAIP3
42508	0.0047147	0.040585	tyrosine phosphorylation of Stat1 protein	OSM
61043	0.0047147	0.040585	regulation of vascular wound healing	TNFAIP3
2000659	0.0047147	0.040585	regulation of interleukin-1-mediated signaling pathway	IL1RN
55099	0.0047147	0.040585	response to high density lipoprotein particle	CCL2
71417	0.0048923	0.041869	cellular response to organonitrogen compound	IL1RN|EGR2|PDE4D|CCL2
33555	0.0049462	0.042085	multicellular organismal response to stress	NR4A2|OSM
10941	0.0051655	0.043699	regulation of cell death	NR4A2|IL1RN|EGR2|TNFSF15|OSM|TNFAIP3|CCL2
6987	0.0052381	0.043848	activation of signaling protein activity involved in unfolded protein response	FKBP14|CCL2
51716	0.0052427	0.043848	cellular response to stimulus	IL1RN|EGR2|CCL22|FKBP14|TNFSF15|PDE4D|OSM|TNFAIP3|CXCL1|AHR|CXCL5|NR4A2|CREB1|CCL2|E2F3|CCNL1
1901701	0.0054364	0.045211	cellular response to oxygen-containing compound	IL1RN|EGR2|PDE4D|TNFAIP3|CCL2
32075	0.0056905	0.046699	positive regulation of nuclease activity	FKBP14|CCL2
80090	0.0058376	0.046699	regulation of primary metabolic process	DUSP5|IL1RN|EGR2|FKBP14|TNFSF15|PDE4D|OSM|TNFAIP3|AHR|NR4A2|CREB1|SP3|CCL2|E2F3|CCNL1
70	0.0058451	0.046699	mitotic sister chromatid segregation	ZW10|POGZ
70555	0.0058451	0.046699	response to interleukin-1	IL1RN|CCL2
7422	0.0058451	0.046699	peripheral nervous system development	EGR2|OSM
10628	0.0059068	0.046699	positive regulation of gene expression	NR4A2|EGR2|CREB1|SP3|OSM|E2F3|AHR
45860	0.0061075	0.046699	positive regulation of protein kinase activity	IL1RN|FKBP14|TNFSF15|CCL2
21536	0.0061602	0.046699	diencephalon development	NR4A2|CREB1
97529	0.0061602	0.046699	myeloid leukocyte migration	PDE4D|CCL2
6950	0.0061728	0.046699	response to stress	NR4A2|HCP5|IL1RN|CCL22|CREB1|FKBP14|OSM|TNFAIP3|CCL2|CXCL1|CXCL5
60255	0.0062182	0.046699	regulation of macromolecule metabolic process	DUSP5|IL1RN|EGR2|FKBP14|TNFSF15|PDE4D|OSM|TNFAIP3|AHR|NR4A2|CREB1|SP3|CCL2|E2F3|CCNL1
2677	0.0062815	0.046699	negative regulation of chronic inflammatory response	TNFAIP3
21569	0.0062815	0.046699	rhombomere 3 development	EGR2
21571	0.0062815	0.046699	rhombomere 5 development	EGR2
38165	0.0062815	0.046699	oncostatin-M-mediated signaling pathway	OSM
34136	0.0062815	0.046699	negative regulation of toll-like receptor 2 signaling pathway	TNFAIP3
34139	0.0062815	0.046699	regulation of toll-like receptor 3 signaling pathway	TNFAIP3
2000347	0.0062815	0.046699	positive regulation of hepatocyte proliferation	TNFAIP3
42506	0.0062815	0.046699	tyrosine phosphorylation of Stat5 protein	OSM
1660	0.0062815	0.046699	fever generation	IL1RN
1922	0.0062815	0.046699	B-1 B cell homeostasis	TNFAIP3
32069	0.0066471	0.049168	regulation of nuclease activity	FKBP14|CCL2

## Sheet: STAT1
GO-ID	p-value	corr p-value	Description	Genes in test set
60255	5.5291e-07	0.0011735	regulation of macromolecule metabolic process	ZNF331|RNF10|NFAT5|ZNF175|IL1RN|FKBP14|RNF14|CITED4|PSIP1|ZC3HAV1|SNAPC1|ZNF549|CCL2|ZNF227|ZNF226|BRD8|ZNF200|ZNF189|ZNF17|BBS2|CDKN2D|DUSP2|GRLF1|MEF2C|EGR2|TNFSF15|PDE4D|ZNF180|OSM|WWP2|FOS|ZNF79|MMP9|NR4A2|TEP1|BANK1|DDIT4|ZNF238|ZNF454|AARS
44708	1.1644e-06	0.0011735	single-organism behavior	BBS2|NR4A2|IL1RN|MEF2C|EGR2|CHRNA5|TEP1|PDE4D|OSM|FOS
80090	1.6275e-06	0.0011735	regulation of primary metabolic process	ZNF331|RNF10|NFAT5|ZNF175|IL1RN|FKBP14|RNF14|CITED4|PSIP1|ZC3HAV1|SNAPC1|ZNF549|CCL2|ZNF227|ZNF226|BRD8|ZNF200|ZNF189|ZNF17|CDKN2D|DUSP2|GRLF1|MEF2C|EGR2|TNFSF15|PDE4D|ZNF180|OSM|WWP2|FOS|ZNF79|MMP9|NR4A2|TEP1|BANK1|DDIT4|ZNF238|ZNF454|AARS
10467	2.3156e-06	0.0012522	gene expression	ZNF331|RNF10|NFAT5|ZNF175|MRPS14|RNF14|CITED4|PSIP1|RPL9|CHCHD4|SNAPC1|ZNF549|LUC7L|ZNF227|ZNF226|BRD8|ZNF200|ZNF189|ZNF17|GRLF1|MEF2C|EGR2|METTL1|ZNF180|FOS|ZNF79|NR4A2|ZNF238|ZNF454|AARS
34645	3.527e-06	0.0015258	cellular macromolecule biosynthetic process	ZNF331|RNF10|NFAT5|ZNF175|MRPS14|RNF14|CITED4|PSIP1|RPL9|SNAPC1|ZNF549|ZNF227|ZNF226|BRD8|ZNF200|ZNF189|ZNF17|CDKN2D|GRLF1|MEF2C|EGR2|ZNF180|FOS|ZNF79|NR4A2|TEP1|NMT1|ZNF238|ZNF454|AARS
9059	5.603e-06	0.0016377	macromolecule biosynthetic process	ZNF331|RNF10|NFAT5|ZNF175|MRPS14|RNF14|CITED4|PSIP1|RPL9|SNAPC1|ZNF549|ZNF227|ZNF226|BRD8|ZNF200|ZNF189|ZNF17|CDKN2D|GRLF1|MEF2C|EGR2|ZNF180|FOS|ZNF79|NR4A2|TEP1|NMT1|ZNF238|ZNF454|AARS
32774	6.0509e-06	0.0016377	RNA biosynthetic process	ZNF331|RNF10|NFAT5|ZNF175|RNF14|CITED4|PSIP1|RPL9|SNAPC1|ZNF549|ZNF227|ZNF226|BRD8|ZNF200|ZNF189|ZNF17|GRLF1|MEF2C|EGR2|ZNF180|FOS|ZNF79|NR4A2|ZNF238|ZNF454
31323	6.8047e-06	0.0016377	regulation of cellular metabolic process	ZNF331|RNF10|NFAT5|ZNF175|IL1RN|FKBP14|RNF14|CITED4|PSIP1|ZC3HAV1|SNAPC1|ZNF549|CCL2|ZNF227|ZNF226|BRD8|ZNF200|ZNF189|ZNF17|CDKN2D|DUSP2|GRLF1|MEF2C|EGR2|TNFSF15|PDE4D|ZNF180|OSM|WWP2|FOS|ZNF79|MMP9|NR4A2|TEP1|BANK1|DDIT4|ZNF238|ZNF454|AARS
90304	7.048e-06	0.0016377	nucleic acid metabolic process	ZNF331|RNF10|NFAT5|ZNF175|RNF14|CITED4|PSIP1|RPL9|SNAPC1|ZNF549|LUC7L|ZNF227|ZNF226|BRD8|ZNF200|ZNF189|ZNF17|CDKN2D|GRLF1|MEF2C|EGR2|METTL1|ZNF180|FOS|ZNF79|NR4A2|TEP1|RAD51L1|ZNF238|ZNF454|AARS
19219	9.0532e-06	0.0016377	regulation of nucleobase-containing compound metabolic process	ZNF331|RNF10|NFAT5|ZNF175|FKBP14|RNF14|CITED4|PSIP1|ZC3HAV1|SNAPC1|ZNF549|CCL2|ZNF227|ZNF226|BRD8|ZNF200|ZNF189|ZNF17|GRLF1|MEF2C|EGR2|ZNF180|OSM|WWP2|FOS|ZNF79|NR4A2|TEP1|DDIT4|ZNF238|ZNF454
6351	9.2936e-06	0.0016377	transcription, DNA-templated	ZNF331|ZNF17|RNF10|NFAT5|ZNF175|GRLF1|MEF2C|EGR2|RNF14|CITED4|ZNF180|PSIP1|FOS|ZNF79|NR4A2|SNAPC1|ZNF549|ZNF238|ZNF227|ZNF226|BRD8|ZNF454|ZNF200|ZNF189
97659	9.3588e-06	0.0016377	nucleic acid-templated transcription	ZNF331|ZNF17|RNF10|NFAT5|ZNF175|GRLF1|MEF2C|EGR2|RNF14|CITED4|ZNF180|PSIP1|FOS|ZNF79|NR4A2|SNAPC1|ZNF549|ZNF238|ZNF227|ZNF226|BRD8|ZNF454|ZNF200|ZNF189
34654	9.8427e-06	0.0016377	nucleobase-containing compound biosynthetic process	ZNF331|RNF10|NFAT5|ZNF175|RNF14|CITED4|PSIP1|RPL9|SNAPC1|ZNF549|ZNF227|ZNF226|BRD8|ZNF200|ZNF189|ZNF17|CDKN2D|GRLF1|MEF2C|EGR2|ZNF180|FOS|ZNF79|NR4A2|ZNF238|ZNF454
16070	1.2572e-05	0.0018934	RNA metabolic process	ZNF331|RNF10|NFAT5|ZNF175|RNF14|CITED4|PSIP1|RPL9|SNAPC1|ZNF549|LUC7L|ZNF227|ZNF226|BRD8|ZNF200|ZNF189|ZNF17|GRLF1|MEF2C|EGR2|METTL1|ZNF180|FOS|ZNF79|NR4A2|ZNF238|ZNF454|AARS
14070	1.5023e-05	0.0018934	response to organic cyclic compound	CDKN2D|NR4A2|IL1RN|MEF2C|EGR2|CHRNA5|RNF14|TEP1|PDE4D|CITED4|CCL2|FOS
18130	1.5368e-05	0.0018934	heterocycle biosynthetic process	ZNF331|RNF10|NFAT5|ZNF175|RNF14|CITED4|PSIP1|RPL9|SNAPC1|ZNF549|ZNF227|ZNF226|BRD8|ZNF200|ZNF189|ZNF17|CDKN2D|GRLF1|MEF2C|EGR2|ZNF180|FOS|ZNF79|NR4A2|ZNF238|ZNF454
51171	1.5649e-05	0.0018934	regulation of nitrogen compound metabolic process	ZNF331|RNF10|NFAT5|ZNF175|FKBP14|RNF14|CITED4|PSIP1|ZC3HAV1|SNAPC1|ZNF549|CCL2|ZNF227|ZNF226|BRD8|ZNF200|ZNF189|ZNF17|GRLF1|MEF2C|EGR2|ZNF180|OSM|WWP2|FOS|ZNF79|NR4A2|TEP1|DDIT4|ZNF238|ZNF454
19438	1.5757e-05	0.0018934	aromatic compound biosynthetic process	ZNF331|RNF10|NFAT5|ZNF175|RNF14|CITED4|PSIP1|RPL9|SNAPC1|ZNF549|ZNF227|ZNF226|BRD8|ZNF200|ZNF189|ZNF17|CDKN2D|GRLF1|MEF2C|EGR2|ZNF180|FOS|ZNF79|NR4A2|ZNF238|ZNF454
7610	1.7943e-05	0.0020427	behavior	BBS2|NR4A2|IL1RN|MEF2C|EGR2|CHRNA5|TEP1|PDE4D|OSM|FOS
10556	2.3335e-05	0.0025237	regulation of macromolecule biosynthetic process	ZNF331|RNF10|NFAT5|ZNF175|RNF14|CITED4|PSIP1|SNAPC1|ZNF549|CCL2|ZNF227|ZNF226|BRD8|ZNF200|ZNF189|ZNF17|GRLF1|MEF2C|EGR2|ZNF180|OSM|WWP2|FOS|ZNF79|NR4A2|TEP1|BANK1|ZNF238|ZNF454|AARS
44271	2.5238e-05	0.0025995	cellular nitrogen compound biosynthetic process	ZNF331|RNF10|NFAT5|ZNF175|RNF14|CITED4|PSIP1|RPL9|SNAPC1|ZNF549|ZNF227|ZNF226|BRD8|ZNF200|ZNF189|ZNF17|CDKN2D|GRLF1|MEF2C|EGR2|ZNF180|FOS|ZNF79|NR4A2|ZNF238|ZNF454
6139	3.1132e-05	0.0030276	nucleobase-containing compound metabolic process	ZNF331|RNF10|NFAT5|ZNF175|RNF14|CITED4|PSIP1|RPL9|SNAPC1|ZNF549|LUC7L|ZNF227|ZNF226|BRD8|ZNF200|ZNF189|ZNF17|CDKN2D|GRLF1|MEF2C|EGR2|METTL1|PDE4D|ZNF180|FOS|ZNF79|NR4A2|TEP1|RAD51L1|ZNF238|ZNF454|AARS
1901362	3.2194e-05	0.0030276	organic cyclic compound biosynthetic process	ZNF331|RNF10|NFAT5|ZNF175|RNF14|CITED4|PSIP1|RPL9|SNAPC1|ZNF549|ZNF227|ZNF226|BRD8|ZNF200|ZNF189|ZNF17|CDKN2D|GRLF1|MEF2C|EGR2|ZNF180|FOS|ZNF79|NR4A2|ZNF238|ZNF454
2000112	3.7865e-05	0.0034126	regulation of cellular macromolecule biosynthetic process	ZNF331|RNF10|NFAT5|ZNF175|RNF14|CITED4|PSIP1|SNAPC1|ZNF549|ZNF227|ZNF226|BRD8|ZNF200|ZNF189|ZNF17|GRLF1|MEF2C|EGR2|ZNF180|OSM|WWP2|FOS|ZNF79|NR4A2|TEP1|BANK1|ZNF238|ZNF454|AARS
51252	4.6025e-05	0.0039821	regulation of RNA metabolic process	ZNF331|RNF10|NFAT5|ZNF175|RNF14|CITED4|PSIP1|ZC3HAV1|SNAPC1|ZNF549|ZNF227|ZNF226|BRD8|ZNF200|ZNF189|ZNF17|GRLF1|MEF2C|EGR2|ZNF180|OSM|WWP2|FOS|ZNF79|NR4A2|TEP1|ZNF238|ZNF454
10468	6.2448e-05	0.005016	regulation of gene expression	ZNF331|RNF10|NFAT5|ZNF175|RNF14|CITED4|PSIP1|SNAPC1|ZNF549|ZNF227|ZNF226|BRD8|ZNF200|ZNF189|ZNF17|BBS2|GRLF1|MEF2C|EGR2|ZNF180|OSM|WWP2|FOS|ZNF79|NR4A2|TEP1|BANK1|ZNF238|ZNF454|AARS
6355	6.2613e-05	0.005016	regulation of transcription, DNA-templated	ZNF331|RNF10|NFAT5|ZNF175|RNF14|CITED4|PSIP1|SNAPC1|ZNF549|ZNF227|ZNF226|BRD8|ZNF200|ZNF189|ZNF17|GRLF1|MEF2C|EGR2|ZNF180|OSM|WWP2|FOS|ZNF79|NR4A2|TEP1|ZNF238|ZNF454
33993	6.5624e-05	0.0050695	response to lipid	CDKN2D|NR4A2|IL1RN|MEF2C|RNF14|TEP1|PDE4D|CITED4|CCL2|FOS|CXCL5
9889	6.93e-05	0.0051688	regulation of biosynthetic process	ZNF331|RNF10|NFAT5|ZNF175|RNF14|CITED4|PSIP1|SNAPC1|ZNF549|CCL2|ZNF227|ZNF226|BRD8|ZNF200|ZNF189|ZNF17|GRLF1|MEF2C|EGR2|ZNF180|OSM|WWP2|FOS|ZNF79|NR4A2|TEP1|BANK1|ZNF238|ZNF454|AARS
1903506	7.1958e-05	0.0051882	regulation of nucleic acid-templated transcription	ZNF331|RNF10|NFAT5|ZNF175|RNF14|CITED4|PSIP1|SNAPC1|ZNF549|ZNF227|ZNF226|BRD8|ZNF200|ZNF189|ZNF17|GRLF1|MEF2C|EGR2|ZNF180|OSM|WWP2|FOS|ZNF79|NR4A2|TEP1|ZNF238|ZNF454
46483	7.6406e-05	0.0052723	heterocycle metabolic process	ZNF331|RNF10|NFAT5|ZNF175|RNF14|CITED4|PSIP1|RPL9|SNAPC1|ZNF549|LUC7L|ZNF227|ZNF226|BRD8|ZNF200|ZNF189|ZNF17|CDKN2D|GRLF1|MEF2C|EGR2|METTL1|PDE4D|ZNF180|FOS|ZNF79|NR4A2|TEP1|RAD51L1|ZNF238|ZNF454|AARS
2001141	7.9992e-05	0.0052723	regulation of RNA biosynthetic process	ZNF331|RNF10|NFAT5|ZNF175|RNF14|CITED4|PSIP1|SNAPC1|ZNF549|ZNF227|ZNF226|BRD8|ZNF200|ZNF189|ZNF17|GRLF1|MEF2C|EGR2|ZNF180|OSM|WWP2|FOS|ZNF79|NR4A2|TEP1|ZNF238|ZNF454
6725	8.0437e-05	0.0052723	cellular aromatic compound metabolic process	ZNF331|RNF10|NFAT5|ZNF175|RNF14|CITED4|PSIP1|RPL9|SNAPC1|ZNF549|LUC7L|ZNF227|ZNF226|BRD8|ZNF200|ZNF189|ZNF17|CDKN2D|GRLF1|MEF2C|EGR2|METTL1|PDE4D|ZNF180|FOS|ZNF79|NR4A2|TEP1|RAD51L1|ZNF238|ZNF454|AARS
44260	9.0881e-05	0.0057817	cellular macromolecule metabolic process	ZNF331|RNF10|NFAT5|ZNF175|FKBP14|MRPS14|RNF14|CITED4|PSIP1|RPL9|CHCHD4|SNAPC1|ZNF549|LUC7L|CCL2|ZNF227|ZNF226|BRD8|ZNF200|ZNF189|ZNF17|CDKN2D|DUSP2|GRLF1|MEF2C|EGR2|METTL1|ZNF180|OSM|WWP2|FOS|ZNF79|FBXO11|NR4A2|TEP1|RAD51L1|NMT1|ZNF238|ZNF454|AARS
19222	0.00010095	0.0062388	regulation of metabolic process	ZNF331|RNF10|NFAT5|ZNF175|IL1RN|FKBP14|RNF14|CITED4|PSIP1|ZC3HAV1|SNAPC1|ZNF549|CCL2|ZNF227|ZNF226|BRD8|ZNF200|ZNF189|ZNF17|BBS2|CDKN2D|DUSP2|GRLF1|MEF2C|EGR2|TNFSF15|PDE4D|ZNF180|OSM|WWP2|FOS|ZNF79|MMP9|NR4A2|TEP1|BANK1|DDIT4|ZNF238|ZNF454|AARS
7611	0.00011891	0.0071445	learning or memory	IL1RN|MEF2C|EGR2|TEP1|PDE4D|FOS
31326	0.00015254	0.0089175	regulation of cellular biosynthetic process	ZNF331|RNF10|NFAT5|ZNF175|RNF14|CITED4|PSIP1|SNAPC1|ZNF549|ZNF227|ZNF226|BRD8|ZNF200|ZNF189|ZNF17|GRLF1|MEF2C|EGR2|ZNF180|OSM|WWP2|FOS|ZNF79|NR4A2|TEP1|BANK1|ZNF238|ZNF454|AARS
43170	0.0001922	0.01094	macromolecule metabolic process	ZNF331|RNF10|NFAT5|ZNF175|FKBP14|MRPS14|RNF14|CITED4|PSIP1|RPL9|CHCHD4|SNAPC1|ZNF549|LUC7L|CCL2|ZNF227|ZNF226|BRD8|ZNF200|ZNF189|ZNF17|CDKN2D|DUSP2|GRLF1|MEF2C|EGR2|METTL1|TNFSF15|ZNF180|OSM|WWP2|FOS|ZNF79|FBXO11|MMP9|NR4A2|TEP1|RAD51L1|NMT1|ZNF238|ZNF454|AARS
1901360	0.00022558	0.012511	organic cyclic compound metabolic process	ZNF331|RNF10|NFAT5|ZNF175|RNF14|CITED4|PSIP1|RPL9|SNAPC1|ZNF549|LUC7L|ZNF227|ZNF226|BRD8|ZNF200|ZNF189|ZNF17|CDKN2D|GRLF1|MEF2C|EGR2|METTL1|PDE4D|ZNF180|FOS|ZNF79|NR4A2|TEP1|RAD51L1|ZNF238|ZNF454|AARS
50890	0.00025487	0.013782	cognition	IL1RN|MEF2C|EGR2|TEP1|PDE4D|FOS
10941	0.00026502	0.013981	regulation of cell death	CDKN2D|IL1RN|MEF2C|EGR2|TNFSF15|OSM|MMP9|PAFAH2|NR4A2|SCIN|TEP1|DDIT4|NMT1|CCL2|AARS
44249	0.00031367	0.016151	cellular biosynthetic process	ZNF331|RNF10|NFAT5|ZNF175|MRPS14|RNF14|CITED4|PSIP1|RPL9|SNAPC1|ZNF549|ZNF227|ZNF226|BRD8|ZNF200|ZNF189|ZNF17|CDKN2D|GRLF1|MEF2C|EGR2|ZNF180|FOS|ZNF79|NR4A2|TEP1|NMT1|ZNF238|ZNF454|AARS
34641	0.00032108	0.016151	cellular nitrogen compound metabolic process	ZNF331|RNF10|NFAT5|ZNF175|RNF14|CITED4|PSIP1|RPL9|SNAPC1|ZNF549|LUC7L|ZNF227|ZNF226|BRD8|ZNF200|ZNF189|ZNF17|CDKN2D|GRLF1|MEF2C|EGR2|METTL1|PDE4D|ZNF180|FOS|ZNF79|NR4A2|TEP1|RAD51L1|ZNF238|ZNF454|AARS
9605	0.00035228	0.017318	response to external stimulus	BBS2|CDKN2D|ZNF175|IL1RN|GRLF1|MEF2C|EGR2|PDE4D|FOS|ZC3HAV1|MMP9|CXCL5|NR4A2|TEP1|DDIT4|NMT1|CCL2
32496	0.00041607	0.019999	response to lipopolysaccharide	IL1RN|MEF2C|PDE4D|CCL2|FOS|CXCL5
44238	0.00043625	0.020295	primary metabolic process	ZNF331|RNF10|NFAT5|ZNF175|IL1RN|FKBP14|MRPS14|RNF14|CITED4|PSIP1|ABHD6|RPL9|CHCHD4|SNAPC1|ZNF549|LUC7L|CCL2|ZNF227|ZNF226|BRD8|ZNF200|ZNF189|ZNF17|CDKN2D|DUSP2|GRLF1|MEF2C|EGR2|METTL1|TNFSF15|PDE4D|ZNF180|OSM|WWP2|FOS|ZNF79|FBXO11|MMP9|PAFAH2|NR4A2|TEP1|RAD51L1|NMT1|ZNF238|ZNF454|AARS
10243	0.000441	0.020295	response to organonitrogen compound	NR4A2|IL1RN|MEF2C|EGR2|CHRNA5|TEP1|PDE4D|CCL2|FOS|AARS
1901576	0.00046686	0.021038	organic substance biosynthetic process	ZNF331|RNF10|NFAT5|ZNF175|MRPS14|RNF14|CITED4|PSIP1|RPL9|SNAPC1|ZNF549|ZNF227|ZNF226|BRD8|ZNF200|ZNF189|ZNF17|CDKN2D|GRLF1|MEF2C|EGR2|ZNF180|FOS|ZNF79|NR4A2|TEP1|NMT1|ZNF238|ZNF454|AARS
48545	0.00048659	0.02129	response to steroid hormone	NR4A2|IL1RN|RNF14|TEP1|CITED4|CCL2|FOS
1932	0.00049505	0.02129	regulation of protein phosphorylation	CDKN2D|IL1RN|DUSP2|MEF2C|FKBP14|TEP1|TNFSF15|PDE4D|DDIT4|OSM|CCL2|MMP9
42981	0.00050198	0.02129	regulation of apoptotic process	CDKN2D|IL1RN|MEF2C|EGR2|TNFSF15|OSM|MMP9|PAFAH2|NR4A2|SCIN|TEP1|NMT1|CCL2|AARS
43067	0.00054097	0.022502	regulation of programmed cell death	CDKN2D|IL1RN|MEF2C|EGR2|TNFSF15|OSM|MMP9|PAFAH2|NR4A2|SCIN|TEP1|NMT1|CCL2|AARS
2237	0.00055429	0.022621	response to molecule of bacterial origin	IL1RN|MEF2C|PDE4D|CCL2|FOS|CXCL5
1902532	0.00058139	0.023288	negative regulation of intracellular signal transduction	CDKN2D|DUSP2|GRLF1|TEP1|BANK1|DDIT4|MMP9
9058	0.00063427	0.024944	biosynthetic process	ZNF331|RNF10|NFAT5|ZNF175|MRPS14|RNF14|CITED4|PSIP1|RPL9|SNAPC1|ZNF549|ZNF227|ZNF226|BRD8|ZNF200|ZNF189|ZNF17|CDKN2D|GRLF1|MEF2C|EGR2|ZNF180|FOS|ZNF79|NR4A2|TEP1|NMT1|ZNF238|ZNF454|AARS
42325	0.00081708	0.030712	regulation of phosphorylation	CDKN2D|IL1RN|DUSP2|MEF2C|FKBP14|TNFSF15|PDE4D|OSM|MMP9|TEP1|BANK1|DDIT4|CCL2
43207	0.00082354	0.030712	response to external biotic stimulus	ZNF175|IL1RN|MEF2C|PDE4D|DDIT4|CCL2|FOS|ZC3HAV1|CXCL5
51707	0.00082354	0.030712	response to other organism	ZNF175|IL1RN|MEF2C|PDE4D|DDIT4|CCL2|FOS|ZC3HAV1|CXCL5
9991	0.00083949	0.030777	response to extracellular stimulus	BBS2|CDKN2D|NR4A2|IL1RN|TEP1|CCL2|FOS
1901698	0.00091881	0.033123	response to nitrogen compound	NR4A2|IL1RN|MEF2C|EGR2|CHRNA5|TEP1|PDE4D|CCL2|FOS|AARS
7519	0.00099401	0.035247	skeletal muscle tissue development	MEF2C|EGR2|ZNF238|FOS
43066	0.0010689	0.037291	negative regulation of apoptotic process	CDKN2D|NR4A2|IL1RN|MEF2C|EGR2|TEP1|CCL2|MMP9|PAFAH2|AARS
45837	0.0011214	0.037854	negative regulation of membrane potential	IL1RN|TEP1
9607	0.0011216	0.037854	response to biotic stimulus	ZNF175|IL1RN|MEF2C|PDE4D|DDIT4|CCL2|FOS|ZC3HAV1|CXCL5
9725	0.0011406	0.037854	response to hormone	BBS2|NR4A2|IL1RN|MEF2C|EGR2|RNF14|TEP1|CITED4|CCL2|FOS
46683	0.0011659	0.037854	response to organophosphorus	EGR2|TEP1|CCL2|FOS
43069	0.0011726	0.037854	negative regulation of programmed cell death	CDKN2D|NR4A2|IL1RN|MEF2C|EGR2|TEP1|CCL2|MMP9|PAFAH2|AARS
71704	0.0012156	0.038667	organic substance metabolic process	ZNF331|RNF10|NFAT5|ZNF175|IL1RN|FKBP14|MRPS14|RNF14|CITED4|PSIP1|ABHD6|RPL9|CHCHD4|SNAPC1|ZNF549|LUC7L|CCL2|ZNF227|ZNF226|BRD8|ZNF200|ZNF189|ZNF17|CDKN2D|DUSP2|GRLF1|MEF2C|EGR2|METTL1|TNFSF15|PDE4D|ZNF180|OSM|WWP2|FOS|ZNF79|FBXO11|MMP9|PAFAH2|NR4A2|TEP1|RAD51L1|NMT1|ZNF238|ZNF454|AARS
48167	0.0012785	0.039582	regulation of synaptic plasticity	MEF2C|EGR2|TEP1|ABHD6
9719	0.001281	0.039582	response to endogenous stimulus	BBS2|IL1RN|MEF2C|EGR2|CHRNA5|RNF14|PDE4D|CITED4|FOS|NR4A2|TEP1|CCL2|AARS
60538	0.0013177	0.040013	skeletal muscle organ development	MEF2C|EGR2|ZNF238|FOS
6807	0.0013319	0.040013	nitrogen compound metabolic process	ZNF331|RNF10|NFAT5|ZNF175|RNF14|CITED4|PSIP1|RPL9|SNAPC1|ZNF549|LUC7L|ZNF227|ZNF226|BRD8|ZNF200|ZNF189|ZNF17|CDKN2D|GRLF1|MEF2C|EGR2|METTL1|PDE4D|ZNF180|FOS|ZNF79|NR4A2|TEP1|RAD51L1|ZNF238|ZNF454|AARS
21766	0.0013982	0.04143	hippocampus development	BBS2|TEP1|ZNF238
71407	0.0014253	0.041661	cellular response to organic cyclic compound	NR4A2|IL1RN|MEF2C|EGR2|PDE4D|CCL2
44706	0.0014879	0.041934	multi-multicellular organism process	IL1RN|TEP1|CCL2|FOS|MMP9
61512	0.0015021	0.041934	protein localization to cilium	BBS2|C6ORF170
60292	0.0015021	0.041934	long term synaptic depression	TEP1|ABHD6
10942	0.0015122	0.041934	positive regulation of cell death	MEF2C|SCIN|TEP1|TNFSF15|DDIT4|OSM|NMT1|MMP9
43524	0.0016157	0.044239	negative regulation of neuron apoptotic process	NR4A2|MEF2C|CCL2|AARS
45652	0.0017124	0.045727	regulation of megakaryocyte differentiation	MEF2C|SCIN
7622	0.0017124	0.045727	rhythmic behavior	EGR2|TEP1
14074	0.0017567	0.04634	response to purine-containing compound	EGR2|TEP1|CCL2|FOS
50794	0.0017814	0.046424	regulation of cellular process	ZNF331|RNF10|ZNF175|IL1RN|FKBP14|RNF14|CITED4|PSIP1|CXCL5|SNAPC1|ZNF200|ZNF17|DUSP2|GRLF1|MEF2C|PDE4D|FOS|MMP9|TEP1|BANK1|ZW10|DDIT4|ZNF238|NFAT5|CHRNA5|C6ORF170|ABHD6|ZC3HAV1|SCIN|ZNF549|CCL2|ZNF227|ZNF226|BRD8|ZNF189|BBS2|CDKN2D|EGR2|TNFSF15|ZNF180|OSM|WWP2|ZNF79|PAFAH2|NR4A2|VPS41|RAD51L1|NMT1|ZNF454|AARS
60548	0.0018071	0.046534	negative regulation of cell death	CDKN2D|NR4A2|IL1RN|MEF2C|EGR2|TEP1|CCL2|MMP9|PAFAH2|AARS
1901214	0.0018505	0.04709	regulation of neuron death	NR4A2|MEF2C|DDIT4|CCL2|AARS
40011	0.0018748	0.047154	locomotion	NR4A2|GRLF1|MEF2C|EGR2|TEP1|PDE4D|DDIT4|CCL2|WWP2|SLC1A5|MMP9|CXCL5
2000145	0.0019004	0.047247	regulation of cell motility	BBS2|IL1RN|TEP1|PDE4D|CCL2|ABHD6|MMP9|CXCL5
44237	0.0019572	0.048107	cellular metabolic process	ZNF331|RNF10|NFAT5|ZNF175|IL1RN|FKBP14|MRPS14|RNF14|CITED4|PSIP1|ABHD6|RPL9|CHCHD4|SNAPC1|ZNF549|LUC7L|CCL2|ZNF227|ZNF226|BRD8|ZNF200|ZNF189|ZNF17|CDKN2D|DUSP2|GRLF1|MEF2C|EGR2|METTL1|PDE4D|ZNF180|OSM|WWP2|FOS|ZNF79|FBXO11|NR4A2|TEP1|DDIT4|RAD51L1|NMT1|ZNF238|ZNF454|AARS
