# Supplementary material for: Identification of the novel FOXP3-dependent Treg cell transcription factor MEOX1 by high-dimensional analysis of human CD4+ T cells
Source: Front Immunol. 2023 Jul 25;14:1107397. doi: 10.3389/fimmu.2023.1107397 (PMC10407399; doi:10.3389/fimmu.2023.1107397)
Supplement: Supplementary file 5 [file Table_4.xlsx]

## Sheet: ANOVA_DE-genes
Probeset ID	SYMBOL	p-value(Cluster)	Mean(1)	LSMean(1)	Mean(10)	LSMean(10)	Mean(11)	LSMean(11)	Mean(2)	LSMean(2)	Mean(3)	LSMean(3)	Mean(4)	LSMean(4)	Mean(5)	LSMean(5)	Mean(6)	LSMean(6)	Mean(7)	LSMean(7)	Mean(8)	LSMean(8)	Mean(9)	LSMean(9)	p-value(1 vs. 11)	Ratio(1 vs. 11)	Fold-Change(1 vs. 11)	Fold-Change(1 vs. 11) (Description)	p-value(10 vs. 11)	Ratio(10 vs. 11)	Fold-Change(10 vs. 11)	Fold-Change(10 vs. 11) (Description)	p-value(2 vs. 11)	Ratio(2 vs. 11)	Fold-Change(2 vs. 11)	Fold-Change(2 vs. 11) (Description)	p-value(3 vs. 11)	Ratio(3 vs. 11)	Fold-Change(3 vs. 11)	Fold-Change(3 vs. 11) (Description)	p-value(4 vs. 11)	Ratio(4 vs. 11)	Fold-Change(4 vs. 11)	Fold-Change(4 vs. 11) (Description)	p-value(5 vs. 11)	Ratio(5 vs. 11)	Fold-Change(5 vs. 11)	Fold-Change(5 vs. 11) (Description)	p-value(6 vs. 11)
4760497	ITGB1BP1	0.03103	8.05943	8.05943	8.46307	8.30408	8.04493	7.96551	8.02533	8.02141	8.72088	8.72088	8.87677	8.87677	8.5389	8.5389	8.06498	8.10146	8.32094	8.35952	8.51408	8.51408	9.17455	9.17455	0.821817	1.06727	1.06727	1 up vs 11	0.308582	1.26451	1.26451	10 up vs 11	0.903396	1.03951	1.03951	2 up vs 11	0.233263	1.68806	1.68806	3 up vs 11	0.189513	1.88068	1.88068	4 up vs 11	0.408132	1.48802	1.48802	5 up vs 11	0.815548
5860408	CCL2	0.017523	6.28572	6.28572	6.17212	6.06289	6.26027	6.27129	7.30938	7.30492	7.0911	7.0911	6.9903	6.9903	7.12197	7.12197	7.2204	7.16774	7.5606	7.63475	6.49012	6.49012	6.30855	6.30855	0.970335	1.01006	1.01006	1 up vs 11	0.50028	0.865497	-1.15541	10 down vs 11	0.0170745	2.04718	2.04718	2 up vs 11	0.164982	1.76517	1.76517	3 up vs 11	0.26563	1.64605	1.64605	4 up vs 11	0.188235	1.80336	1.80336	5 up vs 11	0.100121
6220735	HLA-DQA1	0.0170449	7.99673	7.99673	8.54894	8.49076	8.1367	7.94825	9.30242	9.27961	9.10137	9.10137	9.89386	9.89386	9.03074	9.03074	8.15865	8.22149	8.75071	8.67311	8.48551	8.48551	8.44082	8.44082	0.925135	1.03418	1.03418	1 up vs 11	0.187841	1.45651	1.45651	10 up vs 11	0.0207317	2.5164	2.5164	2 up vs 11	0.141898	2.22394	2.22394	3 up vs 11	0.0244517	3.85202	3.85202	4 up vs 11	0.207641	2.11769	2.11769	5 up vs 11	0.704764
4050162	LOC401470	0.0155035	10.476	10.476	10.7474	10.6992	10.7476	10.685	9.54182	9.50947	11.8928	11.8928	11.9646	11.9646	11.5439	11.5439	11.4881	11.4999	10.1306	10.1687	10.1534	10.1534	10.5172	10.5172	0.55352	0.865136	-1.15589	1 down vs 11	0.959555	1.00991	1.00991	10 up vs 11	0.00298584	0.442719	-2.25877	2 down vs 11	0.0251267	2.30986	2.30986	3 up vs 11	0.0302211	2.42764	2.42764	4 up vs 11	0.14382	1.8136	1.8136	5 up vs 11	0.0997918
4590398	G1P2	0.0151089	10.6225	10.6225	10.5503	10.3593	10.2722	10.4967	10.1403	10.1432	9.82938	9.82938	9.10159	9.10159	9.49447	9.49447	9.54274	9.4409	10.0637	10.0362	10.3471	10.3471	10.2397	10.2397	0.646309	1.09113	1.09113	1 up vs 11	0.529048	0.909163	-1.09991	10 down vs 11	0.2441	0.782689	-1.27765	2 down vs 11	0.109843	0.629679	-1.58811	3 down vs 11	0.00257833	0.380218	-2.63007	4 down vs 11	0.0290308	0.499231	-2.00308	5 down vs 11	0.0065574
610039	FCN1	0.0125846	8.01561	8.01561	7.54816	7.39561	7.94784	7.91544	6.89959	6.90942	6.00586	6.00586	6.1271	6.1271	5.97726	5.97726	6.26783	6.22736	6.52158	6.41682	6.81356	6.81356	6.93491	6.93491	0.811974	1.0719	1.0719	1 up vs 11	0.122483	0.697456	-1.43378	10 down vs 11	0.0319855	0.497919	-2.00836	2 down vs 11	0.00324121	0.26617	-3.75699	3 down vs 11	0.0114776	0.289505	-3.45417	4 down vs 11	0.0062577	0.260946	-3.83221	5 down vs 11	0.00471203
50075	HLA-A	0.00916072	10.068	10.068	11.0778	11.0062	10.7134	10.7336	11.414	11.4585	9.26673	9.26673	9.22813	9.22813	9.4245	9.4245	9.49908	9.49761	10.8479	10.805	11.1603	11.1603	11.6145	11.6145	0.0841141	0.630418	-1.58625	1 down vs 11	0.372114	1.20796	1.20796	10 up vs 11	0.0884999	1.65275	1.65275	2 up vs 11	0.0125463	0.361755	-2.7643	3 down vs 11	0.0191665	0.352205	-2.83926	4 down vs 11	0.0411665	0.403562	-2.47793	5 down vs 11	0.0222735
1770593	HLA-F	0.0072768	8.96511	8.96511	9.39184	9.39711	9.40208	9.35534	9.54568	9.57573	9.88112	9.88112	10.0119	10.0119	10.3957	10.3957	10.0482	10.0706	9.51372	9.53578	9.59283	9.59283	9.45423	9.45423	0.0382331	0.763008	-1.3106	1 down vs 11	0.778753	1.02937	1.02937	10 up vs 11	0.286401	1.16505	1.16505	2 up vs 11	0.0649596	1.43972	1.43972	3 up vs 11	0.0357328	1.57635	1.57635	4 up vs 11	0.00101269	2.05668	2.05668	5 up vs 11	0.00687242
6220091	CXCL1	0.00664683	7.01427	7.01427	6.79525	6.68164	6.95038	6.98937	7.55282	7.54672	6.60699	6.60699	6.82242	6.82242	6.60717	6.60717	7.16768	7.02177	8.05765	8.16764	7.56977	7.56977	6.92351	6.92351	0.952555	1.01741	1.01741	1 up vs 11	0.35628	0.807916	-1.23775	10 down vs 11	0.229168	1.47157	1.47157	2 up vs 11	0.54686	0.767174	-1.30349	3 down vs 11	0.810125	0.890729	-1.12268	4 down vs 11	0.582456	0.767272	-1.30332	5 down vs 11	0.955815
1850301	TGFBI	0.0059101	7.55382	7.55382	7.19888	7.28826	7.60549	7.48427	6.35573	6.32819	6.86595	6.86595	6.92806	6.92806	6.89688	6.89688	6.96805	6.96452	7.08166	7.03618	6.99896	6.99896	6.88777	6.88777	0.772712	1.04939	1.04939	1 up vs 11	0.307308	0.872965	-1.14552	10 down vs 11	2.63247e-05	0.448732	-2.2285	2 down vs 11	0.0919157	0.651431	-1.53508	3 down vs 11	0.165603	0.680085	-1.4704	4 down vs 11	0.143307	0.665544	-1.50253	5 down vs 11	0.12408
2340377	SERPINB2	0.00543967	6.18631	6.18631	6.21963	5.97877	6.27716	6.32719	7.61899	7.66918	6.39301	6.39301	6.35467	6.35467	6.43429	6.43429	6.95501	6.80044	7.31387	7.36064	6.89536	6.89536	6.42684	6.42684	0.68709	0.906964	-1.10258	1 down vs 11	0.211846	0.785442	-1.27317	10 down vs 11	0.00067488	2.535	2.535	2 up vs 11	0.901151	1.04668	1.04668	3 up vs 11	0.962235	1.01923	1.01923	4 up vs 11	0.853616	1.07706	1.07706	5 up vs 11	0.333596
60333	INHBA	0.00532591	6.71886	6.71886	6.78142	6.7221	6.73422	6.67821	7.79936	7.8141	6.79227	6.79227	6.82716	6.82716	6.64645	6.64645	6.98846	6.91163	7.41752	7.49743	7.29661	7.29661	6.87488	6.87488	0.869484	1.02858	1.02858	1 up vs 11	0.823596	1.03089	1.03089	10 up vs 11	5.55716e-05	2.19754	2.19754	2 up vs 11	0.760978	1.08227	1.08227	3 up vs 11	0.716882	1.10876	1.10876	4 up vs 11	0.938354	0.978227	-1.02226	5 down vs 11	0.49986
4480484	MT1G	0.00505273	8.36991	8.36991	7.20464	7.14638	7.17727	7.15203	7.29218	7.28418	7.32356	7.32356	7.29027	7.29027	7.21483	7.21483	7.33879	7.32972	7.31589	7.32384	7.19716	7.19716	7.11539	7.11539	1.94228e-06	2.32604	2.32604	1 up vs 11	0.976876	0.99609	-1.00393	10 down vs 11	0.625525	1.09592	1.09592	2 up vs 11	0.644304	1.12625	1.12625	3 up vs 11	0.734049	1.10056	1.10056	4 up vs 11	0.877316	1.04449	1.04449	5 up vs 11	0.603996
5050687	MMP9	0.00423916	6.34665	6.34665	6.49306	6.41733	6.52725	6.4442	7.60425	7.62914	7.24361	7.24361	7.19228	7.19228	7.14492	7.14492	7.22595	7.20712	7.70928	7.78887	7.07204	7.07204	6.74972	6.74972	0.764407	0.934616	-1.06996	1 down vs 11	0.91739	0.981551	-1.0188	10 down vs 11	0.00123016	2.27355	2.27355	2 up vs 11	0.106779	1.74039	1.74039	3 up vs 11	0.167688	1.67956	1.67956	4 up vs 11	0.196048	1.62532	1.62532	5 up vs 11	0.0951624
870026	IL1A	0.00324175	6.43578	6.43578	6.38891	6.36615	6.43996	6.45713	7.73811	7.73577	6.15418	6.15418	6.05404	6.05404	5.75423	5.75423	6.35485	6.18811	7.42382	7.50829	6.86032	6.86032	6.4679	6.4679	0.94716	0.98531	-1.01491	1 down vs 11	0.722729	0.938882	-1.0651	10 down vs 11	0.000447353	2.42609	2.42609	2 up vs 11	0.535202	0.81059	-1.23367	3 down vs 11	0.451494	0.756238	-1.32234	4 down vs 11	0.190161	0.614335	-1.62778	5 down vs 11	0.550365
580364	SLC25A3	0.00324078	8.73643	8.73643	9.29815	9.23407	9.37794	9.21626	10.026	10.0476	10.6092	10.6092	10.4977	10.4977	10.3007	10.3007	10.2298	10.2401	9.81195	9.82448	9.82418	9.82418	10.157	10.157	0.103458	0.717064	-1.39458	1 down vs 11	0.939159	1.01242	1.01242	10 up vs 11	0.0112098	1.77935	1.77935	2 up vs 11	0.00207838	2.62605	2.62605	3 up vs 11	0.0093426	2.43085	2.43085	4 up vs 11	0.0272764	2.12057	2.12057	5 up vs 11	0.0134991
5270148	CDKN1A	0.00316459	9.53902	9.53902	8.40375	8.40877	8.26319	8.36906	9.6859	9.67232	9.35602	9.35602	9.23769	9.23769	8.58443	8.58443	8.58227	8.52146	8.3411	8.40298	8.62381	8.62381	8.28629	8.28629	0.0188886	2.25005	2.25005	1 up vs 11	0.919421	1.0279	1.0279	10 up vs 11	0.0179145	2.46784	2.46784	2 up vs 11	0.188105	1.98199	1.98199	3 up vs 11	0.289714	1.82593	1.82593	4 up vs 11	0.792535	1.161	1.161	5 up vs 11	0.825002
102100446	LOC389472	0.00314404	8.36319	8.36319	8.57395	8.49007	8.53429	8.47071	7.52133	7.52296	9.6614	9.6614	9.72753	9.72753	9.34725	9.34725	9.35441	9.36668	7.96712	7.99387	8.07107	8.07107	8.70828	8.70828	0.725737	0.92818	-1.07738	1 down vs 11	0.93673	1.01351	1.01351	10 up vs 11	0.00577839	0.518438	-1.92887	2 down vs 11	0.0113116	2.28262	2.28262	3 up vs 11	0.0145725	2.38967	2.38967	4 up vs 11	0.0866157	1.83597	1.83597	5 up vs 11	0.0379495
103450204	LOC389018	0.00300176	10.1693	10.1693	11.6114	11.5291	12.2476	12.0116	11.8322	11.8391	12.1256	12.1256	12.0836	12.0836	12.1267	12.1267	11.9659	11.9747	12.0374	12.0763	12.4916	12.4916	12.4594	12.4594	5.40315e-05	0.278884	-3.58571	1 down vs 11	0.172019	0.715755	-1.39713	10 down vs 11	0.724073	0.887297	-1.12702	2 down vs 11	0.86491	1.08227	1.08227	3 up vs 11	0.92186	1.0512	1.0512	4 up vs 11	0.875408	1.08308	1.08308	5 up vs 11	0.952378
450332	HLA-DRB5	0.00263606	8.86718	8.86718	9.472	9.31495	8.64667	8.49531	9.05539	9.06884	8.1893	8.1893	8.31653	8.31653	8.66907	8.66907	8.77958	8.75255	8.98598	9.0088	8.18978	8.18978	9.64953	9.64953	0.418316	1.29403	1.29403	1 up vs 11	0.0261843	1.76497	1.76497	10 up vs 11	0.258972	1.48816	1.48816	2 up vs 11	0.660059	0.808878	-1.23628	3 down vs 11	0.814479	0.883449	-1.13193	4 down vs 11	0.819592	1.128	1.128	5 up vs 11	0.688396
6130368	NMES1	0.00254688	6.77571	6.77571	6.4233	6.52026	6.46015	6.5785	7.79838	7.78997	6.82189	6.82189	6.7343	6.7343	6.72667	6.72667	7.09407	6.98521	7.88932	8.0095	7.14669	7.14669	6.55552	6.55552	0.597378	1.14648	1.14648	1 up vs 11	0.844529	0.960434	-1.0412	10 down vs 11	0.0038156	2.31574	2.31574	2 up vs 11	0.667051	1.18377	1.18377	3 up vs 11	0.801459	1.11404	1.11404	4 up vs 11	0.810989	1.10816	1.10816	5 up vs 11	0.435955
460093	RPLP0	0.00154693	8.15466	8.15466	9.15147	9.14794	9.38971	9.31674	9.54501	9.56076	9.95731	9.95731	9.91278	9.91278	9.65747	9.65747	9.57352	9.58781	9.31225	9.32059	9.77588	9.77588	10.3441	10.3441	0.00195802	0.446869	-2.23779	1 down vs 11	0.565156	0.889585	-1.12412	10 down vs 11	0.549089	1.18429	1.18429	2 up vs 11	0.252565	1.55895	1.55895	3 up vs 11	0.330779	1.51156	1.51156	4 up vs 11	0.577772	1.2664	1.2664	5 up vs 11	0.598799
6290692	CSF1R	0.00149438	7.57581	7.57581	7.35629	7.2869	7.59655	7.57296	6.33869	6.32199	6.93664	6.93664	6.96421	6.96421	6.93554	6.93554	7.02241	7.00845	7.17763	7.18442	7.22083	7.22083	7.24616	7.24616	0.990516	1.00197	1.00197	1 up vs 11	0.134767	0.820136	-1.21931	10 down vs 11	5.39222e-06	0.420164	-2.38002	2 down vs 11	0.0811159	0.643351	-1.55436	3 down vs 11	0.127153	0.655762	-1.52494	4 down vs 11	0.110355	0.642859	-1.55555	5 down vs 11	0.0931651
6840332	RPS26	0.00115461	11.492	11.492	11.772	11.8251	11.7041	11.5946	10.906	10.9034	13.19	13.19	13.1525	13.1525	12.7407	12.7407	12.6307	12.6484	11.1558	11.1783	11.1697	11.1697	11.5382	11.5382	0.733874	0.931397	-1.07366	1 down vs 11	0.337549	1.17325	1.17325	10 up vs 11	0.0394967	0.619339	-1.61462	2 down vs 11	0.000637865	3.02184	3.02184	3 up vs 11	0.00223041	2.94422	2.94422	4 up vs 11	0.0233494	2.21323	2.21323	5 up vs 11	0.0134239
104150433	Hs.28792	0.00100658	6.54725	6.54725	6.44403	6.42102	6.45588	6.39511	7.87211	7.87289	6.71548	6.71548	6.75265	6.75265	6.63528	6.63528	6.73479	6.68652	7.29506	7.37018	7.00635	7.00635	6.62225	6.62225	0.56207	1.11122	1.11122	1 up vs 11	0.901219	1.01812	1.01812	10 up vs 11	1.08743e-06	2.78519	2.78519	2 up vs 11	0.420765	1.24865	1.24865	3 up vs 11	0.412092	1.28124	1.28124	4 up vs 11	0.581398	1.18113	1.18113	5 up vs 11	0.427053
6450707	KYNU	0.000962438	6.96965	6.96965	6.94026	6.86369	7.08492	7.08571	8.11489	8.11154	7.22596	7.22596	7.07975	7.07975	6.54602	6.54602	7.04675	6.90163	7.84797	7.89788	7.70599	7.70599	7.19981	7.19981	0.695529	0.922703	-1.08377	1 down vs 11	0.347498	0.857365	-1.16636	10 down vs 11	0.00209069	2.03613	2.03613	2 up vs 11	0.75498	1.10209	1.10209	3 up vs 11	0.990339	0.995878	-1.00414	4 down vs 11	0.273915	0.687919	-1.45366	5 down vs 11	0.656917
6450048	PRF1	0.000847834	7.38657	7.38657	7.58768	7.49158	7.44453	7.3911	7.13607	7.14667	7.68602	7.68602	8.46568	8.46568	7.36106	7.36106	7.28717	7.29999	7.33328	7.32824	7.40994	7.40994	7.41573	7.41573	0.985119	0.996862	-1.00315	1 down vs 11	0.603628	1.07213	1.07213	10 up vs 11	0.363322	0.844151	-1.18462	2 down vs 11	0.423917	1.22682	1.22682	3 up vs 11	0.00857696	2.1061	2.1061	4 up vs 11	0.940647	0.97939	-1.02104	5 down vs 11	0.788527
1450014	MNDA	0.000610991	7.67656	7.67656	7.20298	7.019	7.54982	7.53879	6.81296	6.80917	5.75191	5.75191	6.05814	6.05814	5.89903	5.89903	6.16844	6.13144	6.62738	6.56219	7.01203	7.01203	6.92044	6.92044	0.609212	1.1002	1.1002	1 up vs 11	0.0164622	0.697475	-1.43374	10 down vs 11	0.0152981	0.603063	-1.6582	2 down vs 11	2.33384e-05	0.289798	-3.45067	3 down vs 11	0.00117211	0.358328	-2.79074	4 down vs 11	0.000345243	0.320911	-3.11613	5 down vs 11	0.000266764
870484	HLA-DRB4	0.000529176	8.59203	8.59203	9.3794	8.94574	8.26997	8.20369	7.56175	7.55145	7.59586	7.59586	7.99851	7.99851	8.2217	8.2217	8.17754	8.16282	8.25726	8.27194	8.20217	8.20217	9.57199	9.57199	0.394575	1.30888	1.30888	1 up vs 11	0.0422435	1.67255	1.67255	10 up vs 11	0.19624	0.63629	-1.57161	2 down vs 11	0.379293	0.656183	-1.52397	3 down vs 11	0.786165	0.867431	-1.15283	4 down vs 11	0.981003	1.01256	1.01256	5 up vs 11	0.948804
101660100	hmm10289	0.00051876	7.18665	7.18665	7.39239	7.34907	7.40206	7.42422	6.88764	6.87221	6.17053	6.17053	6.2618	6.2618	6.5128	6.5128	6.53925	6.54436	6.85832	6.86057	7.4334	7.4334	7.36843	7.36843	0.215693	0.84817	-1.17901	1 down vs 11	0.621763	0.949239	-1.05348	10 down vs 11	0.00989786	0.68207	-1.46612	2 down vs 11	2.89306e-05	0.419374	-2.3845	3 down vs 11	0.000354331	0.446761	-2.23833	4 down vs 11	0.00470878	0.531659	-1.8809	5 down vs 11	0.00125333
4760400	MMP25	0.000498321	7.46719	7.46719	7.52225	7.38278	7.48433	7.51494	7.69529	7.6822	7.45854	7.45854	7.58467	7.58467	7.63545	7.63545	7.43292	7.4122	7.57892	7.55692	8.05221	8.05221	8.53785	8.53785	0.839829	0.967445	-1.03365	1 down vs 11	0.48245	0.912461	-1.09594	10 down vs 11	0.521798	1.12293	1.12293	2 up vs 11	0.874826	0.961661	-1.03987	3 down vs 11	0.858877	1.04952	1.04952	4 up vs 11	0.758667	1.08712	1.08712	5 up vs 11	0.755667
5900014	CEBPD	0.000486458	8.02423	8.02423	7.68981	7.87701	7.91004	7.95792	7.08417	7.07645	6.67337	6.67337	7.05286	7.05286	6.69559	6.69559	7.21476	7.19724	7.5415	7.51282	7.7736	7.7736	7.25299	7.25299	0.79866	1.04703	1.04703	1 up vs 11	0.695755	0.94546	-1.05769	10 down vs 11	0.00254514	0.542815	-1.84225	2 down vs 11	0.00138215	0.410498	-2.43607	3 down vs 11	0.0374829	0.534008	-1.87263	4 down vs 11	0.00397771	0.416869	-2.39883	5 down vs 11	0.0377685
3390019	LYN	0.000441661	8.49764	8.49764	7.84573	7.848	8.02189	8.02363	7.51816	7.51327	6.63704	6.63704	6.68884	6.68884	6.77756	6.77756	7.10066	7.01691	7.67422	7.6848	7.96542	7.96542	7.70855	7.70855	0.0212837	1.38896	1.38896	1 up vs 11	0.279848	0.88538	-1.12946	10 down vs 11	0.0246975	0.702044	-1.42441	2 down vs 11	1.47728e-05	0.382468	-2.6146	3 down vs 11	0.000124643	0.39645	-2.52239	4 down vs 11	0.000325395	0.421595	-2.37194	5 down vs 11	0.000547871
2450348	FGR	0.000382538	7.67998	7.67998	7.27092	7.30235	7.51018	7.52478	6.48131	6.48748	6.56488	6.56488	6.6115	6.6115	6.64288	6.64288	6.80067	6.77949	6.86283	6.83691	7.05646	7.05646	6.90514	6.90514	0.421518	1.11358	1.11358	1 up vs 11	0.14885	0.857123	-1.16669	10 down vs 11	2.99717e-06	0.48724	-2.05238	2 down vs 11	0.00128054	0.514095	-1.94516	3 down vs 11	0.00494935	0.530978	-1.88332	4 down vs 11	0.00659928	0.542655	-1.84279	5 down vs 11	0.00639243
1660170	GPR56	0.000358231	8.18344	8.18344	7.13344	7.21746	7.72731	7.75804	6.39938	6.38714	7.04551	7.04551	7.4744	7.4744	7.16183	7.16183	7.22054	7.23274	7.14337	7.1573	7.54833	7.54833	6.89159	6.89159	0.15923	1.34294	1.34294	1 up vs 11	0.0254158	0.687491	-1.45456	10 down vs 11	6.36136e-05	0.386648	-2.58633	2 down vs 11	0.120061	0.610247	-1.63868	3 down vs 11	0.570603	0.821515	-1.21726	4 down vs 11	0.23416	0.661489	-1.51174	5 down vs 11	0.21314
3390162	CSF3R	0.00032104	7.7128	7.7128	7.38217	7.3494	7.54678	7.56229	6.92387	6.92577	6.54906	6.54906	6.6034	6.6034	6.612	6.612	6.60099	6.59734	6.70603	6.66192	7.25344	7.25344	7.29705	7.29705	0.444577	1.10996	1.10996	1 up vs 11	0.175207	0.862803	-1.15901	10 down vs 11	0.00391806	0.643264	-1.55457	2 down vs 11	0.000871685	0.495436	-2.01843	3 down vs 11	0.00383922	0.514451	-1.94382	4 down vs 11	0.00415798	0.517529	-1.93226	5 down vs 11	0.000595353
580133	CST3	0.000265597	7.59961	7.59961	7.24916	7.25696	7.50833	7.56977	6.67211	6.68593	6.74681	6.74681	6.72148	6.72148	6.6882	6.6882	6.79423	6.77621	6.39635	6.32554	7.03583	7.03583	6.87999	6.87999	0.907385	1.0209	1.0209	1 up vs 11	0.127081	0.805073	-1.24212	10 down vs 11	0.00217876	0.541923	-1.84528	2 down vs 11	0.0357732	0.56528	-1.76903	3 down vs 11	0.0479839	0.555443	-1.80037	4 down vs 11	0.0399856	0.542776	-1.84238	5 down vs 11	0.0282381
3870082	BM045	0.00025919	6.63249	6.63249	7.02663	7.07448	7.20592	7.19652	7.95337	7.93689	8.03758	8.03758	7.96548	7.96548	7.77789	7.77789	7.84203	7.83422	8.16615	8.22526	7.4549	7.4549	7.16903	7.16903	0.0399434	0.676409	-1.4784	1 down vs 11	0.573648	0.918887	-1.08827	10 down vs 11	0.0149488	1.6706	1.6706	2 up vs 11	0.0431951	1.79136	1.79136	3 up vs 11	0.0907517	1.70404	1.70404	4 up vs 11	0.19993	1.49626	1.49626	5 up vs 11	0.095574
1340112	CST7	0.000232885	9.50615	9.50615	8.79268	8.97965	8.86746	9.06295	7.85156	7.86451	8.64846	8.64846	9.43455	9.43455	8.86858	8.86858	8.92143	8.94887	8.34298	8.35296	8.80949	8.80949	8.59786	8.59786	0.100591	1.35961	1.35961	1 up vs 11	0.696776	0.943895	-1.05944	10 down vs 11	8.71459e-05	0.435747	-2.29491	2 down vs 11	0.309409	0.750287	-1.33282	3 down vs 11	0.405149	1.29379	1.29379	4 up vs 11	0.662945	0.873953	-1.14423	5 down vs 11	0.761171
5050463	MGC45871	0.00020281	9.49608	9.49608	8.79884	8.97339	9.46743	9.51018	8.49341	8.49144	9.01766	9.01766	9.26918	9.26918	9.68653	9.68653	9.14772	9.16169	8.82042	8.78003	8.98541	8.98541	8.69969	8.69969	0.95354	0.990274	-1.00982	1 down vs 11	0.00600527	0.689305	-1.45074	10 down vs 11	0.000205161	0.493546	-2.02615	2 down vs 11	0.180805	0.710785	-1.40689	3 down vs 11	0.548872	0.846157	-1.18181	4 down vs 11	0.66082	1.13002	1.13002	5 up vs 11	0.303764
1230100	CEB1	0.000188327	8.56328	8.56328	9.52362	9.45233	9.11069	9.29066	8.76664	8.77412	8.67451	8.67451	7.84517	7.84517	8.58533	8.58533	8.79646	8.68953	9.1215	9.10663	9.64551	9.64551	9.23096	9.23096	0.00497989	0.604	-1.65563	1 down vs 11	0.42649	1.11858	1.11858	10 up vs 11	0.0685466	0.699043	-1.43053	2 down vs 11	0.112786	0.652407	-1.53278	3 down vs 11	0.000835128	0.367167	-2.72356	4 down vs 11	0.097621	0.613302	-1.63052	5 down vs 11	0.0935422
5550148	CXCL5	0.000161599	6.22297	6.22297	6.32635	5.9504	6.39186	6.43396	7.23557	7.22285	7.37526	7.37526	7.37973	7.37973	7.37639	7.37639	7.44075	7.4154	8.12226	8.27147	7.05983	7.05983	6.59427	6.59427	0.646718	0.863945	-1.15748	1 down vs 11	0.188121	0.715212	-1.39819	10 down vs 11	0.122298	1.72774	1.72774	2 up vs 11	0.178571	1.92026	1.92026	3 up vs 11	0.21701	1.92622	1.92622	4 up vs 11	0.218631	1.92176	1.92176	5 up vs 11	0.128596
840519	DEFA3	0.00015003	7.79124	7.79124	7.86221	7.55824	8.01441	8.11829	7.83891	7.85383	4.98198	4.98198	5.91586	5.91586	5.42268	5.42268	5.81068	5.77224	7.54552	7.52094	7.92817	7.92817	7.89962	7.89962	0.413223	0.797163	-1.25445	1 down vs 11	0.0796566	0.67828	-1.47432	10 down vs 11	0.548917	0.832514	-1.20118	2 down vs 11	7.54493e-07	0.113731	-8.79271	3 down vs 11	0.0011254	0.217272	-4.60253	4 down vs 11	7.86047e-05	0.154362	-6.47828	5 down vs 11	4.6072e-05
430685	TNFAIP2	0.000149181	7.79932	7.79932	7.1054	7.08467	7.33061	7.40826	8.56984	8.55248	7.10693	7.10693	7.28603	7.28603	6.7066	6.7066	7.0791	6.94104	7.5352	7.52041	7.76118	7.76118	7.01102	7.01102	0.203486	1.31135	1.31135	1 up vs 11	0.18618	0.799078	-1.25144	10 down vs 11	0.000934114	2.21026	2.21026	2 up vs 11	0.516956	0.811504	-1.23228	3 down vs 11	0.810212	0.918763	-1.08842	4 down vs 11	0.16951	0.614864	-1.62638	5 down vs 11	0.276504
5220142	SON	0.00012182	8.61593	8.61593	9.41378	9.70226	9.59997	9.6279	9.34631	9.33577	8.40039	8.40039	8.43339	8.43339	8.70124	8.70124	8.76067	8.7216	9.13188	9.12929	9.63522	9.63522	9.29288	9.29288	2.36537e-05	0.49587	-2.01666	1 down vs 11	0.686411	1.05289	1.05289	10 up vs 11	0.254136	0.816696	-1.22445	2 down vs 11	0.000617844	0.427054	-2.34162	3 down vs 11	0.00224785	0.436936	-2.28867	4 down vs 11	0.0169986	0.526074	-1.90087	5 down vs 11	0.00572844
3610112	ALDOA	0.000108304	7.51122	7.51122	9.17221	9.23703	8.80536	8.65272	9.0424	9.07291	9.21363	9.21363	9.30496	9.30496	9.20582	9.20582	8.97337	8.98049	8.91708	8.92988	9.11032	9.11032	9.84776	9.84776	0.000328354	0.453287	-2.20611	1 down vs 11	0.0191193	1.49932	1.49932	10 up vs 11	0.221207	1.3381	1.3381	2 up vs 11	0.233923	1.4752	1.4752	3 up vs 11	0.206531	1.5716	1.5716	4 up vs 11	0.283691	1.46723	1.46723	5 up vs 11	0.44991
4200184	PRIC285	8.39001e-05	8.827	8.827	8.81313	8.6266	8.5654	8.77477	8.55843	8.54943	8.20675	8.20675	7.4074	7.4074	8.02361	8.02361	7.90539	7.78607	8.34845	8.33469	8.21518	8.21518	7.98092	7.98092	0.82986	1.03687	1.03687	1 up vs 11	0.444203	0.902398	-1.10816	10 down vs 11	0.401891	0.855394	-1.16905	2 down vs 11	0.124751	0.674542	-1.48249	3 down vs 11	0.000904808	0.387597	-2.58	4 down vs 11	0.0643785	0.594129	-1.68314	5 down vs 11	0.00415788
3290136	G1P3	7.73796e-05	11.1741	11.1741	10.1701	10.0027	10.3764	10.5515	10.0061	10.0031	10.0719	10.0719	9.10794	9.10794	9.79604	9.79604	9.86232	9.76411	10.2366	10.1933	10.5857	10.5857	10.1278	10.1278	0.0227321	1.53963	1.53963	1 up vs 11	0.0118157	0.683594	-1.46286	10 down vs 11	0.0682444	0.683738	-1.46255	2 down vs 11	0.243497	0.717178	-1.39435	3 down vs 11	0.00161585	0.36765	-2.71998	4 down vs 11	0.0943906	0.592342	-1.68821	5 down vs 11	0.0388884
430463	S100A9	7.37268e-05	7.53073	7.53073	7.36721	7.23803	7.81049	7.94553	7.12338	7.12094	5.76408	5.76408	6.36505	6.36505	5.82962	5.82962	6.26399	6.17273	6.84949	6.79976	7.34518	7.34518	7.1546	7.1546	0.191156	0.750121	-1.33312	1 down vs 11	0.00560388	0.612378	-1.63298	10 down vs 11	0.0194875	0.56464	-1.77104	2 down vs 11	1.15128e-05	0.220453	-4.53611	3 down vs 11	0.0030734	0.334369	-2.99071	4 down vs 11	9.08716e-05	0.2307	-4.33463	5 down vs 11	9.75515e-05
610647	LYZ	7.10789e-05	8.23291	8.23291	7.93827	7.81315	8.44256	8.38508	7.7766	7.77263	5.04079	5.04079	5.46833	5.46833	5.41024	5.41024	6.24744	6.10473	7.80371	7.71338	7.87578	7.87578	7.80626	7.80626	0.702426	0.899896	-1.11124	1 down vs 11	0.0728264	0.672715	-1.48651	10 down vs 11	0.165278	0.654082	-1.52886	2 down vs 11	1.47361e-07	0.0984619	-10.1562	3 down vs 11	2.02422e-05	0.132424	-7.55148	4 down vs 11	1.41594e-05	0.127199	-7.86173	5 down vs 11	6.98861e-05
1690438	IL1B	5.62852e-05	7.14096	7.14096	6.82314	6.79239	7.21607	7.25501	9.50808	9.52001	5.67086	5.67086	5.87388	5.87388	5.0377	5.0377	6.61692	6.13767	8.66441	8.77795	7.96916	7.96916	6.98127	6.98127	0.828039	0.923989	-1.08226	1 down vs 11	0.269282	0.725665	-1.37805	10 down vs 11	0.000144585	4.80652	4.80652	2 up vs 11	0.0481152	0.333521	-2.99831	3 down vs 11	0.11474	0.383918	-2.60473	4 down vs 11	0.011943	0.215042	-4.65026	5 down vs 11	0.129413
4050441	EDG8	5.56514e-05	7.24642	7.24642	6.94344	7.04967	7.32303	7.29243	6.21437	6.20962	6.82102	6.82102	7.16475	7.16475	7.01175	7.01175	7.24541	7.24616	7.00883	7.01757	7.00555	7.00555	6.67119	6.67119	0.845824	0.968606	-1.03241	1 down vs 11	0.198764	0.845122	-1.18326	10 down vs 11	5.8842e-05	0.472107	-2.11816	2 down vs 11	0.19013	0.721259	-1.38646	3 down vs 11	0.745208	0.915297	-1.09254	4 down vs 11	0.475353	0.8232	-1.21477	5 down vs 11	0.888709
5340082	IL23A	4.29221e-05	7.74832	7.74832	8.06342	7.96407	8.25896	8.25306	8.60652	8.61412	8.93372	8.93372	9.27356	9.27356	8.72102	8.72102	9.07449	9.06598	8.73313	8.70831	8.37936	8.37936	7.84414	7.84414	0.0250731	0.704788	-1.41887	1 down vs 11	0.105421	0.818476	-1.22178	10 down vs 11	0.144593	1.28436	1.28436	2 up vs 11	0.0457862	1.60288	1.60288	3 up vs 11	0.00660263	2.02861	2.02861	4 up vs 11	0.20792	1.38315	1.38315	5 up vs 11	0.0100473
5670500	IL8	4.23012e-05	8.00333	8.00333	7.72468	7.61189	8.32496	8.41905	10.7533	10.7666	7.13431	7.13431	8.19526	8.19526	6.93925	6.93925	8.11503	7.69285	8.99646	9.09251	9.5923	9.5923	8.20057	8.20057	0.476682	0.749644	-1.33397	1 down vs 11	0.0839645	0.571506	-1.74976	10 down vs 11	0.000377203	5.08975	5.08975	2 up vs 11	0.147944	0.410445	-2.43638	3 down vs 11	0.817342	0.856313	-1.1678	4 down vs 11	0.128323	0.358537	-2.78911	5 down vs 11	0.373919
6650162	KIAA1683	2.34623e-05	6.98159	6.98159	8.17592	8.14709	7.67174	7.79319	6.66717	6.66376	6.97038	6.97038	7.1598	7.1598	7.20242	7.20242	7.31029	7.31241	7.29839	7.32287	6.96719	6.96719	7.11128	7.11128	0.00215343	0.569749	-1.75516	1 down vs 11	0.0887251	1.27802	1.27802	10 up vs 11	0.000129569	0.457097	-2.18772	2 down vs 11	0.0382117	0.565341	-1.76885	3 down vs 11	0.143614	0.644661	-1.5512	4 down vs 11	0.172326	0.663989	-1.50605	5 down vs 11	0.18691
940142	LIR9	1.73406e-05	7.29414	7.29414	7.01125	6.99189	7.13394	7.13166	6.09304	6.09529	6.1483	6.1483	6.2643	6.2643	6.08253	6.08253	6.174	6.14826	6.01615	5.9959	6.8387	6.8387	6.79653	6.79653	0.44195	1.11921	1.11921	1 up vs 11	0.405975	0.907664	-1.10173	10 down vs 11	1.77105e-05	0.487552	-2.05106	2 down vs 11	0.00251682	0.5058	-1.97707	3 down vs 11	0.0143884	0.548148	-1.82433	4 down vs 11	0.00322719	0.483259	-2.06928	5 down vs 11	0.00108607
630278	RPL30	1.66756e-05	11.6931	11.6931	12.815	12.7627	12.9321	12.8896	12.5159	12.5318	12.5307	12.5307	12.7261	12.7261	12.9344	12.9344	12.8577	12.858	12.853	12.8649	12.9314	12.9314	12.9331	12.9331	4.11893e-07	0.43633	-2.29184	1 down vs 11	0.479038	0.915826	-1.09191	10 down vs 11	0.151459	0.780345	-1.28148	2 down vs 11	0.293526	0.779762	-1.28244	3 down vs 11	0.661595	0.892833	-1.12003	4 down vs 11	0.904563	1.03153	1.03153	5 up vs 11	0.919907
2350707	MIDN	1.36966e-05	9.08295	9.08295	9.62051	9.67459	9.55314	9.64164	9.18395	9.16264	8.79557	8.79557	9.0762	9.0762	8.80632	8.80632	8.59294	8.58333	8.88914	8.96334	8.43343	8.43343	8.41886	8.41886	0.0353082	0.678917	-1.47294	1 down vs 11	0.875	1.0231	1.0231	10 up vs 11	0.101162	0.717477	-1.39377	2 down vs 11	0.0354444	0.5563	-1.79759	3 down vs 11	0.197072	0.675751	-1.47984	4 down vs 11	0.057612	0.560459	-1.78425	5 down vs 11	0.00459989
2940438	TYROBP	9.91104e-06	8.21592	8.21592	7.7975	7.59427	8.23601	8.18352	7.18835	7.19615	6.97473	6.97473	7.29625	7.29625	7.00788	7.00788	7.55826	7.51893	8.08665	8.08081	7.9303	7.9303	7.69147	7.69147	0.902933	1.02271	1.02271	1 up vs 11	0.00600708	0.664687	-1.50447	10 down vs 11	0.000980352	0.504397	-1.98257	2 down vs 11	0.00314778	0.432631	-2.31144	3 down vs 11	0.045866	0.540634	-1.84968	4 down vs 11	0.0085174	0.442686	-2.25894	5 down vs 11	0.0751684
3120079	SBDS	7.77487e-06	9.23214	9.23214	9.79683	9.75559	9.69796	9.69641	8.69328	8.68595	9.24464	9.24464	9.22755	9.22755	9.09379	9.09379	9.07972	9.08	8.5507	8.56376	9.10893	9.10893	9.03797	9.03797	0.029333	0.724833	-1.37963	1 down vs 11	0.724795	1.04187	1.04187	10 up vs 11	2.79113e-05	0.496388	-2.01455	2 down vs 11	0.159598	0.731143	-1.36772	3 down vs 11	0.18252	0.722531	-1.38402	4 down vs 11	0.087341	0.658557	-1.51847	5 down vs 11	0.0382545
5130161	PADI4	6.94059e-06	8.13406	8.13406	7.63612	7.34335	7.87378	7.87176	6.94711	6.938	6.59869	6.59869	6.79451	6.79451	6.62332	6.62332	7.14702	7.08772	7.38092	7.35016	7.89295	7.89295	7.73368	7.73368	0.221008	1.19939	1.19939	1 up vs 11	0.0022704	0.69332	-1.44233	10 down vs 11	0.000120092	0.523493	-1.91025	2 down vs 11	0.000131994	0.413778	-2.41675	3 down vs 11	0.00283221	0.473933	-2.11	4 down vs 11	0.000580571	0.420904	-2.37584	5 down vs 11	0.00953879
103800463	LOC388978	5.13373e-06	8.00539	8.00539	8.11802	8.10959	8.10902	8.07711	7.47549	7.48097	6.72338	6.72338	7.07167	7.07167	7.49072	7.49072	7.25851	7.26368	7.84819	7.88926	8.17547	8.17547	8.12113	8.12113	0.731432	0.951502	-1.05097	1 down vs 11	0.845104	1.02277	1.02277	10 up vs 11	0.0107147	0.661522	-1.51167	2 down vs 11	3.49883e-05	0.391281	-2.55571	3 down vs 11	0.00430908	0.498118	-2.00755	4 down vs 11	0.0926152	0.666007	-1.50149	5 down vs 11	0.00601843
2510427	CCRL2	4.75044e-06	7.42724	7.42724	7.38146	7.39884	6.88868	6.89706	8.16706	8.17479	7.11804	7.11804	7.15645	7.15645	6.9716	6.9716	7.28229	7.19902	7.90635	7.95565	7.17321	7.17321	7.32101	7.32101	0.0180307	1.44411	1.44411	1 up vs 11	0.0051008	1.41596	1.41596	10 up vs 11	6.55881e-07	2.42457	2.42457	2 up vs 11	0.511303	1.16552	1.16552	3 up vs 11	0.481584	1.19697	1.19697	4 up vs 11	0.839598	1.05303	1.05303	5 up vs 11	0.330826
100070053	Hs.397082	3.98031e-06	7.68522	7.68522	7.44996	7.87335	7.86303	7.94785	7.52283	7.50877	7.77762	7.77762	7.90776	7.90776	7.91065	7.91065	7.90123	7.91459	7.78582	7.76961	7.53022	7.53022	6.8252	6.8252	0.200935	0.833566	-1.19966	1 down vs 11	0.647595	0.94967	-1.053	10 down vs 11	0.0538255	0.737605	-1.35574	2 down vs 11	0.583451	0.888701	-1.12524	3 down vs 11	0.906104	0.972595	-1.02818	4 down vs 11	0.912834	0.974542	-1.02612	5 down vs 11	0.907446
1990139	HIST1H1C	3.97426e-06	8.05169	8.05169	8.74644	8.56281	8.41467	8.34341	7.35024	7.3675	7.32343	7.32343	7.42753	7.42753	7.35762	7.35762	7.62768	7.63723	7.52148	7.52417	7.7653	7.7653	7.57632	7.57632	0.134209	0.816927	-1.2241	1 down vs 11	0.156751	1.16425	1.16425	10 up vs 11	1.12787e-05	0.508417	-1.96689	2 down vs 11	0.000686496	0.493122	-2.0279	3 down vs 11	0.00507038	0.530018	-1.88673	4 down vs 11	0.00261663	0.504949	-1.9804	5 down vs 11	0.0100786
3800600	DEFA1	3.85038e-06	8.84481	8.84481	8.60155	8.31391	8.97672	9.15788	8.73164	8.7633	5.1885	5.1885	6.36327	6.36327	5.89844	5.89844	6.35587	6.33441	8.31853	8.29014	8.70635	8.70635	8.72409	8.72409	0.490352	0.804927	-1.24235	1 down vs 11	0.0206117	0.557109	-1.79498	10 down vs 11	0.431349	0.76071	-1.31456	2 down vs 11	4.90097e-08	0.0638409	-15.6639	3 down vs 11	0.00029365	0.144125	-6.93842	4 down vs 11	2.82228e-05	0.104427	-9.57611	5 down vs 11	1.69893e-05
1660546	CCL1	3.80614e-06	8.01546	8.01546	6.81754	6.75095	6.86542	6.88063	7.72507	7.71305	7.263	7.263	7.21112	7.21112	7.4403	7.4403	7.23639	7.23013	7.48182	7.50714	7.29808	7.29808	6.9606	6.9606	1.13636e-07	2.19593	2.19593	1 up vs 11	0.422108	0.914036	-1.09405	10 down vs 11	0.000288132	1.78068	1.78068	2 up vs 11	0.214643	1.30349	1.30349	3 up vs 11	0.326988	1.25744	1.25744	4 up vs 11	0.0980556	1.47394	1.47394	5 up vs 11	0.218632
5550450	GZMH	3.62777e-06	9.50908	9.50908	6.93673	7.11261	8.21823	8.18395	6.72194	6.69536	8.85116	8.85116	8.57802	8.57802	8.11761	8.11761	8.18038	8.1985	7.40803	7.41572	7.40436	7.40436	6.09975	6.09975	0.00608454	2.50556	2.50556	1 up vs 11	0.00534255	0.475877	-2.10138	10 down vs 11	0.00529182	0.356362	-2.80614	2 down vs 11	0.356011	1.588	1.588	3 up vs 11	0.618319	1.3141	1.3141	4 up vs 11	0.933132	0.955062	-1.04705	5 down vs 11	0.982547
70341	EBI2	3.01864e-06	10.7785	10.7785	10.7637	10.7631	10.9059	10.8658	9.88788	9.90127	10.2396	10.2396	10.6859	10.6859	10.0708	10.0708	10.3499	10.3501	10.0965	10.1105	10.2281	10.2281	9.76648	9.76648	0.679349	0.941301	-1.06236	1 down vs 11	0.541121	0.931275	-1.0738	10 down vs 11	6.00883e-05	0.512454	-1.95139	2 down vs 11	0.0519472	0.647905	-1.54344	3 down vs 11	0.607875	0.88278	-1.13279	4 down vs 11	0.024629	0.576371	-1.73499	5 down vs 11	0.0821187
3450487	DDX3X	2.87303e-06	9.38298	9.38298	10.5174	10.5373	10.471	10.515	10.2248	10.2378	10.2281	10.2281	10.1147	10.1147	10.3921	10.3921	10.2592	10.2529	10.0897	10.0885	9.87139	9.87139	9.74109	9.74109	1.26922e-07	0.456275	-2.19166	1 down vs 11	0.890321	1.01557	1.01557	10 up vs 11	0.217853	0.825187	-1.21185	2 down vs 11	0.352116	0.819681	-1.21999	3 down vs 11	0.23639	0.757718	-1.31975	4 down vs 11	0.715581	0.918353	-1.08891	5 down vs 11	0.356431
940731	PLEK	2.34703e-06	8.98255	8.98255	7.97113	8.00662	8.70885	8.75909	8.95817	8.96336	8.34765	8.34765	8.48164	8.48164	8.34581	8.34581	8.51577	8.46671	8.86496	8.85894	8.58774	8.58774	7.48775	7.48775	0.416867	1.16753	1.16753	1 up vs 11	0.000761736	0.593586	-1.68467	10 down vs 11	0.501439	1.15211	1.15211	2 up vs 11	0.324254	0.751876	-1.33001	3 down vs 11	0.543498	0.825051	-1.21205	4 down vs 11	0.365893	0.750918	-1.3317	5 down vs 11	0.447076
2450168	NKG7	2.26294e-06	9.69529	9.69529	7.73326	7.87478	8.44836	8.48653	7.51556	7.50471	8.38367	8.38367	8.07821	8.07821	7.97532	7.97532	8.0693	8.06392	7.89686	7.89387	8.06002	8.06002	7.35357	7.35357	5.64821e-05	2.31139	2.31139	1 up vs 11	0.00911883	0.654402	-1.52811	10 down vs 11	0.00267613	0.50634	-1.97496	2 down vs 11	0.815618	0.931186	-1.0739	3 down vs 11	0.398662	0.753501	-1.32714	4 down vs 11	0.291021	0.701635	-1.42524	5 down vs 11	0.299701
1850390	DKFZp761G058	2.09246e-06	7.5327	7.5327	7.88113	7.9725	8.08771	8.17719	7.8737	7.87995	7.43685	7.43685	6.93579	6.93579	7.54832	7.54832	7.60015	7.5598	8.11142	8.11782	7.84479	7.84479	7.55937	7.55937	0.000621953	0.639716	-1.56319	1 down vs 11	0.164142	0.867722	-1.15244	10 down vs 11	0.145619	0.813805	-1.22879	2 down vs 11	0.00884932	0.598597	-1.67057	3 down vs 11	8.10367e-05	0.422961	-2.36429	4 down vs 11	0.0413097	0.646681	-1.54636	5 down vs 11	0.0176373
510215	MT1X	2.0749e-06	9.33599	9.33599	8.45761	8.11995	8.33061	8.22351	8.78046	8.78721	8.65541	8.65541	8.78324	8.78324	8.22746	8.22746	8.29101	8.29059	8.57706	8.58078	8.40547	8.40547	8.57171	8.57171	2.0303e-07	2.16217	2.16217	1 up vs 11	0.522393	0.930735	-1.07442	10 down vs 11	0.0130775	1.47806	1.47806	2 up vs 11	0.162468	1.34901	1.34901	3 up vs 11	0.0989089	1.47399	1.47399	4 up vs 11	0.990642	1.00275	1.00275	5 up vs 11	0.813325
730685	IER2	1.89437e-06	9.60909	9.60909	10.0815	9.76381	9.54861	9.58276	8.81723	8.8319	9.06363	9.06363	9.1803	9.1803	9.40949	9.40949	9.48777	9.49937	8.83021	8.83425	8.26536	8.26536	8.53942	8.53942	0.921178	1.01842	1.01842	1 up vs 11	0.393182	1.1337	1.1337	10 up vs 11	0.0115877	0.594247	-1.6828	2 down vs 11	0.199334	0.697789	-1.4331	3 down vs 11	0.362944	0.756563	-1.32177	4 down vs 11	0.69492	0.886826	-1.12762	5 down vs 11	0.822548
104730685	LOC285083	1.75588e-06	11.9949	11.9949	13.3312	13.553	13.193	13.1964	12.7744	12.7484	13.183	13.183	13.2585	13.2585	13.4298	13.4298	13.3614	13.3695	13.3001	13.3097	13.2951	13.2951	13.4464	13.4464	5.91292e-08	0.43483	-2.29975	1 down vs 11	0.0338724	1.28046	1.28046	10 up vs 11	0.0544844	0.73307	-1.36413	2 down vs 11	0.966415	0.990779	-1.00931	3 down vs 11	0.8582	1.044	1.044	4 up vs 11	0.502317	1.17565	1.17565	5 up vs 11	0.554391
5900021	IRF2BP2	1.54473e-06	7.85081	7.85081	8.41899	8.43679	8.52196	8.47298	7.37681	7.3662	7.63438	7.63438	7.89229	7.89229	7.79335	7.79335	7.87331	7.88929	7.41033	7.41365	7.88247	7.88247	7.84393	7.84393	0.00235961	0.649695	-1.53918	1 down vs 11	0.82105	0.975224	-1.02541	10 down vs 11	1.82556e-06	0.464329	-2.15365	2 down vs 11	0.00664448	0.559185	-1.78832	3 down vs 11	0.0836211	0.668643	-1.49557	4 down vs 11	0.0433166	0.624325	-1.60173	5 down vs 11	0.039302
520435	SNF1LK	1.48658e-06	8.11899	8.11899	7.7176	7.71734	7.71937	7.74164	6.74183	6.72373	7.12453	7.12453	7.20087	7.20087	6.97403	6.97403	7.03018	7.03062	6.23071	6.23683	6.96905	6.96905	6.87639	6.87639	0.178383	1.29895	1.29895	1 up vs 11	0.91298	0.983296	-1.01699	10 down vs 11	0.00122368	0.493831	-2.02499	2 down vs 11	0.146662	0.651973	-1.53381	3 down vs 11	0.244922	0.687401	-1.45476	4 down vs 11	0.0997055	0.587388	-1.70245	5 down vs 11	0.0703466
3840739	KIAA0963	1.40505e-06	7.41935	7.41935	7.30533	7.27711	7.26197	7.22786	8.3095	8.32904	7.68348	7.68348	7.42327	7.42327	7.68418	7.68418	7.61154	7.58393	7.532	7.55858	7.3055	7.3055	7.08913	7.08913	0.267697	1.14195	1.14195	1 up vs 11	0.719633	1.03473	1.03473	10 up vs 11	4.70953e-08	2.1453	2.1453	2 up vs 11	0.0828744	1.37137	1.37137	3 up vs 11	0.495044	1.14505	1.14505	4 up vs 11	0.112481	1.37204	1.37204	5 up vs 11	0.140952
5390161	HNRPH1	1.39066e-06	8.82218	8.82218	9.94588	10.0372	10.1401	10.081	10.2062	10.2065	10.124	10.124	10.2063	10.2063	10.1535	10.1535	10.0494	10.0615	9.90967	9.90103	9.82804	9.82804	9.50723	9.50723	8.171e-09	0.417889	-2.39298	1 down vs 11	0.7881	0.970085	-1.03084	10 down vs 11	0.579358	1.09087	1.09087	2 up vs 11	0.889834	1.03025	1.03025	3 up vs 11	0.712477	1.09077	1.09077	4 up vs 11	0.831147	1.05155	1.05155	5 up vs 11	0.945684
101190600	Hs.58104	1.38492e-06	7.38553	7.38553	7.79964	7.72117	7.7771	7.95704	6.71966	6.72667	6.38063	6.38063	6.40427	6.40427	6.91742	6.91742	6.9761	6.97574	7.54123	7.54481	7.55432	7.55432	7.47575	7.47575	0.0270581	0.672911	-1.48608	1 down vs 11	0.248404	0.849171	-1.17762	10 down vs 11	2.61222e-05	0.426206	-2.34628	2 down vs 11	8.06244e-05	0.335313	-2.98228	3 down vs 11	0.000364453	0.340854	-2.93381	4 down vs 11	0.0156054	0.486453	-2.0557	5 down vs 11	0.00685265
840066	RPS3	1.3724e-06	11.7248	11.7248	12.715	12.7618	12.7995	12.7932	12.3026	12.332	12.8241	12.8241	12.9163	12.9163	13.136	13.136	13.0931	13.1033	12.773	12.7818	12.6846	12.6846	13.0447	13.0447	4.73817e-07	0.476859	-2.09706	1 down vs 11	0.845267	0.978481	-1.02199	10 down vs 11	0.0403666	0.72641	-1.37663	2 down vs 11	0.919608	1.02165	1.02165	3 up vs 11	0.713494	1.08914	1.08914	4 up vs 11	0.307697	1.26825	1.26825	5 up vs 11	0.273069
2190750	LCN2	1.23857e-06	7.32469	7.32469	7.16409	7.1217	7.37344	7.52052	7.35462	7.34693	6.13867	6.13867	6.73681	6.73681	6.29641	6.29641	6.65684	6.5766	7.22761	7.21132	7.18114	7.18114	7.16251	7.16251	0.265654	0.87307	-1.14538	1 down vs 11	0.0049117	0.75848	-1.31843	10 down vs 11	0.371274	0.886636	-1.12786	2 down vs 11	7.18472e-07	0.383725	-2.60603	3 down vs 11	0.00795291	0.580872	-1.72155	4 down vs 11	4.68852e-05	0.428061	-2.33612	5 down vs 11	0.000178846
2320288	SLAMF8	1.17985e-06	6.9803	6.9803	6.57577	6.62485	6.65053	6.65228	7.78818	7.80161	7.36736	7.36736	7.20517	7.20517	7.20648	7.20648	7.13498	7.13354	7.33074	7.35661	6.62893	6.62893	6.43026	6.43026	0.076968	1.25529	1.25529	1 up vs 11	0.851728	0.981168	-1.01919	10 down vs 11	9.1468e-08	2.2181	2.2181	2 up vs 11	0.0114608	1.64158	1.64158	3 up vs 11	0.0725939	1.46702	1.46702	4 up vs 11	0.0719275	1.46835	1.46835	5 up vs 11	0.063481
5220546	ITGAM	9.30155e-07	7.63654	7.63654	7.44625	7.48285	7.41358	7.41291	6.27595	6.28216	6.40519	6.40519	6.37778	6.37778	6.4863	6.4863	6.51403	6.51041	6.3214	6.29309	7.11787	7.11787	7.07879	7.07879	0.257561	1.16767	1.16767	1 up vs 11	0.655728	1.04967	1.04967	10 up vs 11	7.1631e-07	0.456679	-2.18972	2 down vs 11	0.000948777	0.497331	-2.01074	3 down vs 11	0.00188962	0.487971	-2.0493	4 down vs 11	0.00525109	0.526092	-1.90081	5 down vs 11	0.00130861
1780450	PIM1	9.18649e-07	9.87875	9.87875	9.55141	9.57236	9.84868	9.68849	9.90692	9.89883	8.46357	8.46357	8.52963	8.52963	9.18017	9.18017	8.581	8.54231	9.60265	9.63311	9.38628	9.38628	10.1431	10.1431	0.39139	1.14097	1.14097	1 up vs 11	0.510666	0.922656	-1.08383	10 down vs 11	0.390935	1.15696	1.15696	2 up vs 11	0.000371604	0.427821	-2.33743	3 down vs 11	0.00198449	0.447867	-2.23281	4 down vs 11	0.168693	0.70304	-1.42239	5 down vs 11	0.000306506
5860605	EIF5	8.98421e-07	7.62484	7.62484	8.68687	8.6628	8.76464	8.70725	9.23982	9.24986	9.24976	9.24976	9.03556	9.03556	8.90952	8.90952	8.91526	8.90985	8.94724	8.97785	9.01774	9.01774	8.82892	8.82892	2.43825e-07	0.472238	-2.11758	1 down vs 11	0.779218	0.969657	-1.03129	10 down vs 11	0.0147567	1.45661	1.45661	2 up vs 11	0.0741017	1.4565	1.4565	3 up vs 11	0.32177	1.25554	1.25554	4 up vs 11	0.541108	1.15051	1.15051	5 up vs 11	0.467209
107040092	Hs.475714	8.09326e-07	7.15234	7.15234	7.7491	7.79146	7.5797	7.59389	6.58821	6.58211	6.80448	6.80448	6.85523	6.85523	7.01522	7.01522	6.95559	6.95873	6.97076	6.97308	7.27983	7.27983	7.35001	7.35001	0.00379844	0.736341	-1.35807	1 down vs 11	0.0999764	1.14676	1.14676	10 up vs 11	1.01764e-08	0.495933	-2.0164	2 down vs 11	0.000688658	0.578581	-1.72837	3 down vs 11	0.00354518	0.599296	-1.66862	4 down vs 11	0.0215337	0.669578	-1.49348	5 down vs 11	0.00291248
3800341	HSXIAPAF1	7.61943e-07	7.25927	7.25927	7.41586	7.35827	7.60729	7.63737	7.81524	7.82511	6.9025	6.9025	5.99665	5.99665	7.12422	7.12422	6.76376	6.64735	7.45905	7.43593	7.51687	7.51687	6.93605	6.93605	0.116773	0.769448	-1.29963	1 down vs 11	0.145447	0.824102	-1.21344	10 down vs 11	0.47912	1.13898	1.13898	2 up vs 11	0.044906	0.600873	-1.66424	3 down vs 11	6.45252e-05	0.320695	-3.11822	4 down vs 11	0.199055	0.700689	-1.42717	5 down vs 11	0.00366338
102810672	Hs.406489	6.70245e-07	7.67712	7.67712	7.63556	7.56529	7.64986	7.70875	7.28787	7.30385	6.56609	6.56609	6.65733	6.65733	6.93728	6.93728	7.06316	7.06762	7.48696	7.5142	7.72088	7.72088	7.7196	7.7196	0.828768	0.978311	-1.02217	1 down vs 11	0.21902	0.905342	-1.10456	10 down vs 11	0.0132235	0.755286	-1.324	2 down vs 11	8.57642e-07	0.452924	-2.20788	3 down vs 11	2.81186e-05	0.482493	-2.07257	4 down vs 11	0.00181197	0.585818	-1.70701	5 down vs 11	0.00206188
2260725	ISGF3G	5.74666e-07	9.25478	9.25478	9.55649	9.41854	9.61735	9.60554	10.3526	10.3409	10.4022	10.4022	10.317	10.317	10.7593	10.7593	10.193	10.1647	10.0844	10.0785	9.85565	9.85565	9.66255	9.66255	0.0289408	0.784172	-1.27523	1 down vs 11	0.141419	0.878433	-1.13839	10 down vs 11	5.01525e-05	1.66486	1.66486	2 up vs 11	0.00120374	1.73703	1.73703	3 up vs 11	0.00787759	1.63746	1.63746	4 up vs 11	2.42903e-05	2.2249	2.2249	5 up vs 11	0.0129492
106840121	Hs.517064	5.70015e-07	7.83126	7.83126	8.28053	8.24031	7.66783	7.7495	6.52232	6.50422	6.73931	6.73931	6.89086	6.89086	6.86881	6.86881	6.89174	6.88134	6.6767	6.69262	7.23541	7.23541	7.09619	7.09619	0.713275	1.05831	1.05831	1 up vs 11	0.00626525	1.40523	1.40523	10 up vs 11	1.26073e-06	0.421825	-2.37065	2 down vs 11	0.00320258	0.496479	-2.01418	3 down vs 11	0.0213364	0.551473	-1.81332	4 down vs 11	0.0182794	0.543105	-1.84126	5 down vs 11	0.00590293
106350369	Hs.40696	5.55999e-07	7.35778	7.35778	7.70241	7.65223	7.60967	7.69109	6.62232	6.61275	7.27481	7.27481	7.27128	7.27128	7.37927	7.37927	7.41571	7.4178	7.00718	7.03368	7.00708	7.00708	6.98577	6.98577	0.0400768	0.793714	-1.2599	1 down vs 11	0.761826	0.973427	-1.0273	10 down vs 11	1.23425e-08	0.473576	-2.1116	2 down vs 11	0.0898652	0.749358	-1.33448	3 down vs 11	0.118094	0.747525	-1.33775	4 down vs 11	0.244746	0.805626	-1.24127	5 down vs 11	0.225936
1450070	PTPNS1	5.50195e-07	7.17891	7.17891	6.86812	6.88488	7.09333	7.05683	8.38189	8.37833	7.30811	7.30811	8.09435	8.09435	6.77305	6.77305	7.17051	7.0975	7.80283	7.82256	7.23373	7.23373	6.92478	6.92478	0.63385	1.0883	1.0883	1 up vs 11	0.3996	0.887638	-1.12659	10 down vs 11	6.99561e-06	2.49925	2.49925	2 up vs 11	0.517827	1.19026	1.19026	3 up vs 11	0.0158265	2.05269	2.05269	4 up vs 11	0.504943	0.821434	-1.21738	5 down vs 11	0.909558
3450164	GNLY	5.39831e-07	9.97513	9.97513	8.81677	9.09815	9.85876	9.98171	8.06576	8.05824	9.82225	9.82225	10.7396	10.7396	9.75108	9.75108	9.8875	9.90182	9.23102	9.25318	9.29482	9.29482	8.13315	8.13315	0.987068	0.99545	-1.00457	1 down vs 11	0.00697477	0.54203	-1.84492	10 down vs 11	3.29421e-05	0.263619	-3.79335	2 down vs 11	0.795478	0.895363	-1.11687	3 down vs 11	0.261764	1.69106	1.69106	4 up vs 11	0.732189	0.852264	-1.17335	5 down vs 11	0.887991
2900372	CYP1B1	5.18211e-07	8.38254	8.38254	6.48972	6.41186	6.54212	6.52269	7.9347	7.91861	7.58796	7.58796	7.45486	7.45486	7.55706	7.55706	7.94418	7.83141	8.20925	8.2607	7.48057	7.48057	7.34209	7.34209	9.87631e-07	3.62969	3.62969	1 up vs 11	0.701292	0.926052	-1.07985	10 down vs 11	0.000659385	2.63156	2.63156	2 up vs 11	0.0544851	2.09256	2.09256	3 up vs 11	0.123558	1.90814	1.90814	4 up vs 11	0.0878022	2.04822	2.04822	5 up vs 11	0.0108162
6760132	JUND	4.65204e-07	12.5823	12.5823	12.955	13.0083	12.8682	12.8132	11.9439	11.941	12.2157	12.2157	12.3028	12.3028	12.1098	12.1098	11.9936	11.9904	11.6613	11.6692	11.6798	11.6798	11.4955	11.4955	0.367425	0.852089	-1.17359	1 down vs 11	0.33879	1.14478	1.14478	10 up vs 11	0.00241674	0.546306	-1.83048	2 down vs 11	0.124944	0.660894	-1.5131	3 down vs 11	0.230709	0.702041	-1.42442	4 down vs 11	0.0993987	0.614135	-1.62831	5 down vs 11	0.0226558
770446	INDO	4.42227e-07	6.6655	6.6655	6.42544	6.22028	6.69526	6.69524	8.5836	8.58472	7.22808	7.22808	7.25368	7.25368	7.30862	7.30862	7.41265	7.35514	7.5427	7.60496	7.89114	7.89114	6.57491	6.57491	0.931202	0.9796	-1.02082	1 down vs 11	0.0848683	0.719491	-1.38987	10 down vs 11	1.96814e-06	3.70504	3.70504	2 up vs 11	0.308287	1.44678	1.44678	3 up vs 11	0.329584	1.47268	1.47268	4 up vs 11	0.284403	1.52985	1.52985	5 up vs 11	0.171841
50014	DCXR	4.22798e-07	9.96164	9.96164	9.81009	9.75438	9.70298	9.611	9.2687	9.28985	8.70311	8.70311	8.868	8.868	8.57615	8.57615	8.78808	8.78533	9.36054	9.35873	9.48311	9.48311	9.90731	9.90731	0.0125825	1.27512	1.27512	1 up vs 11	0.195904	1.10449	1.10449	10 up vs 11	0.037814	0.800431	-1.24933	2 down vs 11	3.00475e-05	0.532963	-1.8763	3 down vs 11	0.00156447	0.597492	-1.67366	4 down vs 11	1.48303e-05	0.488066	-2.0489	5 down vs 11	3.7954e-05
103440008	Hs.449605	4.13653e-07	8.07207	8.07207	8.10756	8.15361	8.14773	8.12767	7.49252	7.49687	7.01671	7.01671	7.28219	7.28219	7.78166	7.78166	7.70259	7.71111	7.83563	7.8683	8.12136	8.12136	8.14376	8.14376	0.779118	0.962193	-1.03929	1 down vs 11	0.869414	1.01814	1.01814	10 up vs 11	0.00454395	0.645818	-1.54842	2 down vs 11	0.000308654	0.462984	-2.1599	3 down vs 11	0.0111401	0.556527	-1.79686	4 down vs 11	0.294013	0.786755	-1.27104	5 down vs 11	0.134242
3940070	IL1RN	4.08649e-07	7.11925	7.11925	6.52253	6.40445	6.69264	6.69156	7.84195	7.84481	7.86766	7.86766	7.75523	7.75523	7.70536	7.70536	7.76531	7.71586	8.1629	8.27472	6.95022	6.95022	6.72081	6.72081	0.138468	1.34508	1.34508	1 up vs 11	0.21086	0.819545	-1.22019	10 down vs 11	0.000390808	2.22415	2.22415	2 up vs 11	0.00773594	2.25966	2.25966	3 up vs 11	0.0272248	2.09025	2.09025	4 up vs 11	0.0351608	2.01923	2.01923	5 up vs 11	0.0117592
6550008	DDX11	4.0449e-07	8.48053	8.48053	8.55306	8.60602	8.51472	8.71974	7.9885	7.97845	7.67402	7.67402	7.8618	7.8618	8.38303	8.38303	8.53701	8.53475	8.52538	8.51595	8.47475	8.47475	8.43112	8.43112	0.307907	0.847209	-1.18035	1 down vs 11	0.541973	0.924206	-1.08201	10 down vs 11	0.00475135	0.598207	-1.67166	2 down vs 11	0.00372809	0.484405	-2.06439	3 down vs 11	0.0287191	0.551739	-1.81245	4 down vs 11	0.387036	0.791849	-1.26287	5 down vs 11	0.572044
102570215	LOC144571	2.5133e-07	7.72664	7.72664	7.28353	7.65695	7.86373	7.84386	6.99512	7.00473	6.87878	6.87878	7.04138	7.04138	7.2215	7.2215	7.29844	7.2881	7.33776	7.32307	7.24957	7.24957	6.69969	6.69969	0.565286	0.921967	-1.08464	1 down vs 11	0.250134	0.878486	-1.13832	10 down vs 11	0.000276051	0.558981	-1.78897	2 down vs 11	0.00213705	0.512251	-1.95217	3 down vs 11	0.0188627	0.573366	-1.74409	4 down vs 11	0.0674493	0.649611	-1.53938	5 down vs 11	0.052566
2320594	HSPC056	2.39135e-07	7.64764	7.64764	7.5821	7.60011	7.62336	7.71695	6.9264	6.90943	7.33776	7.33776	7.40572	7.40572	7.36407	7.36407	7.35152	7.35933	6.70423	6.70002	6.99414	6.99414	6.96143	6.96143	0.690471	0.953092	-1.04922	1 down vs 11	0.399424	0.922204	-1.08436	10 down vs 11	4.67827e-05	0.571364	-1.7502	2 down vs 11	0.152046	0.768873	-1.3006	3 down vs 11	0.282337	0.805955	-1.24076	4 down vs 11	0.223145	0.783019	-1.27711	5 down vs 11	0.142969
5220707	KLRF1	2.3026e-07	7.34823	7.34823	7.27324	7.27163	7.41897	7.40384	6.15047	6.12725	6.40101	6.40101	6.56646	6.56646	6.45482	6.45482	6.57223	6.57793	6.91911	6.91799	7.19799	7.19799	7.06189	7.06189	0.752544	0.962189	-1.0393	1 down vs 11	0.346923	0.91243	-1.09597	10 down vs 11	1.05813e-09	0.412769	-2.42266	2 down vs 11	0.000253994	0.499022	-2.00392	3 down vs 11	0.00483553	0.55966	-1.7868	4 down vs 11	0.00147138	0.517983	-1.93057	5 down vs 11	0.00102407
4760538	HM74	2.23961e-07	6.65033	6.65033	6.477	6.45781	6.56908	6.54547	7.75896	7.75641	7.07123	7.07123	6.88056	6.88056	6.84989	6.84989	6.90279	6.8781	7.03352	7.04054	6.75156	6.75156	6.46577	6.46577	0.536602	1.07539	1.07539	1 up vs 11	0.516275	0.941048	-1.06265	10 down vs 11	1.65729e-09	2.3149	2.3149	2 up vs 11	0.0423492	1.43969	1.43969	3 up vs 11	0.235126	1.26146	1.26146	4 up vs 11	0.280545	1.23493	1.23493	5 up vs 11	0.161911
770452	CEBPB	2.20878e-07	9.11973	9.11973	9.76782	9.83439	10.1615	10.2432	10.0485	10.0315	10.1756	10.1756	10.1173	10.1173	10.0063	10.0063	10.0753	10.0609	9.92112	9.95466	10.146	10.146	10.4848	10.4848	7.23167e-08	0.458975	-2.17877	1 down vs 11	0.0101356	0.753225	-1.32762	10 down vs 11	0.332029	0.863466	-1.15812	2 down vs 11	0.820952	0.954166	-1.04804	3 down vs 11	0.700804	0.916431	-1.09119	4 down vs 11	0.469932	0.848545	-1.17849	5 down vs 11	0.508787
540279	FLJ31614	1.82016e-07	6.71092	6.71092	8.18993	8.44088	7.71446	7.72845	7.35299	7.32293	7.69937	7.69937	7.87216	7.87216	7.98457	7.98457	8.09067	8.09651	7.64006	7.63727	7.58339	7.58339	7.69271	7.69271	1.3292e-06	0.493961	-2.02445	1 down vs 11	1.74721e-05	1.63856	1.63856	10 up vs 11	0.069796	0.754968	-1.32456	2 down vs 11	0.924047	0.980048	-1.02036	3 down vs 11	0.667163	1.10474	1.10474	4 up vs 11	0.443759	1.19427	1.19427	5 up vs 11	0.191979
2320647	RNASE2	1.78809e-07	7.08886	7.08886	6.91502	6.86186	6.95087	6.98348	6.6248	6.6312	5.84512	5.84512	5.95287	5.95287	5.93912	5.93912	5.94243	5.93428	6.44275	6.40323	6.91867	6.91867	6.89583	6.89583	0.402547	1.07578	1.07578	1 up vs 11	0.225435	0.919154	-1.08796	10 down vs 11	0.0121804	0.783349	-1.27657	2 down vs 11	1.88591e-08	0.454276	-2.2013	3 down vs 11	2.2338e-06	0.489505	-2.04288	4 down vs 11	1.67568e-06	0.484859	-2.06245	5 down vs 11	1.90812e-08
1780050	AURKB	1.73075e-07	8.36435	8.36435	7.6323	7.68246	7.40163	7.34713	6.88186	6.87113	7.20331	7.20331	7.35562	7.35562	7.32772	7.32772	7.42529	7.43033	7.24808	7.22255	7.25968	7.25968	7.25005	7.25005	1.49821e-07	2.02401	2.02401	1 up vs 11	0.0230942	1.26166	1.26166	10 up vs 11	0.0201979	0.718964	-1.39089	2 down vs 11	0.605542	0.905115	-1.10483	3 down vs 11	0.97779	1.0059	1.0059	4 up vs 11	0.94924	0.986636	-1.01355	5 down vs 11	0.745881
2350048	CRIP2	1.59479e-07	7.69247	7.69247	7.62389	7.62049	7.71993	7.68776	6.52851	6.52417	6.62413	6.62413	6.50689	6.50689	6.91834	6.91834	7.03261	7.00364	6.80669	6.81049	6.50462	6.50462	6.70774	6.70774	0.983101	1.00327	1.00327	1 up vs 11	0.703668	0.954445	-1.04773	10 down vs 11	5.17151e-06	0.446399	-2.24015	2 down vs 11	0.00192212	0.478426	-2.09019	3 down vs 11	0.00167519	0.441085	-2.26713	4 down vs 11	0.0385034	0.586653	-1.70459	5 down vs 11	0.028967
3360735	PER1	1.44671e-07	7.70957	7.70957	8.85824	8.87165	8.77044	8.79698	7.20687	7.20306	7.78627	7.78627	7.97325	7.97325	7.89621	7.89621	8.21888	8.21828	7.52372	7.5299	8.4202	8.4202	8.23166	8.23166	5.20226e-05	0.470605	-2.12492	1 down vs 11	0.718754	1.05312	1.05312	10 up vs 11	1.4851e-07	0.331269	-3.01869	2 down vs 11	0.0114247	0.496302	-2.0149	3 down vs 11	0.0584823	0.564977	-1.76998	4 down vs 11	0.0388	0.535602	-1.86706	5 down vs 11	0.11357
6290315	SLC9A3R1	1.39584e-07	9.55276	9.55276	9.6439	9.60993	9.49351	9.50036	8.37982	8.38493	9.18226	9.18226	9.36013	9.36013	9.50805	9.50805	9.52926	9.56175	9.30403	9.30134	8.93441	8.93441	9.15231	9.15231	0.795549	1.03699	1.03699	1 up vs 11	0.49632	1.07891	1.07891	10 up vs 11	1.7487e-06	0.461554	-2.16659	2 down vs 11	0.300268	0.802125	-1.24669	3 down vs 11	0.676265	0.907378	-1.10208	4 down vs 11	0.981721	1.00535	1.00535	5 up vs 11	0.828011
2320056	S100A12	1.30669e-07	7.93393	7.93393	7.5921	7.41462	8.12639	8.40546	7.48824	7.48845	6.3986	6.3986	6.56543	6.56543	6.36471	6.36471	6.8345	6.74209	7.25292	7.1956	7.60246	7.60246	7.43267	7.43267	0.0784984	0.721197	-1.38658	1 down vs 11	6.92011e-06	0.503185	-1.98734	10 down vs 11	0.00220392	0.529605	-1.8882	2 down vs 11	1.94143e-06	0.248814	-4.01907	3 down vs 11	5.5024e-05	0.279315	-3.58018	4 down vs 11	8.86025e-06	0.243037	-4.1146	5 down vs 11	1.61755e-05
5720270	UBE2L6	1.19832e-07	7.36609	7.36609	8.14532	8.13129	8.17458	8.0191	9.41191	9.4273	9.6011	9.6011	8.98802	8.98802	9.70656	9.70656	8.62425	8.61296	8.58798	8.61148	8.51957	8.51957	8.52106	8.52106	0.0390759	0.635952	-1.57244	1 down vs 11	0.653524	1.08086	1.08086	10 up vs 11	8.05315e-05	2.65405	2.65405	2 up vs 11	0.00111906	2.99384	2.99384	3 up vs 11	0.0647176	1.95737	1.95737	4 up vs 11	0.00149068	3.22089	3.22089	5 up vs 11	0.177314
5290132	MS4A3	1.19662e-07	7.50058	7.50058	7.39011	7.3649	7.47809	7.46427	6.65318	6.6583	5.85013	5.85013	5.93376	5.93376	5.87973	5.87973	6.18192	6.16075	6.60465	6.52737	7.54961	7.54961	7.56696	7.56696	0.855089	1.02548	1.02548	1 up vs 11	0.530216	0.933442	-1.0713	10 down vs 11	0.00034034	0.571978	-1.74832	2 down vs 11	3.43757e-07	0.32666	-3.06129	3 down vs 11	8.01525e-06	0.346156	-2.88887	4 down vs 11	4.01549e-06	0.333431	-2.99912	5 down vs 11	6.37104e-06
102100647	Hs.206312	1.10077e-07	7.46308	7.46308	8.23839	8.2449	7.96515	8.01439	6.88883	6.89571	7.63484	7.63484	7.81402	7.81402	7.98188	7.98188	7.90995	7.90985	7.28522	7.29251	7.65119	7.65119	7.52286	7.52286	0.00191258	0.682397	-1.46542	1 down vs 11	0.0985283	1.17325	1.17325	10 up vs 11	4.2271e-08	0.460513	-2.17149	2 down vs 11	0.152635	0.768675	-1.30094	3 down vs 11	0.48933	0.870323	-1.149	4 down vs 11	0.910589	0.977713	-1.0228	5 down vs 11	0.668089
102470400	Hs.493562	9.47013e-08	11.7403	11.7403	12.8737	13.0157	12.7494	12.7409	12.244	12.2207	12.6502	12.6502	12.8774	12.8774	12.9588	12.9588	12.9898	12.9947	12.8892	12.8982	12.863	12.863	12.9683	12.9683	8.63554e-07	0.499787	-2.00085	1 down vs 11	0.0770921	1.20979	1.20979	10 up vs 11	0.0164112	0.697272	-1.43416	2 down vs 11	0.757772	0.939028	-1.06493	3 down vs 11	0.672092	1.09921	1.09921	4 up vs 11	0.499414	1.16302	1.16302	5 up vs 11	0.350404
105050364	Hs.55028	8.81012e-08	8.8179	8.8179	7.89475	7.81132	7.86566	7.8085	7.95954	7.95382	7.85145	7.85145	7.81659	7.81659	7.85493	7.85493	7.90566	7.90862	7.93626	7.93343	7.98836	7.98836	7.87012	7.87012	4.45761e-12	2.01307	2.01307	1 up vs 11	0.978729	1.00196	1.00196	10 up vs 11	0.32295	1.10598	1.10598	2 up vs 11	0.831114	1.03022	1.03022	3 up vs 11	0.970761	1.00562	1.00562	4 up vs 11	0.833297	1.03271	1.03271	5 up vs 11	0.589938
1410301	MX1	8.65597e-08	11.0369	11.0369	9.42931	9.23168	9.33964	9.57545	9.50515	9.52152	9.17053	9.17053	8.06258	8.06258	8.54522	8.54522	8.75463	8.64256	9.27143	9.23614	9.56283	9.56283	9.32554	9.32554	1.68367e-06	2.75391	2.75391	1 up vs 11	0.140854	0.787982	-1.26907	10 down vs 11	0.867275	0.963311	-1.03809	2 down vs 11	0.361159	0.755276	-1.32402	3 down vs 11	0.0021807	0.350413	-2.85377	4 down vs 11	0.0351554	0.489633	-2.04234	5 down vs 11	0.023623
5080739	SCIN	8.51328e-08	11.9207	11.9207	13.1607	13.2581	13.0367	13.0694	12.8578	12.8006	12.7976	12.7976	12.9317	12.9317	12.8976	12.8976	12.9816	12.9699	13.244	13.2476	13.1653	13.1653	13.2304	13.2304	1.02661e-09	0.451022	-2.21719	1 down vs 11	0.177152	1.13974	1.13974	10 up vs 11	0.166023	0.829987	-1.20484	2 down vs 11	0.306559	0.828251	-1.20736	3 down vs 11	0.635799	0.908957	-1.10016	4 down vs 11	0.554689	0.887716	-1.12649	5 down vs 11	0.684347
60100	HLA-DRA	7.7799e-08	8.49339	8.49339	9.06833	8.99837	8.55696	8.57316	8.01147	8.00118	8.2176	8.2176	8.74686	8.74686	8.61478	8.61478	8.36326	8.33723	8.4254	8.43381	8.44237	8.44237	9.95838	9.95838	0.794659	0.946205	-1.05685	1 down vs 11	0.0830031	1.34276	1.34276	10 up vs 11	0.0928071	0.672693	-1.48656	2 down vs 11	0.444457	0.781565	-1.27948	3 down vs 11	0.732849	1.12795	1.12795	4 up vs 11	0.9348	1.02927	1.02927	5 up vs 11	0.581906
103990332	Hs.495143	7.77178e-08	8.70587	8.70587	11.0604	10.9972	10.9616	10.7823	11.0373	11.0328	10.9397	10.9397	11.0639	11.0639	11.4472	11.4472	11.2103	11.2645	11.1699	11.1714	11.1104	11.1104	11.4605	11.4605	4.23663e-10	0.237108	-4.21749	1 down vs 11	0.381697	1.16068	1.16068	10 up vs 11	0.462388	1.18966	1.18966	2 up vs 11	0.736212	1.11532	1.11532	3 up vs 11	0.582447	1.21555	1.21555	4 up vs 11	0.195362	1.58551	1.58551	5 up vs 11	0.264159
5900025	UBE2J1	6.18013e-08	8.68851	8.68851	8.54391	8.60556	8.42719	8.46299	7.37545	7.36197	7.54359	7.54359	7.46426	7.46426	7.57572	7.57572	7.63872	7.63315	7.37697	7.3894	7.57804	7.57804	7.58002	7.58002	0.257985	1.16919	1.16919	1 up vs 11	0.368453	1.10386	1.10386	10 up vs 11	1.61432e-06	0.466187	-2.14506	2 down vs 11	0.00271048	0.528727	-1.89133	3 down vs 11	0.0029329	0.500438	-1.99825	4 down vs 11	0.00800524	0.540635	-1.84968	5 down vs 11	0.00330839
430048	TNFAIP3	6.07775e-08	10.8956	10.8956	11.1386	11.151	11.0517	11.0099	9.81348	9.79879	10.2977	10.2977	10.7391	10.7391	10.1071	10.1071	10.6236	10.6253	9.3051	9.36272	9.61147	9.61147	8.77589	8.77589	0.769751	0.923833	-1.08245	1 down vs 11	0.649837	1.10275	1.10275	10 up vs 11	0.00563847	0.431936	-2.31516	2 down vs 11	0.229984	0.610388	-1.6383	3 down vs 11	0.676175	0.828855	-1.20648	4 down vs 11	0.165183	0.534851	-1.86968	5 down vs 11	0.481239
103360152	MGC49942	5.84716e-08	9.67039	9.67039	8.80387	8.80088	9.01687	8.96596	9.67442	9.68734	10.0198	10.0198	9.85712	9.85712	10.1849	10.1849	9.84491	9.87114	9.1409	9.12832	9.29535	9.29535	9.00519	9.00519	5.41793e-05	1.6295	1.6295	1 up vs 11	0.221415	0.891879	-1.12123	10 down vs 11	0.000170902	1.64876	1.64876	2 up vs 11	6.66745e-05	2.07602	2.07602	3 up vs 11	0.00183698	1.85466	1.85466	4 up vs 11	2.70221e-05	2.32779	2.32779	5 up vs 11	0.000192064
3440059	CTSW	5.81553e-08	8.48154	8.48154	7.88514	7.88598	8.15637	8.17175	7.07541	7.05807	7.55661	7.55661	7.57921	7.57921	7.63967	7.63967	7.65229	7.64714	7.53419	7.53391	7.66091	7.66091	7.47194	7.47194	0.0428567	1.23953	1.23953	1 up vs 11	0.0192176	0.820303	-1.21906	10 down vs 11	6.75272e-10	0.462115	-2.16397	2 down vs 11	0.00831543	0.652866	-1.53171	3 down vs 11	0.0199391	0.663173	-1.5079	4 down vs 11	0.0362508	0.691555	-1.44602	5 down vs 11	0.0144683
104670519	Hs.188325	5.28882e-08	7.85445	7.85445	8.07175	8.09427	7.95099	8.05255	7.05776	7.03987	7.38978	7.38978	7.53992	7.53992	7.4834	7.4834	7.58307	7.58766	7.56842	7.59083	7.72574	7.72574	7.66344	7.66344	0.135312	0.871698	-1.14719	1 down vs 11	0.69158	1.02934	1.02934	10 up vs 11	1.44446e-10	0.495622	-2.01767	2 down vs 11	0.00117288	0.631664	-1.58312	3 down vs 11	0.0206507	0.700942	-1.42665	4 down vs 11	0.0103605	0.674011	-1.48366	5 down vs 11	0.0127956
6520079	IFI44	5.22442e-08	8.36959	8.36959	8.23094	8.24097	8.69998	8.81636	8.70735	8.71084	8.36321	8.36321	7.36218	7.36218	8.55593	8.55593	8.04782	7.92111	8.55385	8.51976	8.91871	8.91871	7.92088	7.92088	0.109655	0.733681	-1.36299	1 down vs 11	0.0101941	0.671102	-1.49009	10 down vs 11	0.731077	0.929465	-1.07589	2 down vs 11	0.283045	0.730446	-1.36903	3 down vs 11	0.00196802	0.364961	-2.74002	4 down vs 11	0.572667	0.834834	-1.19784	5 down vs 11	0.0224585
870332	IDS	4.9168e-08	7.80283	7.80283	8.64607	8.77069	8.37752	8.51592	6.87423	6.84668	7.35644	7.35644	7.66623	7.66623	7.67132	7.67132	7.89229	7.89715	7.37523	7.38703	7.64324	7.64324	7.83591	7.83591	0.00569368	0.61001	-1.63932	1 down vs 11	0.209251	1.19314	1.19314	10 up vs 11	2.17018e-08	0.314417	-3.18049	2 down vs 11	0.00307461	0.447672	-2.23378	3 down vs 11	0.0456725	0.554901	-1.80212	4 down vs 11	0.0469673	0.556865	-1.79577	5 down vs 11	0.083249
3170022	MGC33414	4.78608e-08	7.08147	7.08147	6.69891	6.83317	7.03072	7.06177	5.81764	5.78968	7.11909	7.11909	7.25671	7.25671	7.3884	7.3884	7.63122	7.6444	7.2014	7.22072	6.74897	6.74897	6.33728	6.33728	0.946008	1.01374	1.01374	1 up vs 11	0.324103	0.853462	-1.1717	10 down vs 11	0.000117798	0.414058	-2.41512	2 down vs 11	0.89652	1.04053	1.04053	3 up vs 11	0.686436	1.14467	1.14467	4 up vs 11	0.499002	1.25408	1.25408	5 up vs 11	0.153187
3140088	PTPRC	4.12734e-08	8.83523	8.83523	9.3655	9.31149	9.46699	9.34593	9.75332	9.77464	8.27569	8.27569	8.55289	8.55289	9.13398	9.13398	9.23979	9.19315	9.29485	9.3003	9.41818	9.41818	8.95292	8.95292	0.0401056	0.701882	-1.42474	1 down vs 11	0.860808	0.976408	-1.02416	10 down vs 11	0.117511	1.34602	1.34602	2 up vs 11	0.00482663	0.476238	-2.09979	3 down vs 11	0.05461	0.577127	-1.73272	4 down vs 11	0.605142	0.863367	-1.15826	5 down vs 11	0.657911
5360725	MGC35261	3.82281e-08	12.6395	12.6395	13.7947	14.0831	13.6281	13.7075	13.3613	13.3305	13.5567	13.5567	13.671	13.671	13.7016	13.7016	13.717	13.7057	13.769	13.7803	13.6969	13.6969	13.7436	13.7436	6.06727e-10	0.476978	-2.09653	1 down vs 11	0.00374971	1.2974	1.2974	10 up vs 11	0.0347074	0.770045	-1.29863	2 down vs 11	0.53509	0.900772	-1.11016	3 down vs 11	0.890913	0.975023	-1.02562	4 down vs 11	0.982308	0.995919	-1.0041	5 down vs 11	0.993486
870048	IL6	3.36006e-08	7.91554	7.91554	6.4206	6.45745	6.42126	6.39732	7.51368	7.51777	6.48635	6.48635	6.0306	6.0306	5.49655	5.49655	6.18263	5.97558	7.13833	7.17758	6.53263	6.53263	6.41782	6.41782	9.81245e-07	2.86437	2.86437	1 up vs 11	0.798707	1.04256	1.04256	10 up vs 11	0.000801603	2.17415	2.17415	2 up vs 11	0.842811	1.06366	1.06366	3 up vs 11	0.456307	0.775543	-1.28942	4 down vs 11	0.068716	0.535599	-1.86707	5 down vs 11	0.309224
770487	HOP	3.07185e-08	8.80477	8.80477	7.29027	7.31614	7.99577	8.04717	7.83904	7.84077	9.26221	9.26221	8.03041	8.03041	8.41088	8.41088	8.22127	8.24452	7.72954	7.71792	8.30882	8.30882	7.39414	7.39414	0.0248825	1.69067	1.69067	1 up vs 11	0.00676753	0.602475	-1.65982	10 down vs 11	0.576638	0.866696	-1.15381	2 down vs 11	0.0177275	2.32146	2.32146	3 up vs 11	0.975917	0.988447	-1.01169	4 down vs 11	0.512848	1.28673	1.28673	5 up vs 11	0.672993
510242	EEF2K	2.90695e-08	7.87201	7.87201	7.17069	7.17509	7.23368	7.24723	7.862	7.85864	8.25089	8.25089	8.28309	8.28309	8.16465	8.16465	8.08787	8.09007	7.74125	7.72829	7.67286	7.67286	7.93848	7.93848	1.45234e-05	1.54197	1.54197	1 up vs 11	0.51468	0.951224	-1.05128	10 down vs 11	0.000108836	1.52775	1.52775	2 up vs 11	4.71934e-06	2.00508	2.00508	3 up vs 11	1.48664e-05	2.05033	2.05033	4 up vs 11	0.000111607	1.88874	1.88874	5 up vs 11	2.7231e-05
1770156	PSMB9	2.79901e-08	11.3063	11.3063	10.6657	10.5653	10.6488	10.6344	11.1474	11.1293	11.8027	11.8027	11.6453	11.6453	11.8276	11.8276	11.1797	11.1892	10.8824	10.9016	10.8191	10.8191	10.4427	10.4427	0.000379086	1.59323	1.59323	1 up vs 11	0.638338	0.953254	-1.04904	10 down vs 11	0.0163285	1.40925	1.40925	2 up vs 11	5.15478e-05	2.24756	2.24756	3 up vs 11	0.00121914	2.01516	2.01516	4 up vs 11	0.000151107	2.28658	2.28658	5 up vs 11	0.0329546
103710438	Hs.381882	2.5002e-08	8.39743	8.39743	8.74423	8.95036	8.46842	8.63993	7.49804	7.4634	7.94992	7.94992	8.51492	8.51492	8.52441	8.52441	8.3727	8.38157	8.25136	8.24972	8.09409	8.09409	8.21773	8.21773	0.248027	0.845276	-1.18305	1 down vs 11	0.0641979	1.24008	1.24008	10 up vs 11	1.16231e-06	0.442415	-2.26032	2 down vs 11	0.0311423	0.619848	-1.6133	3 down vs 11	0.719211	0.916999	-1.09051	4 down vs 11	0.739713	0.923051	-1.08336	5 down vs 11	0.377965
4730600	SEC14L2	2.29565e-08	6.90075	6.90075	6.92352	6.94992	7.35607	7.25064	6.17049	6.15435	7.20595	7.20595	7.27455	7.27455	7.18474	7.18474	7.18965	7.19913	6.4335	6.45503	6.98428	6.98428	6.8342	6.8342	0.0176846	0.784641	-1.27447	1 down vs 11	0.0105441	0.811846	-1.23176	10 down vs 11	2.98949e-10	0.467717	-2.13805	2 down vs 11	0.839858	0.969494	-1.03147	3 down vs 11	0.921378	1.01671	1.01671	4 up vs 11	0.785637	0.955348	-1.04674	5 down vs 11	0.800609
100050706	hmm26489	2.22448e-08	8.95983	8.95983	10.3507	10.455	10.2688	10.2123	8.57812	8.57084	9.03953	9.03953	9.29264	9.29264	9.72773	9.72773	9.51835	9.52551	9.00193	9.00793	9.9907	9.9907	9.79929	9.79929	1.07562e-05	0.419738	-2.38244	1 down vs 11	0.267226	1.18319	1.18319	10 up vs 11	2.59518e-07	0.320538	-3.11975	2 down vs 11	0.0054222	0.443576	-2.2544	3 down vs 11	0.0449812	0.528643	-1.89164	4 down vs 11	0.288186	0.714724	-1.39914	5 down vs 11	0.0748327
6040091	FBXO33	2.06031e-08	9.29867	9.29867	9.3411	9.32408	9.4174	9.47653	8.16432	8.14938	8.6765	8.6765	8.81216	8.81216	8.77938	8.77938	8.83376	8.8395	8.35229	8.36238	8.80209	8.80209	8.74191	8.74191	0.309894	0.884014	-1.1312	1 down vs 11	0.274247	0.899724	-1.11145	10 down vs 11	2.05701e-10	0.398555	-2.50907	2 down vs 11	0.00298111	0.574338	-1.74113	3 down vs 11	0.0233799	0.630964	-1.58488	4 down vs 11	0.0174675	0.616791	-1.62129	5 down vs 11	0.0100176
4570372	COPEB	2.01211e-08	8.9499	8.9499	9.85794	9.91943	9.60139	9.59257	9.37564	9.38082	9.57815	9.57815	9.82077	9.82077	9.37188	9.37188	8.85893	8.85236	9.10249	9.10646	8.41714	8.41714	8.34228	8.34228	0.0234442	0.640527	-1.56121	1 down vs 11	0.145234	1.25428	1.25428	10 up vs 11	0.495223	0.863488	-1.15809	2 down vs 11	0.972976	0.990055	-1.01004	3 down vs 11	0.624681	1.17137	1.17137	4 up vs 11	0.636116	0.858155	-1.16529	5 down vs 11	0.0609859
101230079	Hs.375709	2.00183e-08	8.19857	8.19857	8.616	8.71698	8.55748	8.57192	7.41668	7.38874	7.4527	7.4527	7.6128	7.6128	7.63608	7.63608	7.62378	7.62077	7.47731	7.4692	7.90017	7.90017	7.58683	7.58683	0.0555744	0.771986	-1.29536	1 down vs 11	0.347439	1.10578	1.10578	10 up vs 11	1.54965e-07	0.440378	-2.27078	2 down vs 11	0.000203767	0.46034	-2.17231	3 down vs 11	0.00333826	0.514367	-1.94414	4 down vs 11	0.00416121	0.522737	-1.91301	5 down vs 11	0.000589368
102260592	LOC254944	1.65787e-08	7.27219	7.27219	7.65919	7.70406	7.65604	7.66693	6.67533	6.65743	7.30943	7.30943	7.36418	7.36418	7.37045	7.37045	7.43238	7.42103	7.0027	7.0191	7.33702	7.33702	7.23368	7.23368	0.00201693	0.76063	-1.3147	1 down vs 11	0.710203	1.02607	1.02607	10 up vs 11	2.43351e-11	0.49672	-2.01321	2 down vs 11	0.0619596	0.780516	-1.2812	3 down vs 11	0.147938	0.810707	-1.23349	4 down vs 11	0.156445	0.814237	-1.22814	5 down vs 11	0.162564
5290315	ZNF331	1.53124e-08	7.88351	7.88351	8.71426	8.79116	8.63433	8.68914	7.25882	7.25863	7.54096	7.54096	8.12312	8.12312	7.92926	7.92926	8.01155	7.99884	7.55838	7.57018	8.07825	8.07825	7.93532	7.93532	0.000575681	0.572111	-1.74791	1 down vs 11	0.575499	1.07327	1.07327	10 up vs 11	8.43949e-08	0.370999	-2.69542	2 down vs 11	0.00117113	0.451193	-2.21634	3 down vs 11	0.137789	0.675476	-1.48044	4 down vs 11	0.0470553	0.590545	-1.69335	5 down vs 11	0.0323128
6110129	C9orf80	1.34402e-08	12.31	12.31	13.418	13.5506	13.2699	13.3205	13.002	12.9678	13.0373	13.0373	13.2262	13.2262	13.1389	13.1389	13.2271	13.2183	13.4391	13.4569	13.4183	13.4183	13.5	13.5	1.78244e-09	0.496402	-2.01449	1 down vs 11	0.066579	1.17292	1.17292	10 up vs 11	0.0430609	0.783126	-1.27693	2 down vs 11	0.234202	0.821815	-1.21682	3 down vs 11	0.717126	0.936778	-1.06749	4 down vs 11	0.485295	0.881727	-1.13414	5 down vs 11	0.640695
2480114	CORO1A	1.24044e-08	10.5046	10.5046	10.4486	10.3424	10.259	10.1885	9.16122	9.1822	9.45993	9.45993	9.58416	9.58416	9.9672	9.9672	9.92673	9.94908	9.79897	9.79511	9.63875	9.63875	10.0683	10.0683	0.0953087	1.24491	1.24491	1 up vs 11	0.305985	1.11253	1.11253	10 up vs 11	3.49227e-06	0.497805	-2.00882	2 down vs 11	0.0117223	0.603482	-1.65705	3 down vs 11	0.0550752	0.657753	-1.52033	4 down vs 11	0.479706	0.857765	-1.16582	5 down vs 11	0.363971
6550075	UNQ2430	1.19465e-08	7.99478	7.99478	8.32198	8.42611	8.39313	8.23004	7.80919	7.81081	6.72444	6.72444	7.18605	7.18605	7.61187	7.61187	7.75588	7.71588	8.2235	8.21563	8.14169	8.14169	7.97059	7.97059	0.328192	0.849532	-1.17712	1 down vs 11	0.305928	1.14558	1.14558	10 up vs 11	0.115721	0.747827	-1.33721	2 down vs 11	6.03289e-05	0.352184	-2.83943	3 down vs 11	0.00972485	0.484985	-2.06192	4 down vs 11	0.122721	0.651497	-1.53493	5 down vs 11	0.127191
103520075	LOC283624	1.17683e-08	7.85933	7.85933	8.51054	8.58476	8.43794	8.44703	7.42323	7.41137	7.82878	7.82878	7.71945	7.71945	7.56699	7.56699	7.5427	7.5361	7.17211	7.16427	7.69649	7.69649	7.68464	7.68464	0.00585335	0.665403	-1.50285	1 down vs 11	0.410905	1.10018	1.10018	10 up vs 11	1.66401e-05	0.487794	-2.05004	2 down vs 11	0.0539647	0.651463	-1.53501	3 down vs 11	0.03862	0.603916	-1.65586	4 down vs 11	0.0126879	0.543354	-1.84042	5 down vs 11	0.00231084
460576	DDIT3	1.15834e-08	6.78094	6.78094	8.95311	8.97771	8.53212	8.72067	8.11318	8.11685	8.32191	8.32191	8.39707	8.39707	8.33541	8.33541	8.48436	8.50076	8.13079	8.14743	8.1101	8.1101	8.11202	8.11202	2.70448e-12	0.260664	-3.83635	1 down vs 11	0.201804	1.19502	1.19502	10 up vs 11	0.0316891	0.65801	-1.51973	2 down vs 11	0.29792	0.758508	-1.31838	3 down vs 11	0.4402	0.799072	-1.25145	4 down vs 11	0.358353	0.765637	-1.3061	5 down vs 11	0.533036
100630519	TSPYL	1.13291e-08	7.95122	7.95122	9.20373	9.15714	9.21859	9.19066	8.79227	8.80048	9.17023	9.17023	9.25599	9.25599	9.28604	9.28604	9.20987	9.22448	8.99185	8.99309	9.21172	9.21172	9.14413	9.14413	2.35772e-12	0.42354	-2.36105	1 down vs 11	0.793218	0.977034	-1.02351	10 down vs 11	0.0293199	0.763036	-1.31055	2 down vs 11	0.933149	0.985942	-1.01426	3 down vs 11	0.806518	1.04632	1.04632	4 up vs 11	0.720688	1.06835	1.06835	5 up vs 11	0.880241
100360369	Hs.146543	1.08367e-08	8.32607	8.32607	8.18187	8.13527	8.50939	8.3105	7.25131	7.24417	7.57879	7.57879	7.6517	7.6517	7.7929	7.7929	7.49263	7.49924	7.23759	7.2374	8.03057	8.03057	8.72017	8.72017	0.941673	1.01085	1.01085	1 up vs 11	0.301682	0.885626	-1.12914	10 down vs 11	1.21459e-05	0.477532	-2.0941	2 down vs 11	0.024596	0.602189	-1.66061	3 down vs 11	0.0638605	0.633405	-1.57877	4 down vs 11	0.14441	0.698533	-1.43157	5 down vs 11	0.00711339
6660341	TMEM2	9.37543e-09	7.53416	7.53416	7.86546	7.71775	7.70796	7.7147	8.05771	8.06625	8.56827	8.56827	8.78799	8.78799	8.462	8.462	8.4905	8.50535	7.98406	8.00204	8.1861	8.1861	8.42946	8.42946	0.145096	0.882373	-1.13331	1 down vs 11	0.975219	1.00212	1.00212	10 up vs 11	0.0108454	1.27593	1.27593	2 up vs 11	1.09042e-05	1.80697	1.80697	3 up vs 11	5.89864e-07	2.10423	2.10423	4 up vs 11	0.000369713	1.67864	1.67864	5 up vs 11	9.9975e-06
3290541	S100A8	9.0403e-09	8.12856	8.12856	8.18293	8.19411	9.16553	9.64309	7.90881	7.91147	4.97775	4.97775	6.62537	6.62537	5.46188	5.46188	6.26668	6.1241	7.8676	7.79787	7.61454	7.61454	7.57896	7.57896	0.0056509	0.350009	-2.85707	1 down vs 11	0.000945588	0.366278	-2.73016	10 down vs 11	0.00421207	0.301113	-3.32102	2 down vs 11	6.78659e-08	0.0394087	-25.3751	3 down vs 11	0.000963098	0.123474	-8.09889	4 down vs 11	7.02636e-06	0.0551224	-18.1414	5 down vs 11	7.04771e-06
730288	SPON2	8.2627e-09	7.86967	7.86967	8.08871	8.22341	8.36118	8.41054	5.72943	5.71221	6.07571	6.07571	6.35299	6.35299	6.37185	6.37185	6.7241	6.72287	6.83881	6.82956	7.63225	7.63225	7.53517	7.53517	0.104373	0.687353	-1.45486	1 down vs 11	0.478392	0.878351	-1.1385	10 down vs 11	1.49048e-11	0.154071	-6.49051	2 down vs 11	7.65693e-06	0.19822	-5.04491	3 down vs 11	0.000265657	0.240223	-4.16279	4 down vs 11	0.000300532	0.243385	-4.10872	5 down vs 11	0.000373948
6100446	IFNB1	7.77452e-09	7.67913	7.67913	6.57203	6.54412	6.55897	6.61744	6.48863	6.48905	6.66233	6.66233	6.68158	6.68158	6.6956	6.6956	6.62249	6.6196	6.51778	6.52626	6.59436	6.59436	6.50459	6.50459	4.59329e-13	2.08738	2.08738	1 up vs 11	0.487215	0.950452	-1.05213	10 down vs 11	0.38096	0.914855	-1.09307	2 down vs 11	0.823091	1.03161	1.03161	3 up vs 11	0.77058	1.04547	1.04547	4 up vs 11	0.722358	1.05567	1.05567	5 up vs 11	0.990658
780048	TNFSF13B	6.87032e-09	7.6641	7.6641	7.41408	7.49549	7.66364	7.69791	9.46149	9.41862	8.60793	8.60793	7.86105	7.86105	9.09828	9.09828	8.43344	8.42414	8.73593	8.75127	7.93721	7.93721	7.03226	7.03226	0.910343	0.976834	-1.02372	1 down vs 11	0.397609	0.869093	-1.15062	10 down vs 11	7.40728e-07	3.29598	3.29598	2 up vs 11	0.0471628	1.87907	1.87907	3 up vs 11	0.743518	1.11972	1.11972	4 up vs 11	0.00562845	2.63969	2.63969	5 up vs 11	0.0852369
1240128	SH3YL1	6.86229e-09	9.05418	9.05418	9.70211	9.6291	9.74339	9.71578	8.76936	8.75921	8.40199	8.40199	8.4776	8.4776	9.00321	9.00321	9.19492	9.18709	9.49083	9.47027	9.54034	9.54034	9.43465	9.43465	0.00380323	0.632177	-1.58184	1 down vs 11	0.628486	0.941688	-1.06192	10 down vs 11	0.000178528	0.515284	-1.94068	2 down vs 11	0.000176138	0.402265	-2.48592	3 down vs 11	0.00115796	0.423909	-2.35899	4 down vs 11	0.0581238	0.610233	-1.63872	5 down vs 11	0.0944023
430168	AKR1C3	6.7452e-09	6.88474	6.88474	7.79866	7.77067	8.00034	8.00223	7.58432	7.57863	7.29595	7.29595	7.55841	7.55841	7.51148	7.51148	7.46807	7.47202	8.0865	8.07292	8.30916	8.30916	8.07552	8.07552	5.48587e-08	0.460896	-2.16969	1 down vs 11	0.135849	0.851715	-1.1741	10 down vs 11	0.0500168	0.745564	-1.34127	2 down vs 11	0.017626	0.612898	-1.63159	3 down vs 11	0.170304	0.735188	-1.3602	4 down vs 11	0.129761	0.711656	-1.40517	5 down vs 11	0.0524772
1850035	LOC130502	6.52601e-09	7.30026	7.30026	7.77043	7.86918	7.72787	7.77298	6.62946	6.62425	6.85117	6.85117	6.92527	6.92527	7.03693	7.03693	7.09783	7.09275	6.86831	6.87794	7.30423	7.30423	7.27589	7.27589	0.00249088	0.720607	-1.38772	1 down vs 11	0.431814	1.06896	1.06896	10 up vs 11	3.5008e-10	0.451023	-2.21718	2 down vs 11	0.000118312	0.527847	-1.89449	3 down vs 11	0.00112208	0.555667	-1.79964	4 down vs 11	0.0044755	0.600383	-1.6656	5 down vs 11	0.00186237
1570390	CAMP	6.44385e-09	7.10429	7.10429	6.84045	6.55499	7.08308	7.21815	6.88515	6.873	6.09152	6.09152	6.4184	6.4184	6.083	6.083	6.54491	6.48539	6.95013	6.94716	6.94099	6.94099	6.86819	6.86819	0.442635	0.924108	-1.08213	1 down vs 11	9.9954e-08	0.631492	-1.58355	10 down vs 11	0.0364403	0.787227	-1.27028	2 down vs 11	1.57479e-06	0.457983	-2.18349	3 down vs 11	0.00142429	0.574447	-1.7408	4 down vs 11	8.79816e-06	0.455288	-2.19641	5 down vs 11	0.000540138
70195	MRPL51	5.78394e-09	8.9396	8.9396	8.87599	8.79406	8.82571	8.74888	10.188	10.196	10.2949	10.2949	10.0387	10.0387	9.71024	9.71024	9.49326	9.4954	9.57797	9.58091	9.32132	9.32132	9.58724	9.58724	0.428195	1.14133	1.14133	1 up vs 11	0.813353	1.03181	1.03181	10 up vs 11	2.25828e-07	2.72671	2.72671	2 up vs 11	3.98012e-05	2.9201	2.9201	3 up vs 11	0.00152213	2.44493	2.44493	4 up vs 11	0.0171777	1.94715	1.94715	5 up vs 11	0.0276856
6650170	FLJ37970	5.29424e-09	9.17819	9.17819	9.89465	9.88282	10.1321	10.288	9.81313	9.78534	9.96926	9.96926	9.94727	9.94727	10.1624	10.1624	10.2205	10.222	10.0281	10.047	9.79575	9.79575	9.60881	9.60881	1.58745e-08	0.463341	-2.15824	1 down vs 11	0.006547	0.755115	-1.3243	10 down vs 11	0.0148039	0.70578	-1.41687	2 down vs 11	0.255838	0.801745	-1.24728	3 down vs 11	0.267422	0.789616	-1.26644	4 down vs 11	0.681926	0.916571	-1.09102	5 down vs 11	0.798086
4850685	SPP1	4.83002e-09	6.25488	6.25488	6.24695	6.02229	6.26024	6.26526	7.03367	7.00595	7.35238	7.35238	7.24232	7.24232	7.28836	7.28836	7.23829	7.24275	7.69137	7.82224	6.35705	6.35705	6.44237	6.44237	0.969068	0.992835	-1.00722	1 down vs 11	0.254978	0.845006	-1.18342	10 down vs 11	0.013227	1.67098	1.67098	2 up vs 11	0.00814955	2.12449	2.12449	3 up vs 11	0.0292465	1.96845	1.96845	4 up vs 11	0.022552	2.03228	2.03228	5 up vs 11	0.00982919
3840242	FLJ22635	4.79385e-09	7.92829	7.92829	8.15359	8.35415	9.00487	9.03791	9.03123	9.06041	9.121	9.121	9.80861	9.80861	9.25188	9.25188	9.21383	9.23637	8.8111	8.81636	8.80329	8.80329	8.27043	8.27043	5.21473e-06	0.463415	-2.15789	1 down vs 11	0.000340991	0.622543	-1.60632	10 down vs 11	0.930638	1.01572	1.01572	2 up vs 11	0.814828	1.05929	1.05929	3 up vs 11	0.0489771	1.7061	1.7061	4 up vs 11	0.582108	1.15988	1.15988	5 up vs 11	0.544305
6420102	C21orf56	4.33511e-09	8.59223	8.59223	8.28132	8.30491	8.54021	8.79459	7.59023	7.56453	8.11069	8.11069	8.12088	8.12088	8.44596	8.44596	8.6441	8.6529	8.49979	8.51007	8.58543	8.58543	8.50326	8.50326	0.327182	0.869132	-1.15057	1 down vs 11	0.00332017	0.712185	-1.40413	10 down vs 11	2.80629e-07	0.4263	-2.34577	2 down vs 11	0.0300339	0.622479	-1.60648	3 down vs 11	0.0506469	0.626893	-1.59517	4 down vs 11	0.309286	0.785332	-1.27335	5 down vs 11	0.62297
130176	KIAA0053	3.74733e-09	9.10093	9.10093	9.75942	9.66912	9.40058	9.35852	9.14376	9.15602	10.1645	10.1645	10.4319	10.4319	10.2537	10.2537	9.97026	9.98544	9.72104	9.71654	9.46094	9.46094	9.44851	9.44851	0.0485895	0.836485	-1.19548	1 down vs 11	0.00306976	1.24022	1.24022	10 up vs 11	0.158911	0.869048	-1.15068	2 down vs 11	6.89255e-05	1.74834	1.74834	3 up vs 11	1.8021e-06	2.10443	2.10443	4 up vs 11	5.52751e-05	1.85981	1.85981	5 up vs 11	0.000709738
7050204	LOC283698	3.47301e-09	6.89625	6.89625	7.47092	7.47546	7.43049	7.31564	8.4719	8.49489	8.73773	8.73773	8.6606	8.6606	8.13263	8.13263	7.87829	7.87435	7.93941	7.93912	7.54862	7.54862	7.87648	7.87648	0.0759332	0.747744	-1.33736	1 down vs 11	0.393222	1.11715	1.11715	10 up vs 11	1.1769e-05	2.26459	2.26459	2 up vs 11	0.000103677	2.67975	2.67975	3 up vs 11	0.000737456	2.54024	2.54024	4 up vs 11	0.0377015	1.76173	1.76173	5 up vs 11	0.0904648
7040041	ZNF216	3.36597e-09	8.71056	8.71056	9.90898	9.8579	9.84875	9.82483	9.70746	9.70333	9.35125	9.35125	9.35814	9.35814	9.40552	9.40552	9.55969	9.55009	9.71831	9.71193	9.98389	9.98389	9.84409	9.84409	2.34453e-12	0.461923	-2.16486	1 down vs 11	0.773574	1.02319	1.02319	10 up vs 11	0.446736	0.919233	-1.08786	2 down vs 11	0.0319512	0.720175	-1.38855	3 down vs 11	0.0532484	0.723622	-1.38194	4 down vs 11	0.0820342	0.747782	-1.33729	5 down vs 11	0.174886
4150300	RNPC1	3.1068e-09	10.7223	10.7223	11.3471	11.306	11.0213	11.2137	10.1238	10.101	10.0725	10.0725	9.84869	9.84869	10.2309	10.2309	10.5473	10.563	10.3294	10.361	10.3619	10.3619	10.525	10.525	0.0117474	0.711328	-1.40582	1 down vs 11	0.547721	1.06604	1.06604	10 up vs 11	6.2001e-07	0.462436	-2.16246	2 down vs 11	0.000143729	0.453382	-2.20565	3 down vs 11	3.61999e-05	0.38823	-2.57579	4 down vs 11	0.00253166	0.505997	-1.9763	5 down vs 11	0.0168204
2690180	ALOX5	3.04387e-09	8.64139	8.64139	8.34666	8.34312	8.92566	8.90981	7.96589	7.95618	7.13077	7.13077	7.46586	7.46586	8.44704	8.44704	8.00243	7.97881	8.38838	8.37128	8.22848	8.22848	8.27394	8.27394	0.312149	0.830224	-1.20449	1 down vs 11	0.00802606	0.675161	-1.48113	10 down vs 11	0.0013989	0.51633	-1.93675	2 down vs 11	1.89574e-05	0.291377	-3.43198	3 down vs 11	0.00129257	0.367559	-2.72065	4 down vs 11	0.293954	0.725592	-1.37818	5 down vs 11	0.0129797
2970670	NHP2L1	2.95577e-09	9.20781	9.20781	8.8753	8.91167	8.87827	8.87586	9.49907	9.51664	9.95402	9.95402	9.80063	9.80063	9.54392	9.54392	9.54924	9.55968	9.15961	9.15213	9.14114	9.14114	9.28241	9.28241	0.0121641	1.25871	1.25871	1 up vs 11	0.730957	1.02513	1.02513	10 up vs 11	1.85005e-05	1.55917	1.55917	2 up vs 11	2.38282e-07	2.11134	2.11134	3 up vs 11	3.7488e-05	1.89839	1.89839	4 up vs 11	0.00250105	1.58893	1.58893	5 up vs 11	0.00026511
5390044	FOXM1	2.84675e-09	7.74735	7.74735	6.83976	6.95482	6.74784	6.7096	6.54444	6.54678	6.47291	6.47291	6.56473	6.56473	6.48304	6.48304	6.49234	6.48539	6.58108	6.5884	6.61473	6.61473	6.74752	6.74752	4.196e-11	2.05302	2.05302	1 up vs 11	0.0345805	1.18528	1.18528	10 up vs 11	0.308868	0.893274	-1.11948	2 down vs 11	0.281116	0.848687	-1.17829	3 down vs 11	0.546418	0.904461	-1.10563	4 down vs 11	0.346023	0.854667	-1.17005	5 down vs 11	0.268225
6220026	FLJ13815	2.77201e-09	12.1459	12.1459	13.2892	13.4034	13.178	13.2419	12.8343	12.7801	12.9443	12.9443	13.0725	13.0725	13.0449	13.0449	13.2036	13.1953	13.3395	13.3595	13.2541	13.2541	13.3339	13.3339	8.99021e-10	0.467825	-2.13755	1 down vs 11	0.223949	1.11843	1.11843	10 up vs 11	0.0130013	0.726072	-1.37727	2 down vs 11	0.239164	0.813605	-1.2291	3 down vs 11	0.540077	0.889236	-1.12456	4 down vs 11	0.47626	0.872392	-1.14627	5 down vs 11	0.841184
1990068	EMP1	2.27386e-09	7.25015	7.25015	6.62844	6.59341	6.72247	6.74684	8.07882	8.07942	7.39974	7.39974	7.24586	7.24586	7.17398	7.17398	7.08818	7.08073	7.48322	7.49617	6.90195	6.90195	7.05341	7.05341	0.0030747	1.41747	1.41747	1 up vs 11	0.250137	0.899112	-1.11221	10 down vs 11	3.43836e-11	2.51853	2.51853	2 up vs 11	0.0109332	1.57233	1.57233	3 up vs 11	0.0739757	1.41326	1.41326	4 up vs 11	0.12556	1.34457	1.34457	5 up vs 11	0.154617
1580373	LOC90637	2.2232e-09	8.94661	8.94661	9.39989	9.37088	9.4484	9.54724	8.05814	8.04625	8.48968	8.48968	8.67444	8.67444	8.59544	8.59544	8.83529	8.84553	8.35681	8.37727	8.92008	8.92008	8.70534	8.70534	0.00291407	0.659463	-1.51639	1 down vs 11	0.265165	0.884933	-1.13003	10 down vs 11	2.33604e-10	0.353311	-2.83037	2 down vs 11	0.000584281	0.480442	-2.08142	3 down vs 11	0.0089064	0.546084	-1.83122	4 down vs 11	0.00443331	0.516986	-1.93429	5 down vs 11	0.0123834
1770041	CXCR6	2.19343e-09	6.5034	6.5034	7.24261	7.37174	6.69361	6.60355	7.72939	7.72575	7.39727	7.39727	7.3575	7.3575	7.19989	7.19989	7.30299	7.29162	7.45646	7.46272	6.87562	6.87562	7.15981	7.15981	0.54671	0.932939	-1.07188	1 down vs 11	4.09443e-08	1.70314	1.70314	10 up vs 11	9.31695e-09	2.1768	2.1768	2 up vs 11	0.00195327	1.73354	1.73354	3 up vs 11	0.00698159	1.6864	1.6864	4 up vs 11	0.0319787	1.51188	1.51188	5 up vs 11	0.00352331
5550280	HLA-DQB1	2.18491e-09	7.90923	7.90923	8.55951	8.38547	7.65058	7.57726	7.37834	7.37302	7.61502	7.61502	7.86226	7.86226	7.77074	7.77074	7.75579	7.76035	7.63472	7.64548	7.60285	7.60285	8.7752	8.7752	0.163688	1.25874	1.25874	1 up vs 11	3.48744e-05	1.75105	1.75105	10 up vs 11	0.436714	0.867997	-1.15208	2 down vs 11	0.916427	1.02652	1.02652	3 up vs 11	0.470164	1.21842	1.21842	4 up vs 11	0.62375	1.14352	1.14352	5 up vs 11	0.581355
103940348	hmm28385	2.09014e-09	7.17274	7.17274	9.11797	9.29347	9.03494	9.01157	9.14264	9.17354	9.14587	9.14587	9.27089	9.27089	9.19549	9.19549	9.2324	9.24012	9.03408	9.02736	9.30497	9.30497	9.52345	9.52345	6.50837e-13	0.279548	-3.5772	1 down vs 11	0.127297	1.2158	1.2158	10 up vs 11	0.526368	1.11881	1.11881	2 up vs 11	0.701705	1.09755	1.09755	3 up vs 11	0.499804	1.19691	1.19691	4 up vs 11	0.63209	1.13596	1.13596	5 up vs 11	0.47988
2230082	RNF10	1.86936e-09	7.85015	7.85015	8.31435	8.32072	8.12382	8.12888	7.29619	7.29556	7.73582	7.73582	7.69097	7.69097	7.62935	7.62935	7.56523	7.56552	7.13731	7.12655	7.55356	7.55356	7.49192	7.49192	0.0754746	0.824317	-1.21313	1 down vs 11	0.123633	1.14222	1.14222	10 up vs 11	3.40173e-06	0.561238	-1.78177	2 down vs 11	0.0978542	0.761514	-1.31317	3 down vs 11	0.0923135	0.738205	-1.35464	4 down vs 11	0.0552187	0.707336	-1.41375	5 down vs 11	0.0106266
6450576	FOSB	1.83425e-09	8.45774	8.45774	9.84876	9.76657	9.27882	9.55868	8.39807	8.3806	8.28858	8.28858	8.3431	8.3431	8.28145	8.28145	8.20303	8.21168	7.78366	7.77199	5.33851	5.33851	5.40511	5.40511	0.0907631	0.466213	-2.14494	1 down vs 11	0.686665	1.155	1.155	10 up vs 11	0.101167	0.441939	-2.26276	2 down vs 11	0.196893	0.41463	-2.41179	3 down vs 11	0.259176	0.430598	-2.32235	4 down vs 11	0.235911	0.412586	-2.42374	5 down vs 11	0.138129
103120170	LOC400452	1.79496e-09	8.69171	8.69171	8.86622	8.8973	9.1707	9.26368	8.17596	8.1597	10.3258	10.3258	11.0468	11.0468	9.95075	9.95075	9.22976	9.3024	8.7316	8.77526	9.15484	9.15484	9.02206	9.02206	0.054651	0.672698	-1.48655	1 down vs 11	0.121007	0.775723	-1.28912	10 down vs 11	0.000926374	0.465231	-2.14947	2 down vs 11	0.0189497	2.08801	2.08801	3 up vs 11	0.000387994	3.44176	3.44176	4 up vs 11	0.162985	1.61001	1.61001	5 up vs 11	0.925314
4610484	LTF	1.7915e-09	7.08897	7.08897	7.04287	6.89625	7.52109	7.76191	7.01187	7.01258	5.09158	5.09158	6.21901	6.21901	5.37571	5.37571	6.09609	5.97515	7.14283	7.14084	7.08779	7.08779	7.14604	7.14604	0.0260191	0.627226	-1.59432	1 down vs 11	0.000390844	0.548795	-1.82217	10 down vs 11	0.0248459	0.594878	-1.68102	2 down vs 11	2.93105e-08	0.157091	-6.36575	3 down vs 11	0.00229606	0.343193	-2.91381	4 down vs 11	4.056e-06	0.191285	-5.2278	5 down vs 11	3.58699e-05
6100079	NINJ1	1.71688e-09	10.0344	10.0344	9.40693	9.45275	9.55265	9.65263	10.6835	10.6592	10.732	10.732	10.9559	10.9559	9.94971	9.94971	10.2081	10.1735	10.057	10.0665	10.0538	10.0538	9.49964	9.49964	0.0728998	1.30297	1.30297	1 up vs 11	0.236451	0.87062	-1.14861	10 down vs 11	3.09074e-05	2.00907	2.00907	2 up vs 11	0.000976591	2.11311	2.11311	3 up vs 11	0.000295714	2.4679	2.4679	4 up vs 11	0.39834	1.22865	1.22865	5 up vs 11	0.0798832
103870368	Hs.356457	1.57205e-09	8.16359	8.16359	8.62081	8.56954	8.32465	8.34015	6.81483	6.80624	6.90152	6.90152	7.22591	7.22591	7.44806	7.44806	7.3558	7.37163	6.87662	6.90918	6.9941	6.9941	7.29749	7.29749	0.49863	0.884812	-1.13018	1 down vs 11	0.269956	1.17235	1.17235	10 up vs 11	3.95678e-07	0.34534	-2.89569	2 down vs 11	0.000378273	0.368918	-2.71063	3 down vs 11	0.0109837	0.461937	-2.1648	4 down vs 11	0.0408536	0.538836	-1.85585	5 down vs 11	0.00868686
510577	PPP1R15A	1.33221e-09	7.77877	7.77877	9.87027	9.86524	9.69539	9.95363	10.0623	10.0616	9.49582	9.49582	9.73802	9.73802	9.03149	9.03149	9.07309	9.04609	8.69203	8.69981	8.45363	8.45363	8.4859	8.4859	2.06975e-07	0.221464	-4.5154	1 down vs 11	0.780056	0.94057	-1.06319	10 down vs 11	0.805796	1.07774	1.07774	2 up vs 11	0.448008	0.728093	-1.37345	3 down vs 11	0.744046	0.861185	-1.16119	4 down vs 11	0.164034	0.527725	-1.89493	5 down vs 11	0.104181
6040400	FCGR3A	1.32224e-09	8.06726	8.06726	7.64901	7.58015	7.94554	7.9169	6.30991	6.30061	7.01722	7.01722	6.88258	6.88258	6.75495	6.75495	6.99118	6.99693	7.37216	7.40587	7.61316	7.61316	7.56676	7.56676	0.456246	1.10984	1.10984	1 up vs 11	0.0373547	0.791825	-1.26291	10 down vs 11	2.72097e-11	0.326172	-3.06586	2 down vs 11	0.00375288	0.536007	-1.86565	3 down vs 11	0.00238933	0.488246	-2.04815	4 down vs 11	0.000681995	0.446909	-2.23759	5 down vs 11	0.00136114
1500026	PPFIBP2	1.31761e-09	7.67325	7.67325	7.08164	7.1525	8.0089	7.99302	7.28205	7.258	7.45425	7.45425	7.57293	7.57293	7.66192	7.66192	7.69542	7.70549	7.76282	7.7636	7.42431	7.42431	6.71399	6.71399	0.148485	0.801197	-1.24813	1 down vs 11	4.19831e-06	0.558443	-1.79069	10 down vs 11	0.00298867	0.600807	-1.66443	2 down vs 11	0.108519	0.688358	-1.45273	3 down vs 11	0.252153	0.747375	-1.33802	4 down vs 11	0.36631	0.794926	-1.25798	5 down vs 11	0.351373
103710348	LOC400987	1.23881e-09	7.86849	7.86849	8.53459	8.7124	8.49916	8.40812	7.62948	7.62829	6.8924	6.8924	7.26215	7.26215	7.86414	7.86414	8.06835	8.05296	8.23463	8.25269	8.49237	8.49237	8.38623	8.38623	0.0478416	0.687946	-1.4536	1 down vs 11	0.159376	1.2348	1.2348	10 up vs 11	0.0100038	0.582436	-1.71693	2 down vs 11	0.000312747	0.349722	-2.85941	3 down vs 11	0.0117481	0.451887	-2.21294	4 down vs 11	0.227364	0.685877	-1.45799	5 down vs 11	0.348572
6840390	GOLGA2	1.19146e-09	11.9691	11.9691	13.4425	13.6749	13.314	13.3262	12.9276	12.9034	13.155	13.155	13.2829	13.2829	13.2704	13.2704	13.3551	13.3556	13.4544	13.4684	13.3555	13.3555	13.5067	13.5067	2.2548e-11	0.390355	-2.56177	1 down vs 11	0.019774	1.27336	1.27336	10 up vs 11	0.0411732	0.745929	-1.34061	2 down vs 11	0.543982	0.888094	-1.12601	3 down vs 11	0.888383	0.970399	-1.0305	4 down vs 11	0.856412	0.962001	-1.0395	5 down vs 11	0.910094
3830025	MT1H	9.92455e-10	9.36592	9.36592	8.28874	7.89757	8.13391	8.00504	8.19343	8.20984	8.4424	8.4424	9.01973	9.01973	7.96478	7.96478	8.05049	8.04395	8.19978	8.20978	8.25033	8.25033	8.14308	8.14308	1.40652e-09	2.56841	2.56841	1 up vs 11	0.519351	0.928215	-1.07734	10 down vs 11	0.376637	1.15252	1.15252	2 up vs 11	0.169697	1.35413	1.35413	3 up vs 11	0.00406092	2.02046	2.02046	4 up vs 11	0.907815	0.972482	-1.0283	5 down vs 11	0.894214
106860075	Hs.498634	9.74351e-10	8.94473	8.94473	8.94437	9.1886	8.77886	8.85484	7.66304	7.62173	8.14046	8.14046	8.72609	8.72609	8.71407	8.71407	8.68911	8.69528	8.27823	8.26274	8.39938	8.39938	8.48891	8.48891	0.654436	1.06429	1.06429	1 up vs 11	0.0382362	1.26029	1.26029	10 up vs 11	1.34387e-07	0.425399	-2.35074	2 down vs 11	0.0201105	0.609469	-1.64077	3 down vs 11	0.699318	0.914623	-1.09335	4 down vs 11	0.672834	0.907037	-1.10249	5 down vs 11	0.569712
5570280	CDC14B	9.48095e-10	7.74901	7.74901	9.55874	9.82854	9.87699	10.0181	9.32434	9.32803	9.48106	9.48106	9.59653	9.59653	9.66737	9.66737	9.84673	9.83425	9.62935	9.64562	9.81257	9.81257	9.79913	9.79913	4.35503e-13	0.207462	-4.82016	1 down vs 11	0.40029	0.87688	-1.14041	10 down vs 11	0.028575	0.619829	-1.61335	2 down vs 11	0.211546	0.689189	-1.45098	3 down vs 11	0.36995	0.74662	-1.33937	4 down vs 11	0.455507	0.784192	-1.2752	5 down vs 11	0.641924
3290121	DOC-1R	9.32874e-10	8.63187	8.63187	9.28398	9.25595	9.29399	9.30814	9.87603	9.88203	10.2611	10.2611	10.4283	10.4283	10.0239	10.0239	9.93823	9.95077	10.3006	10.2749	9.94883	9.94883	10.0798	10.0798	0.000819744	0.625781	-1.598	1 down vs 11	0.740322	0.964467	-1.03684	10 down vs 11	0.00951796	1.48853	1.48853	2 up vs 11	0.00180956	1.93581	1.93581	3 up vs 11	0.000840792	2.17377	2.17377	4 up vs 11	0.0307757	1.64234	1.64234	5 up vs 11	0.021384
2120736	GPR1	8.00295e-10	11.8347	11.8347	13.2215	13.4384	13.0522	13.1112	12.5325	12.4846	12.7971	12.7971	12.9222	12.9222	12.9722	12.9722	13.0468	13.038	13.0759	13.1065	13.1964	13.1964	13.2908	13.2908	1.00689e-10	0.412813	-2.42241	1 down vs 11	0.0252891	1.25458	1.25458	10 up vs 11	0.00220617	0.647711	-1.5439	2 down vs 11	0.256257	0.804398	-1.24317	3 down vs 11	0.532166	0.877241	-1.13994	4 down vs 11	0.645953	0.908207	-1.10107	5 down vs 11	0.77369
6180180	SERPINB6	7.5873e-10	9.51342	9.51342	9.19909	9.31665	9.75008	9.81583	8.65706	8.64882	9.15438	9.15438	9.07206	9.07206	9.52399	9.52399	9.59979	9.6005	9.50954	9.51527	9.931	9.931	9.16219	9.16219	0.163211	0.810895	-1.23321	1 down vs 11	0.00426004	0.707505	-1.41342	10 down vs 11	2.75194e-06	0.445341	-2.24547	2 down vs 11	0.0450133	0.632239	-1.58168	3 down vs 11	0.0396994	0.597175	-1.67455	4 down vs 11	0.416472	0.816855	-1.22421	5 down vs 11	0.476186
2450446	RNF138	7.56166e-10	8.86591	8.86591	8.40168	8.3696	8.64431	8.61503	7.59143	7.58486	7.93662	7.93662	7.62732	7.62732	7.86721	7.86721	8.06332	8.03989	7.56156	7.56052	8.24676	8.24676	7.86865	7.86865	0.132786	1.18994	1.18994	1 up vs 11	0.0652058	0.843564	-1.18545	10 down vs 11	1.06038e-07	0.489654	-2.04226	2 down vs 11	0.00786586	0.624855	-1.60037	3 down vs 11	0.000469034	0.504278	-1.98303	4 down vs 11	0.00749273	0.595505	-1.67925	5 down vs 11	0.0143385
770193	SLC38A2	7.43498e-10	8.43682	8.43682	9.89705	9.93239	9.83636	9.85982	9.97352	9.96936	9.98024	9.98024	10.103	10.103	9.91767	9.91767	9.76491	9.76932	10.1427	10.1253	10.3368	10.3368	10.2386	10.2386	1.41486e-11	0.372938	-2.68141	1 down vs 11	0.636291	1.05159	1.05159	10 up vs 11	0.607069	1.07889	1.07889	2 up vs 11	0.680291	1.08705	1.08705	3 up vs 11	0.44775	1.18362	1.18362	4 up vs 11	0.856557	1.04091	1.04091	5 up vs 11	0.736952
4850167	76P	7.38461e-10	11.0274	11.0274	12.1731	12.4373	12.0207	12.0698	11.5318	11.4656	11.5599	11.5599	11.7834	11.7834	11.8887	11.8887	12.0066	11.9942	12.2629	12.2775	12.2294	12.2294	12.3097	12.3097	4.85397e-07	0.485527	-2.05962	1 down vs 11	0.0205349	1.29011	1.29011	10 up vs 11	0.00627623	0.657848	-1.52011	2 down vs 11	0.0899573	0.702282	-1.42393	3 down vs 11	0.382696	0.819952	-1.21958	4 down vs 11	0.580579	0.88202	-1.13376	5 down vs 11	0.784161
2120333	DNAJB1	7.2472e-10	8.41913	8.41913	9.57721	9.53284	9.48598	9.54811	8.09593	8.11873	8.2195	8.2195	8.20495	8.20495	8.32066	8.32066	8.7602	8.76488	8.32125	8.32789	8.55515	8.55515	8.53475	8.53475	6.85845e-06	0.457238	-2.18704	1 down vs 11	0.936644	0.989467	-1.01064	10 down vs 11	3.41822e-07	0.371289	-2.69332	2 down vs 11	0.000392987	0.39815	-2.51162	3 down vs 11	0.00102817	0.394155	-2.53707	4 down vs 11	0.00261452	0.42707	-2.34154	5 down vs 11	0.0215603
104200497	Hs.248549	6.94573e-10	7.40843	7.40843	8.05649	8.17451	7.97706	8.13729	7.29247	7.29749	7.49198	7.49198	7.63434	7.63434	7.6736	7.6736	7.70809	7.70216	7.66396	7.66532	6.99071	6.99071	6.79774	6.79774	0.00061974	0.60338	-1.65733	1 down vs 11	0.822288	1.02614	1.02614	10 up vs 11	0.000365284	0.558722	-1.7898	2 down vs 11	0.042483	0.639359	-1.56407	3 down vs 11	0.147332	0.705665	-1.4171	4 down vs 11	0.181317	0.72513	-1.37906	5 down vs 11	0.136487
1850592	TMSL6	6.74057e-10	10.9674	10.9674	11.9602	11.6672	11.9376	11.6871	10.5855	10.5581	11.9319	11.9319	12.4643	12.4643	12.3049	12.3049	12.154	12.1708	11.9127	11.9847	12.1422	12.1422	12.0244	12.0244	0.00514093	0.607231	-1.64682	1 down vs 11	0.921539	0.986326	-1.01386	10 down vs 11	8.95299e-05	0.457246	-2.18701	2 down vs 11	0.524111	1.18496	1.18496	3 up vs 11	0.0664023	1.7138	1.7138	4 up vs 11	0.143559	1.53456	1.53456	5 up vs 11	0.173477
2340048	VIP32	5.54505e-10	7.868	7.868	7.8793	7.71675	7.80116	7.83338	6.72711	6.72278	7.62126	7.62126	7.76763	7.76763	7.83437	7.83437	8.06608	8.0757	7.20378	7.22553	7.52979	7.52979	7.47669	7.47669	0.823008	1.02429	1.02429	1 up vs 11	0.344476	0.922343	-1.0842	10 down vs 11	1.41305e-09	0.463102	-2.15935	2 down vs 11	0.36652	0.86327	-1.15839	3 down vs 11	0.79805	0.955452	-1.04662	4 down vs 11	0.996918	1.00069	1.00069	5 up vs 11	0.263613
3140132	ISG20	5.30356e-10	12.0166	12.0166	11.8734	11.7694	11.4414	11.607	10.4626	10.437	10.539	10.539	10.2164	10.2164	10.7707	10.7707	10.7407	10.7125	11.0113	11.0133	10.863	10.863	11.4491	11.4491	0.0305598	1.32832	1.32832	1 up vs 11	0.278197	1.11911	1.11911	10 up vs 11	9.18834e-08	0.444431	-2.25007	2 down vs 11	0.000252482	0.47697	-2.09657	3 down vs 11	1.65457e-05	0.381416	-2.62181	4 down vs 11	0.00809282	0.56008	-1.78546	5 down vs 11	0.00084162
6350484	BRD2	5.21033e-10	8.34064	8.34064	9.89442	9.91664	9.69671	9.62989	9.97748	9.99867	9.78533	9.78533	9.76466	9.76466	9.8081	9.8081	9.75945	9.76995	9.92073	9.93415	9.56986	9.56986	9.70788	9.70788	1.57382e-13	0.409164	-2.44401	1 down vs 11	0.0231028	1.21989	1.21989	10 up vs 11	0.0350329	1.29127	1.29127	2 up vs 11	0.514107	1.11376	1.11376	3 up vs 11	0.605445	1.09792	1.09792	4 up vs 11	0.494709	1.13148	1.13148	5 up vs 11	0.523716
3130112	JUN	4.95115e-10	7.3408	7.3408	8.23207	8.10873	7.77204	7.84294	6.73757	6.73086	7.20007	7.20007	7.25148	7.25148	7.21003	7.21003	7.2103	7.21114	6.77138	6.81313	5.2742	5.2742	5.18922	5.18922	0.205021	0.70606	-1.41631	1 down vs 11	0.398448	1.20229	1.20229	10 up vs 11	0.0117814	0.462624	-2.16158	2 down vs 11	0.28391	0.640439	-1.56143	3 down vs 11	0.367799	0.66367	-1.50677	4 down vs 11	0.335297	0.644875	-1.55069	5 down vs 11	0.253524
1090128	FUT7	4.88526e-10	8.54655	8.54655	8.17155	7.9799	7.4474	7.38024	7.95925	7.95629	7.36543	7.36543	6.89705	6.89705	7.27626	7.27626	7.3498	7.35131	7.5432	7.54729	7.10477	7.10477	7.9714	7.9714	1.26986e-06	2.24438	2.24438	1 up vs 11	0.00132641	1.51536	1.51536	10 up vs 11	0.0248093	1.49077	1.49077	2 up vs 11	0.966142	0.989789	-1.01032	3 down vs 11	0.207422	0.715398	-1.39782	4 down vs 11	0.785567	0.930463	-1.07473	5 down vs 11	0.928336
6590072	ITGAL	4.66732e-10	7.76592	7.76592	8.93447	8.9521	8.9579	8.87763	8.48334	8.49587	9.10124	9.10124	8.52082	8.52082	8.98959	8.98959	9.34862	9.3528	8.95314	8.93486	9.28229	9.28229	9.19584	9.19584	4.62783e-08	0.462745	-2.16102	1 down vs 11	0.626253	1.05298	1.05298	10 up vs 11	0.0736769	0.767504	-1.30293	2 down vs 11	0.442887	1.16766	1.16766	3 up vs 11	0.264273	0.780892	-1.28059	4 down vs 11	0.725555	1.0807	1.0807	5 up vs 11	0.0784075
610086	UTX	4.59798e-10	7.56481	7.56481	8.24906	8.306	8.21444	8.32187	7.26902	7.24843	7.64995	7.64995	7.70162	7.70162	7.92571	7.92571	8.00192	7.98074	7.6551	7.64891	7.86422	7.86422	7.67272	7.67272	3.59061e-06	0.591701	-1.69004	1 down vs 11	0.898843	0.989064	-1.01106	10 down vs 11	6.31879e-09	0.475185	-2.10444	2 down vs 11	0.00533465	0.627671	-1.59319	3 down vs 11	0.0183874	0.65056	-1.53714	4 down vs 11	0.129707	0.759877	-1.316	5 down vs 11	0.121204
101170347	hmm10298	4.45295e-10	7.95705	7.95705	8.04612	8.16232	7.99473	8.01497	7.30805	7.29308	6.35731	6.35731	6.31076	6.31076	7.05348	7.05348	7.56482	7.53867	7.75347	7.79964	7.97789	7.97789	7.95523	7.95523	0.82124	0.960649	-1.04096	1 down vs 11	0.470471	1.10754	1.10754	10 up vs 11	0.0117497	0.606306	-1.64933	2 down vs 11	3.61231e-05	0.316954	-3.15503	3 down vs 11	9.96343e-05	0.306891	-3.25849	4 down vs 11	0.0251937	0.513526	-1.94732	5 down vs 11	0.185022
2450132	C1orf29	4.13978e-10	8.63677	8.63677	7.28895	7.18619	7.90669	8.10285	8.56192	8.55568	7.73946	7.73946	6.26887	6.26887	7.43143	7.43143	6.89937	6.72182	7.76139	7.73462	8.29109	8.29109	7.23035	7.23035	0.138798	1.44786	1.44786	1 up vs 11	0.00164923	0.529734	-1.88774	10 down vs 11	0.254866	1.36872	1.36872	2 up vs 11	0.504774	0.777333	-1.28645	3 down vs 11	0.00250462	0.28049	-3.56519	4 down vs 11	0.261303	0.627886	-1.59265	5 down vs 11	0.00666114
6370600	ABL1	3.95985e-10	6.99006	6.99006	7.31528	7.37287	7.2164	7.24081	6.27408	6.27449	6.69436	6.69436	6.6828	6.6828	6.64687	6.64687	6.68507	6.6826	6.21408	6.22419	6.71386	6.71386	6.68981	6.68981	0.0789233	0.840457	-1.18983	1 down vs 11	0.243422	1.09585	1.09585	10 up vs 11	7.39204e-09	0.51181	-1.95385	2 down vs 11	0.012036	0.6847	-1.46049	3 down vs 11	0.0190528	0.679236	-1.47224	4 down vs 11	0.0127003	0.66253	-1.50937	5 down vs 11	0.00552676
6620132	UBE2L3	3.83198e-10	7.89245	7.89245	8.00472	8.14818	8.02762	8.01971	6.44493	6.43814	6.97898	6.97898	6.91532	6.91532	6.93409	6.93409	6.85499	6.85505	6.41054	6.42296	6.93424	6.93424	6.87985	6.87985	0.582799	0.915571	-1.09222	1 down vs 11	0.486053	1.09314	1.09314	10 up vs 11	6.75056e-09	0.334119	-2.99295	2 down vs 11	0.0035184	0.486081	-2.05727	3 down vs 11	0.00465545	0.465098	-2.15008	4 down vs 11	0.00538179	0.471189	-2.12229	5 down vs 11	0.000437949
2450064	AIF1	3.59497e-10	9.16685	9.16685	7.22756	7.41225	8.25006	8.26279	7.02663	7.02125	7.46774	7.46774	7.45042	7.45042	7.61115	7.61115	7.72424	7.71712	7.28051	7.25603	7.53109	7.53109	7.07431	7.07431	8.10064e-05	1.87133	1.87133	1 up vs 11	4.05557e-06	0.554577	-1.80317	10 down vs 11	1.38165e-06	0.422922	-2.3645	2 down vs 11	0.0197187	0.576326	-1.73513	3 down vs 11	0.0294182	0.569448	-1.75609	4 down vs 11	0.0796897	0.636558	-1.57095	5 down vs 11	0.0812493
6450411	IGFBP3	3.12657e-10	7.27843	7.27843	6.56869	6.75911	7.71198	7.77982	7.26458	7.26655	7.38658	7.38658	7.69548	7.69548	7.85749	7.85749	7.47695	7.47305	7.65933	7.63832	6.98956	6.98956	6.48641	6.48641	0.0334732	0.706425	-1.41558	1 down vs 11	1.90799e-07	0.492874	-2.02892	10 down vs 11	0.0484753	0.700631	-1.42728	2 down vs 11	0.268156	0.761416	-1.31334	3 down vs 11	0.827978	0.943215	-1.0602	4 down vs 11	0.841405	1.05531	1.05531	5 up vs 11	0.34852
2120066	IGJ	3.02824e-10	8.85525	8.85525	9.01308	9.13541	9.11465	9.10178	7.75854	7.75953	7.46772	7.46772	7.68412	7.68412	8.26949	8.26949	8.36425	8.34204	8.32886	8.39041	9.07981	9.07981	8.94575	8.94575	0.287515	0.842922	-1.18635	1 down vs 11	0.855017	1.02359	1.02359	10 up vs 11	5.50511e-07	0.394405	-2.53546	2 down vs 11	7.25802e-06	0.32218	-3.10385	3 down vs 11	0.000315562	0.37432	-2.67151	4 down vs 11	0.0316541	0.561639	-1.7805	5 down vs 11	0.0199809
2680129	DKFZp761C169	3.01596e-10	8.23354	8.23354	9.50937	9.53185	9.52162	9.55997	9.39527	9.40675	9.04861	9.04861	9.14481	9.14481	9.38776	9.38776	9.17415	9.16327	9.28428	9.28183	9.45183	9.45183	9.31255	9.31255	1.20983e-13	0.398755	-2.50781	1 down vs 11	0.825991	0.980702	-1.01968	10 down vs 11	0.388607	0.899245	-1.11204	2 down vs 11	0.0372639	0.70156	-1.42539	3 down vs 11	0.121278	0.749936	-1.33345	4 down vs 11	0.518853	0.887483	-1.12678	5 down vs 11	0.0789918
520563	LLT1	2.87981e-10	10.1892	10.1892	9.7257	9.79512	9.84046	9.88317	10.6549	10.6573	10.9033	10.9033	11.2104	11.2104	10.5103	10.5103	10.4727	10.4842	10.3369	10.3303	10.5507	10.5507	10.1923	10.1923	0.0500208	1.23632	1.23632	1 up vs 11	0.475867	0.940794	-1.06293	10 down vs 11	1.30184e-05	1.71015	1.71015	2 up vs 11	2.68906e-05	2.02811	2.02811	3 up vs 11	8.51788e-07	2.50921	2.50921	4 up vs 11	0.0159563	1.54445	1.54445	5 up vs 11	0.00623176
5900605	MGC14376	2.82106e-10	6.44809	6.44809	8.03012	7.99582	7.76771	7.70938	7.5072	7.49642	7.98413	7.98413	8.23235	8.23235	7.84876	7.84876	7.63846	7.63363	6.97965	6.98965	7.77455	7.77455	8.02321	8.02321	3.52105e-08	0.417171	-2.3971	1 down vs 11	0.0970487	1.21963	1.21963	10 up vs 11	0.372308	0.862768	-1.15906	2 down vs 11	0.401461	1.20979	1.20979	3 up vs 11	0.145932	1.43691	1.43691	4 up vs 11	0.697292	1.10143	1.10143	5 up vs 11	0.801686
2100403	K6IRS2	2.70604e-10	7.10903	7.10903	6.69697	6.96961	7.74935	8.01279	6.67494	6.68341	7.14027	7.14027	7.17363	7.17363	7.69382	7.69382	7.83314	7.82999	7.83972	7.88604	7.39629	7.39629	6.62211	6.62211	0.00750432	0.534494	-1.87093	1 down vs 11	0.000131865	0.485256	-2.06077	10 down vs 11	0.000423472	0.397939	-2.51295	2 down vs 11	0.0860128	0.546193	-1.83086	3 down vs 11	0.131223	0.558968	-1.78901	4 down vs 11	0.564752	0.801644	-1.24744	5 down vs 11	0.694942
5340538	SFRS11	2.67277e-10	9.26523	9.26523	10.2161	10.5762	10.2335	10.2369	9.61855	9.62664	9.01885	9.01885	9.09752	9.09752	9.88828	9.88828	9.93013	9.91612	9.92111	9.95293	10.3856	10.3856	10.2435	10.2435	4.11774e-05	0.509913	-1.96112	1 down vs 11	0.0648962	1.26513	1.26513	10 up vs 11	0.0172145	0.655074	-1.52654	2 down vs 11	0.000614228	0.429861	-2.32634	3 down vs 11	0.00325878	0.453954	-2.20286	4 down vs 11	0.360868	0.785331	-1.27335	5 down vs 11	0.318034
1740075	LGALS1	2.66362e-10	8.48221	8.48221	10.0034	9.8092	9.02178	8.94715	8.14197	8.15363	8.90956	8.90956	8.72035	8.72035	8.92942	8.92942	8.9643	8.9614	8.45423	8.45242	9.13307	9.13307	10.3806	10.3806	0.0928264	0.724502	-1.38026	1 down vs 11	0.000128983	1.81762	1.81762	10 up vs 11	0.00992756	0.576932	-1.73331	2 down vs 11	0.928164	0.974277	-1.0264	3 down vs 11	0.619693	0.854524	-1.17024	4 down vs 11	0.96903	0.987782	-1.01237	5 down vs 11	0.970444
1570053	CD83	2.6141e-10	9.12832	9.12832	8.67484	8.66485	8.39825	8.46037	10.0234	9.99795	10.4001	10.4001	10.7031	10.7031	9.88855	9.88855	9.1421	9.12296	8.84023	8.91266	8.32105	8.32105	7.47667	7.47667	0.076306	1.58881	1.58881	1 up vs 11	0.493146	1.15227	1.15227	10 up vs 11	0.000289418	2.90307	2.90307	2 up vs 11	0.0008233	3.83622	3.83622	3 up vs 11	0.000427618	4.73299	4.73299	4 up vs 11	0.0229522	2.69107	2.69107	5 up vs 11	0.206952
6980091	ARHGEF1	2.41242e-10	7.77974	7.77974	8.66772	8.67729	8.40918	8.31513	7.51535	7.5317	7.2863	7.2863	7.38975	7.38975	8.00354	8.00354	8.24732	8.26338	8.20272	8.22071	8.00849	8.00849	8.2322	8.2322	0.0238554	0.689974	-1.44933	1 down vs 11	0.0541445	1.28535	1.28535	10 up vs 11	0.00295549	0.580982	-1.72122	2 down vs 11	0.00439067	0.490107	-2.04037	3 down vs 11	0.0187421	0.526541	-1.89919	4 down vs 11	0.424382	0.805754	-1.24107	5 down vs 11	0.874611
1850097	LOC388077	2.28967e-10	8.1671	8.1671	7.68088	7.43579	8.09534	7.98714	6.75759	6.75885	6.95817	6.95817	6.99693	6.99693	7.08823	7.08823	7.30011	7.3099	7.58422	7.58489	6.67905	6.67905	6.57895	6.57895	0.452161	1.13285	1.13285	1 up vs 11	0.00432878	0.682381	-1.46546	10 down vs 11	7.58935e-06	0.426821	-2.3429	2 down vs 11	0.00514572	0.490058	-2.04057	3 down vs 11	0.0136601	0.503404	-1.98648	4 down vs 11	0.0248863	0.536291	-1.86466	5 down vs 11	0.0442723
103870041	LOC150150	2.18047e-10	7.28323	7.28323	7.54002	7.43231	7.34835	7.27596	6.24218	6.23226	7.05094	7.05094	7.14786	7.14786	7.22942	7.22942	7.39259	7.40272	7.15755	7.14801	6.52185	6.52185	6.56763	6.56763	0.969445	1.00505	1.00505	1 up vs 11	0.301558	1.11446	1.11446	10 up vs 11	1.86682e-06	0.485081	-2.06151	2 down vs 11	0.434537	0.855582	-1.16879	3 down vs 11	0.684407	0.915037	-1.09285	4 down vs 11	0.882571	0.968256	-1.03278	5 down vs 11	0.6328
1230465	FLJ22056	2.18011e-10	10.3663	10.3663	10.6196	10.5806	10.5694	10.6502	9.45942	9.43698	9.35491	9.35491	9.255	9.255	9.63577	9.63577	9.79087	9.78997	10.4274	10.4409	10.3678	10.3678	10.6341	10.6341	0.144934	0.821343	-1.21752	1 down vs 11	0.652277	0.952903	-1.04942	10 down vs 11	8.40134e-08	0.431293	-2.31861	2 down vs 11	2.08247e-05	0.407444	-2.45432	3 down vs 11	2.79636e-05	0.380181	-2.63032	4 down vs 11	0.00198065	0.49501	-2.02016	5 down vs 11	0.0018379
105340605	LOC201952	2.17642e-10	7.71519	7.71519	8.09359	8.24432	7.7625	7.87608	7.28392	7.25363	7.13279	7.13279	7.71177	7.71177	7.48915	7.48915	7.07237	7.08009	7.04725	7.03581	6.86283	6.86283	7.34448	7.34448	0.405047	0.89447	-1.11798	1 down vs 11	0.0176762	1.29077	1.29077	10 up vs 11	0.00404141	0.649568	-1.53948	2 down vs 11	0.0120282	0.597375	-1.67399	3 down vs 11	0.608213	0.892357	-1.12063	4 down vs 11	0.228398	0.764753	-1.30761	5 down vs 11	0.00367346
5900403	LOC374572	2.16903e-10	10.2117	10.2117	10.0025	9.93724	10.0569	10.1276	8.55438	8.53172	8.33359	8.33359	8.50754	8.50754	8.88627	8.88627	9.27428	9.25306	9.15949	9.23604	9.96711	9.96711	10.0367	10.0367	0.732886	1.06001	1.06001	1 up vs 11	0.332306	0.876394	-1.14104	10 down vs 11	3.1694e-08	0.330823	-3.02276	2 down vs 11	3.93324e-06	0.288372	-3.46774	3 down vs 11	0.000117086	0.325326	-3.07384	4 down vs 11	0.00283324	0.422988	-2.36414	5 down vs 11	0.0120386
2680068	PELI1	1.92997e-10	7.22926	7.22926	8.97646	8.89911	8.40298	8.40465	7.74082	7.7408	8.22367	8.22367	8.85115	8.85115	8.28424	8.28424	8.03133	8.03824	7.37253	7.36073	8.23783	8.23783	8.08794	8.08794	6.02633e-07	0.442763	-2.25855	1 down vs 11	0.00637035	1.40879	1.40879	10 up vs 11	0.00825657	0.631192	-1.58431	2 down vs 11	0.59506	0.8821	-1.13366	3 down vs 11	0.23229	1.36272	1.36272	4 up vs 11	0.74675	0.919927	-1.08704	5 down vs 11	0.244142
6510446	DDX5	1.75035e-10	9.7101	9.7101	11.6475	11.5481	11.6776	11.5585	11.5414	11.5744	11.4037	11.4037	11.4304	11.4304	11.6259	11.6259	11.3864	11.3878	11.5521	11.5508	11.5203	11.5203	11.5278	11.5278	6.77127e-15	0.277696	-3.60105	1 down vs 11	0.950423	0.992798	-1.00725	10 down vs 11	0.945543	1.01108	1.01108	2 up vs 11	0.628054	0.898253	-1.11327	3 down vs 11	0.714319	0.915033	-1.09286	4 down vs 11	0.847383	1.04778	1.04778	5 up vs 11	0.562347
2510538	IL18	1.72526e-10	10.8582	10.8582	12.1367	12.4868	11.9751	12.0377	11.3102	11.2615	11.3868	11.3868	11.6134	11.6134	11.837	11.837	11.9971	11.9924	12.0989	12.1116	12.1878	12.1878	12.3581	12.3581	3.82567e-07	0.441485	-2.26508	1 down vs 11	0.0116853	1.36517	1.36517	10 up vs 11	0.00180818	0.583908	-1.7126	2 down vs 11	0.0537652	0.636889	-1.57013	3 down vs 11	0.248835	0.745166	-1.34198	4 down vs 11	0.584785	0.870138	-1.14924	5 down vs 11	0.883294
1050373	C1orf33	1.71318e-10	9.12288	9.12288	10.2747	10.6135	10.1348	10.1897	9.55999	9.57116	9.98924	9.98924	10.0994	10.0994	10.2767	10.2767	10.3485	10.3366	10.0781	10.0963	10.1012	10.1012	10.3501	10.3501	1.51583e-09	0.477382	-2.09476	1 down vs 11	0.00149663	1.34146	1.34146	10 up vs 11	0.000860832	0.651345	-1.53528	2 down vs 11	0.422088	0.870293	-1.14904	3 down vs 11	0.741165	0.939366	-1.06455	4 down vs 11	0.750137	1.06216	1.06216	5 up vs 11	0.522962
6940021	SIRT1	1.6796e-10	7.55585	7.55585	8.93207	8.90816	8.85439	8.83662	8.84517	8.82994	8.64911	8.64911	8.73856	8.73856	8.74276	8.74276	8.71823	8.71198	8.97677	8.97123	8.92347	8.92347	8.91604	8.91604	1.7803e-14	0.411575	-2.42969	1 down vs 11	0.546446	1.05084	1.05084	10 up vs 11	0.96757	0.995375	-1.00465	2 down vs 11	0.406757	0.878117	-1.1388	3 down vs 11	0.691742	0.934283	-1.07034	4 down vs 11	0.704309	0.937008	-1.06723	5 down vs 11	0.549549
7050592	MT2A	1.66625e-10	11.4846	11.4846	10.0971	9.77583	9.9127	9.87238	10.1851	10.1964	10.2554	10.2554	10.9893	10.9893	9.69231	9.69231	9.67571	9.64762	9.9467	9.94603	10.2042	10.2042	9.61088	9.61088	1.89878e-08	3.05732	3.05732	1 up vs 11	0.653204	0.935265	-1.06922	10 down vs 11	0.278122	1.25184	1.25184	2 up vs 11	0.349866	1.3041	1.3041	3 up vs 11	0.0137326	2.16887	2.16887	4 up vs 11	0.687872	0.882658	-1.13294	5 down vs 11	0.551507
50440	LY86	1.59318e-10	7.59063	7.59063	7.35582	7.54226	7.47173	7.41395	6.46664	6.46397	6.37879	6.37879	6.41008	6.41008	6.70846	6.70846	6.67523	6.67323	6.88662	6.88079	7.30208	7.30208	7.23138	7.23138	0.170712	1.13028	1.13028	1 up vs 11	0.210987	1.09301	1.09301	10 up vs 11	5.2354e-10	0.517639	-1.93185	2 down vs 11	4.1869e-07	0.487963	-2.04933	3 down vs 11	6.046e-06	0.498662	-2.00537	4 down vs 11	0.00118946	0.613235	-1.6307	5 down vs 11	6.31608e-05
2470592	TLR5	1.50624e-10	6.0349	6.0349	7.21164	7.29191	7.14072	7.13538	6.7614	6.76487	6.39463	6.39463	6.44668	6.44668	6.66036	6.66036	6.80951	6.79617	7.07143	7.05845	7.891	7.891	7.62507	7.62507	6.12702e-08	0.466361	-2.14426	1 down vs 11	0.306841	1.1146	1.1146	10 up vs 11	0.0824962	0.773507	-1.29281	2 down vs 11	0.0119314	0.598426	-1.67105	3 down vs 11	0.0322762	0.620413	-1.61183	4 down vs 11	0.137968	0.719455	-1.38994	5 down vs 11	0.20771
1570161	TUBB	1.4122e-10	7.74496	7.74496	8.4037	8.40794	7.98433	8.11165	7.91046	7.91742	8.44811	8.44811	8.22867	8.22867	7.7223	7.7223	7.63492	7.64816	6.92635	6.95361	7.25524	7.25524	7.38879	7.38879	0.179731	0.77556	-1.28939	1 down vs 11	0.173191	1.22798	1.22798	10 up vs 11	0.518887	0.874042	-1.14411	2 down vs 11	0.415646	1.26265	1.26265	3 up vs 11	0.795836	1.08449	1.08449	4 up vs 11	0.389897	0.763475	-1.3098	5 down vs 11	0.224642
6660372	DF	1.32417e-10	7.38057	7.38057	7.61491	7.74286	7.67768	7.68462	6.78178	6.77254	6.58593	6.58593	6.68017	6.68017	6.62971	6.62971	6.7594	6.74975	6.87977	6.84978	7.62634	7.62634	7.75737	7.75737	0.0271128	0.809973	-1.23461	1 down vs 11	0.591575	1.0412	1.0412	10 up vs 11	1.25785e-08	0.531415	-1.88177	2 down vs 11	4.12384e-07	0.466938	-2.14161	3 down vs 11	1.82177e-05	0.498458	-2.00619	4 down vs 11	7.2662e-06	0.481327	-2.07759	5 down vs 11	2.54687e-06
3360452	RNF126	1.25668e-10	10.1858	10.1858	10.2134	10.2194	10.1383	10.2824	9.15922	9.14119	9.26191	9.26191	9.19746	9.19746	9.36947	9.36947	9.53925	9.542	9.30534	9.31103	9.56618	9.56618	9.56413	9.56413	0.515878	0.935206	-1.06928	1 down vs 11	0.594487	0.957271	-1.04464	10 down vs 11	1.36785e-10	0.453365	-2.20573	2 down vs 11	1.25014e-05	0.492931	-2.02868	3 down vs 11	2.15183e-05	0.471397	-2.12136	4 down vs 11	0.000306595	0.531087	-1.88293	5 down vs 11	0.000494292
2630551	IL18RAP	1.17627e-10	10.0017	10.0017	7.40073	7.42615	8.16982	8.15849	8.43669	8.41837	8.56993	8.56993	9.04708	9.04708	8.29803	8.29803	8.17611	8.18093	8.13113	8.13673	8.23915	8.23915	7.00784	7.00784	1.41574e-08	3.58817	3.58817	1 up vs 11	0.00305132	0.601926	-1.66133	10 down vs 11	0.441695	1.19738	1.19738	2 up vs 11	0.3749	1.33001	1.33001	3 up vs 11	0.0814951	1.85137	1.85137	4 up vs 11	0.783239	1.10155	1.10155	5 up vs 11	0.958074
730711	ORC6L	1.17623e-10	7.56782	7.56782	6.63739	6.41361	6.56679	6.52524	6.71131	6.70618	6.59752	6.59752	6.55186	6.55186	6.51909	6.51909	6.5198	6.51906	6.57008	6.57117	6.68899	6.68899	6.64398	6.64398	3.3808e-15	2.0599	2.0599	1 up vs 11	0.232711	0.925539	-1.08045	10 down vs 11	0.163812	1.13362	1.13362	2 up vs 11	0.684246	1.05137	1.05137	3 up vs 11	0.891217	1.01862	1.01862	4 up vs 11	0.974782	0.995745	-1.00427	5 down vs 11	0.969878
106550239	Hs.449584	1.15803e-10	7.25382	7.25382	7.30748	7.25909	7.27967	7.29018	6.96693	6.95943	6.19733	6.19733	6.19126	6.19126	6.66527	6.66527	6.80186	6.78732	7.11744	7.1198	7.25697	7.25697	7.30932	7.30932	0.777771	0.97511	-1.02553	1 down vs 11	0.761735	0.978681	-1.02178	10 down vs 11	0.0213702	0.795123	-1.25767	2 down vs 11	1.13586e-07	0.468833	-2.13296	3 down vs 11	9.24372e-07	0.466864	-2.14195	4 down vs 11	0.00401961	0.648458	-1.54212	5 down vs 11	0.00589403
50672	PACAP	1.0395e-10	9.05415	9.05415	8.72952	8.63828	8.70231	8.74389	7.67635	7.6659	7.1166	7.1166	7.07539	7.07539	7.68018	7.68018	7.95078	7.93026	8.19516	8.22921	8.40938	8.40938	8.66075	8.66075	0.134177	1.23993	1.23993	1 up vs 11	0.52029	0.929412	-1.07595	10 down vs 11	5.40024e-06	0.473687	-2.1111	2 down vs 11	6.84283e-07	0.323696	-3.08932	3 down vs 11	2.95974e-06	0.31458	-3.17884	4 down vs 11	0.00227202	0.4784	-2.0903	5 down vs 11	0.00540487
100070102	LOC283467	1.01689e-10	8.21064	8.21064	9.50691	9.76044	9.34938	9.36554	8.73032	8.73834	9.15951	9.15951	9.27099	9.27099	9.54227	9.54227	9.61902	9.62302	9.31785	9.32041	9.36192	9.36192	9.74454	9.74454	1.03026e-08	0.449099	-2.22668	1 down vs 11	0.00967064	1.31486	1.31486	10 up vs 11	0.00318172	0.647431	-1.54457	2 down vs 11	0.473267	0.866922	-1.15351	3 down vs 11	0.763646	0.936566	-1.06773	4 down vs 11	0.574222	1.13032	1.13032	5 up vs 11	0.331408
4540128	PGR1	1.01476e-10	8.98274	8.98274	10.0328	9.96352	10.0468	10.0148	9.98426	9.99248	10.0977	10.0977	10.2992	10.2992	10.2574	10.2574	10.3478	10.3474	10.1253	10.1467	10.4609	10.4609	10.4054	10.4054	1.64798e-10	0.488993	-2.04502	1 down vs 11	0.665713	0.965049	-1.03622	10 down vs 11	0.892045	0.984614	-1.01563	2 down vs 11	0.714184	1.05911	1.05911	3 up vs 11	0.252167	1.21789	1.21789	4 up vs 11	0.328386	1.18309	1.18309	5 up vs 11	0.112486
610017	LOC91937	9.28917e-11	7.81508	7.81508	6.91883	6.96559	6.84632	6.78041	6.97622	6.98143	6.8204	6.8204	6.76616	6.76616	6.75313	6.75313	6.72314	6.72016	6.94113	6.94299	6.83847	6.83847	6.90183	6.90183	9.82384e-14	2.04865	2.04865	1 up vs 11	0.0638923	1.13696	1.13696	10 up vs 11	0.146244	1.14951	1.14951	2 up vs 11	0.832501	1.02811	1.02811	3 up vs 11	0.94515	0.990171	-1.00993	4 down vs 11	0.895208	0.981267	-1.01909	5 down vs 11	0.729722
2360132	VIL2	8.85413e-11	9.60763	9.60763	11.0587	11.1698	10.7128	10.8765	10.2531	10.2556	10.2445	10.2445	10.4388	10.4388	10.4156	10.4156	10.4612	10.4609	10.2469	10.267	10.8033	10.8033	10.5373	10.5373	2.27444e-12	0.414986	-2.40972	1 down vs 11	0.0262935	1.22544	1.22544	10 up vs 11	0.000811931	0.650268	-1.53783	2 down vs 11	0.012154	0.645275	-1.54973	3 down vs 11	0.110378	0.73834	-1.35439	4 down vs 11	0.0928863	0.726546	-1.37638	5 down vs 11	0.072091
3940053	AUTS2	8.17521e-11	7.2944	7.2944	7.4793	7.83036	8.11269	8.18832	7.33503	7.30596	7.05618	7.05618	7.62412	7.62412	7.40015	7.40015	7.7166	7.70989	8.19282	8.24306	7.46925	7.46925	7.28337	7.28337	0.000472675	0.538149	-1.85822	1 down vs 11	0.0735331	0.780264	-1.28162	10 down vs 11	0.00169895	0.542477	-1.8434	2 down vs 11	0.00326761	0.456237	-2.19184	3 down vs 11	0.17523	0.67633	-1.47857	4 down vs 11	0.059085	0.579075	-1.72689	5 down vs 11	0.172081
6450279	IFI30	8.10138e-11	8.5017	8.5017	7.29641	7.14176	7.65247	7.62815	8.64869	8.64034	9.56474	9.56474	9.13256	9.13256	8.61071	8.61071	8.08079	8.0264	8.10185	8.11412	7.70013	7.70013	7.60761	7.60761	0.00828566	1.83217	1.83217	1 up vs 11	0.0629459	0.713812	-1.40093	10 down vs 11	0.0056708	2.01698	2.01698	2 up vs 11	0.000140658	3.828	3.828	3 up vs 11	0.00621408	2.83709	2.83709	4 up vs 11	0.071615	1.97597	1.97597	5 up vs 11	0.383442
1740008	CCNL1	7.37854e-11	9.5995	9.5995	10.939	10.8671	10.6986	10.6619	9.7014	9.69217	10.0776	10.0776	10.1934	10.1934	10.4403	10.4403	10.3301	10.3342	9.77116	9.78456	9.99233	9.99233	9.88576	9.88576	1.83373e-08	0.478837	-2.08839	1 down vs 11	0.148274	1.15284	1.15284	10 up vs 11	2.19227e-06	0.510605	-1.95846	2 down vs 11	0.0314478	0.666972	-1.49931	3 down vs 11	0.11385	0.722716	-1.38367	4 down vs 11	0.452866	0.857608	-1.16603	5 down vs 11	0.188227
5550092	C6orf108	6.83628e-11	8.44101	8.44101	8.98531	8.90418	8.59502	8.63148	9.34756	9.33207	9.56161	9.56161	9.43074	9.43074	9.50991	9.50991	9.65828	9.66505	9.59422	9.60584	9.19943	9.19943	9.63412	9.63412	0.232476	0.876318	-1.14114	1 down vs 11	0.0327344	1.20806	1.20806	10 up vs 11	0.000106779	1.62517	1.62517	2 up vs 11	0.000172955	1.90545	1.90545	3 up vs 11	0.00292221	1.7402	1.7402	4 up vs 11	0.00111585	1.83837	1.83837	5 up vs 11	7.65091e-06
2230377	APG10L	6.75695e-11	12.0948	12.0948	13.4052	13.569	13.2418	13.2794	13.036	12.9804	13.0812	13.0812	13.2547	13.2547	13.164	13.164	13.3112	13.3052	13.4698	13.4769	13.4155	13.4155	13.5002	13.5002	6.36037e-12	0.439933	-2.27307	1 down vs 11	0.0220058	1.22227	1.22227	10 up vs 11	0.086962	0.812798	-1.23032	2 down vs 11	0.40623	0.871604	-1.14731	3 down vs 11	0.924381	0.982966	-1.01733	4 down vs 11	0.658452	0.923076	-1.08333	5 down vs 11	0.906863
4850300	TMSL2	6.51411e-11	10.7318	10.7318	11.7518	11.4193	11.7149	11.5228	10.1493	10.1132	11.6305	11.6305	12.3326	12.3326	12.1205	12.1205	11.9621	11.9803	11.6414	11.6921	11.9318	11.9318	11.7573	11.7573	0.00417441	0.577945	-1.73027	1 down vs 11	0.632445	0.930759	-1.07439	10 down vs 11	6.32082e-06	0.376408	-2.65669	2 down vs 11	0.793723	1.07754	1.07754	3 up vs 11	0.0744877	1.75298	1.75298	4 up vs 11	0.186798	1.51334	1.51334	5 up vs 11	0.229745
6100402	MGC11061	6.38983e-11	7.72109	7.72109	7.4837	7.47093	7.524	7.47144	8.52713	8.52648	8.28963	8.28963	8.08118	8.08118	7.92976	7.92976	7.86769	7.85623	8.20425	8.20977	7.83561	7.83561	7.95502	7.95502	0.0743802	1.18892	1.18892	1 up vs 11	0.996327	0.999647	-1.00035	10 down vs 11	2.11609e-10	2.07778	2.07778	2 up vs 11	0.000158247	1.76319	1.76319	3 up vs 11	0.00913148	1.52599	1.52599	4 up vs 11	0.0487774	1.37394	1.37394	5 up vs 11	0.049355
1990494	CCNA2	6.10085e-11	7.61622	7.61622	6.76581	6.8311	6.67316	6.59146	6.49547	6.50702	6.61658	6.61658	6.61496	6.61496	6.6384	6.6384	6.5997	6.59667	6.5816	6.56654	6.65209	6.65209	6.70797	6.70797	1.83917e-13	2.03463	2.03463	1 up vs 11	0.0174054	1.1807	1.1807	10 up vs 11	0.541961	0.943148	-1.06028	2 down vs 11	0.894761	1.01756	1.01756	3 up vs 11	0.91002	1.01643	1.01643	4 up vs 11	0.821457	1.03307	1.03307	5 up vs 11	0.976264
5360053	GNAI2	5.71628e-11	10.1674	10.1674	11.196	11.2419	11.1403	11.0775	10.1687	10.1542	10.0064	10.0064	10.3502	10.3502	10.6876	10.6876	10.6856	10.6934	10.8483	10.8305	10.9461	10.9461	10.8395	10.8395	9.20507e-06	0.532124	-1.87926	1 down vs 11	0.296995	1.12069	1.12069	10 up vs 11	4.19621e-05	0.527285	-1.89651	2 down vs 11	0.000476011	0.475933	-2.10113	3 down vs 11	0.0280565	0.604017	-1.65558	4 down vs 11	0.235939	0.763167	-1.31033	5 down vs 11	0.1658
2350132	PSMC4	5.69613e-11	7.01211	7.01211	7.65038	7.72476	7.5103	7.47747	8.21108	8.22102	8.75347	8.75347	8.45211	8.45211	7.81464	7.81464	7.68255	7.69816	7.62266	7.6322	7.61495	7.61495	7.88745	7.88745	0.049717	0.724289	-1.38066	1 down vs 11	0.188303	1.18697	1.18697	10 up vs 11	0.00484853	1.67429	1.67429	2 up vs 11	0.000475148	2.42166	2.42166	3 up vs 11	0.0136887	1.96515	1.96515	4 up vs 11	0.388947	1.26328	1.26328	5 up vs 11	0.502669
5690154	SELM	5.67419e-11	7.02838	7.02838	8.10438	8.11139	8.06597	8.04703	7.42326	7.42867	7.90008	7.90008	8.17738	8.17738	8.02116	8.02116	8.12437	8.12741	7.92695	7.93252	8.04472	8.04472	7.96332	7.96332	3.3254e-11	0.493578	-2.02602	1 down vs 11	0.566653	1.04562	1.04562	10 up vs 11	0.000114318	0.651411	-1.53513	2 down vs 11	0.492238	0.90316	-1.10722	3 down vs 11	0.577993	1.09456	1.09456	4 up vs 11	0.912043	0.982229	-1.01809	5 down vs 11	0.683537
580100	APOBEC3A	5.39012e-11	12.3834	12.3834	13.6255	13.8514	13.4717	13.563	13.0281	12.9833	13.4258	13.4258	13.5794	13.5794	13.6144	13.6144	13.663	13.6562	13.613	13.6413	13.5489	13.5489	13.6005	13.6005	3.87965e-11	0.441495	-2.26503	1 down vs 11	0.0285052	1.22134	1.22134	10 up vs 11	0.00168362	0.669095	-1.49456	2 down vs 11	0.581238	0.909299	-1.09975	3 down vs 11	0.951823	1.01147	1.01147	4 up vs 11	0.850226	1.03628	1.03628	5 up vs 11	0.684195
6620022	STK17B	5.25152e-11	8.89719	8.89719	9.16846	9.11162	9.20105	9.10424	8.07163	8.09265	8.35166	8.35166	8.78668	8.78668	8.45448	8.45448	8.03429	8.04167	7.63215	7.64425	8.26566	8.26566	8.29971	8.29971	0.342172	0.866305	-1.15433	1 down vs 11	0.966016	1.00513	1.00513	10 up vs 11	4.54816e-05	0.495998	-2.01614	2 down vs 11	0.0238151	0.593541	-1.6848	3 down vs 11	0.38005	0.802425	-1.24622	4 down vs 11	0.0737976	0.637383	-1.56891	5 down vs 11	0.000631434
1410273	SLRN	5.03558e-11	6.98396	6.98396	7.08636	7.21998	7.1947	7.3009	6.15034	6.1432	6.76477	6.76477	6.80842	6.80842	6.81361	6.81361	6.84253	6.84563	6.36537	6.37594	6.75096	6.75096	6.67428	6.67428	0.015738	0.802768	-1.24569	1 down vs 11	0.433902	0.945449	-1.0577	10 down vs 11	3.27701e-13	0.448225	-2.23102	2 down vs 11	0.00718093	0.689617	-1.45008	3 down vs 11	0.0236081	0.7108	-1.40687	4 down vs 11	0.0250882	0.713361	-1.40181	5 down vs 11	0.0131029
3710484	NPIP	4.94311e-11	10.466	10.466	11.8945	11.8952	11.8085	11.6956	11.4408	11.4497	11.8039	11.8039	11.9068	11.9068	12.0551	12.0551	11.9604	11.9652	11.9402	11.9532	11.7898	11.7898	11.7862	11.7862	2.2673e-12	0.426441	-2.34499	1 down vs 11	0.116855	1.14841	1.14841	10 up vs 11	0.163632	0.843298	-1.18582	2 down vs 11	0.653575	1.07799	1.07799	3 up vs 11	0.424934	1.15763	1.15763	4 up vs 11	0.175371	1.28296	1.28296	5 up vs 11	0.22696
3800168	RRP4	4.89339e-11	12.1798	12.1798	13.338	13.536	13.2251	13.2762	12.8465	12.8072	13.0002	13.0002	13.145	13.145	13.1672	13.1672	13.2743	13.2618	13.3276	13.35	13.3275	13.3275	13.3172	13.3172	1.76823e-11	0.467677	-2.13823	1 down vs 11	0.0303337	1.19726	1.19726	10 up vs 11	0.00509619	0.722457	-1.38417	2 down vs 11	0.224055	0.825876	-1.21084	3 down vs 11	0.596842	0.91305	-1.09523	4 down vs 11	0.660289	0.927213	-1.0785	5 down vs 11	0.944975
870164	PRO2730	4.82896e-11	8.27601	8.27601	9.4359	9.72106	9.37537	9.40821	8.75585	8.75785	9.26618	9.26618	9.40842	9.40842	9.67068	9.67068	9.65721	9.66037	9.30171	9.31525	9.34938	9.34938	9.56269	9.56269	6.43596e-10	0.456222	-2.19192	1 down vs 11	0.0221924	1.24216	1.24216	10 up vs 11	0.000711277	0.637121	-1.56956	2 down vs 11	0.582117	0.906247	-1.10345	3 down vs 11	0.999386	1.00015	1.00015	4 up vs 11	0.353693	1.19953	1.19953	5 up vs 11	0.290051
1660497	SNAPC1	4.74939e-11	8.81133	8.81133	10.1044	10.3791	9.95186	9.94268	9.28772	9.26152	8.87028	8.87028	9.11563	9.11563	9.41924	9.41924	9.65012	9.64913	10.0611	10.0677	10.0451	10.0451	10.3826	10.3826	3.7248e-06	0.45649	-2.19063	1 down vs 11	0.020752	1.35323	1.35323	10 up vs 11	0.00949076	0.623664	-1.60343	2 down vs 11	0.00303189	0.475529	-2.10292	3 down vs 11	0.035333	0.563682	-1.77405	4 down vs 11	0.180694	0.695711	-1.43738	5 down vs 11	0.371577
840347	PTEN	4.71819e-11	8.07418	8.07418	8.28864	8.43143	8.36253	8.38146	7.65375	7.65745	7.3647	7.3647	7.4416	7.4416	7.43427	7.43427	7.54782	7.54644	7.67779	7.67045	7.80741	7.80741	7.92625	7.92625	0.00584306	0.808163	-1.23737	1 down vs 11	0.567947	1.03524	1.03524	10 up vs 11	1.96836e-08	0.605409	-1.65178	2 down vs 11	9.94894e-09	0.494223	-2.02338	3 down vs 11	8.69371e-07	0.521283	-1.91834	4 down vs 11	7.26425e-07	0.51864	-1.92812	5 down vs 11	2.38019e-07
1090132	FLJ21106	4.53095e-11	11.6574	11.6574	12.9845	13.2614	12.8423	12.9034	12.2643	12.2618	12.6507	12.6507	12.7495	12.7495	12.7705	12.7705	12.8613	12.8557	12.8296	12.8582	12.8326	12.8326	12.8545	12.8545	3.48262e-12	0.421625	-2.37178	1 down vs 11	0.00650712	1.28167	1.28167	10 up vs 11	0.000497712	0.641005	-1.56005	2 down vs 11	0.307444	0.839348	-1.1914	3 down vs 11	0.569693	0.898783	-1.11262	4 down vs 11	0.623537	0.911994	-1.0965	5 down vs 11	0.834083
2350717	MAIL	4.52645e-11	9.64523	9.64523	10.0833	9.98884	9.97307	9.91904	8.91019	8.91145	8.23841	8.23841	8.77352	8.77352	8.83349	8.83349	8.43976	8.3916	8.07542	8.07525	8.92195	8.92195	8.97648	8.97648	0.322886	0.82713	-1.209	1 down vs 11	0.75111	1.04957	1.04957	10 up vs 11	0.00121741	0.497374	-2.01056	2 down vs 11	9.74908e-05	0.311946	-3.20568	3 down vs 11	0.0136153	0.452025	-2.21227	4 down vs 11	0.0192434	0.471213	-2.12218	5 down vs 11	0.000121041
430095	LOC91526	4.41632e-11	11.3039	11.3039	12.597	12.7663	12.4493	12.4846	11.8762	11.8226	12.0313	12.0313	12.2927	12.2927	12.3321	12.3321	12.4528	12.4392	12.5333	12.5527	12.5874	12.5874	12.58	12.58	1.44691e-09	0.441115	-2.26698	1 down vs 11	0.0533201	1.21557	1.21557	10 up vs 11	0.00123255	0.631993	-1.5823	2 down vs 11	0.101757	0.730374	-1.36916	3 down vs 11	0.525209	0.875419	-1.14231	4 down vs 11	0.613657	0.899696	-1.11149	5 down vs 11	0.858128
5420064	ECT2	4.20036e-11	8.1467	8.1467	6.96836	6.91777	7.07	7.01948	6.83642	6.8229	6.95678	6.95678	6.98253	6.98253	6.97521	6.97521	7.04516	7.04257	7.07573	7.06109	7.0718	7.0718	6.97561	6.97561	3.6354e-15	2.18437	2.18437	1 up vs 11	0.314876	0.931925	-1.07305	10 down vs 11	0.162381	0.872613	-1.14598	2 down vs 11	0.744486	0.957466	-1.04442	3 down vs 11	0.860773	0.974707	-1.02595	4 down vs 11	0.833585	0.969777	-1.03117	5 down vs 11	0.896439
6760576	FLJ21657	4.13221e-11	10.9741	10.9741	12.3461	12.7439	12.1527	12.2007	11.5507	11.5026	11.6804	11.6804	11.951	11.951	12.0325	12.0325	12.1694	12.1683	12.2955	12.3186	12.368	12.368	12.4853	12.4853	1.91086e-08	0.427327	-2.34013	1 down vs 11	0.00112599	1.45721	1.45721	10 up vs 11	0.00249295	0.616397	-1.62233	2 down vs 11	0.0963761	0.69724	-1.43423	3 down vs 11	0.464424	0.841069	-1.18896	4 down vs 11	0.621849	0.889917	-1.1237	5 down vs 11	0.910179
4480619	CIRBP	4.01474e-11	10.4544	10.4544	10.9773	11.089	10.8965	10.8473	9.97313	9.9758	10.8795	10.8795	10.8357	10.8357	10.6683	10.6683	10.5278	10.5447	9.71966	9.7298	9.89487	9.89487	9.93041	9.93041	0.0399144	0.76164	-1.31296	1 down vs 11	0.110932	1.18243	1.18243	10 up vs 11	5.50437e-05	0.546594	-1.82951	2 down vs 11	0.910749	1.02259	1.02259	3 up vs 11	0.970587	0.991985	-1.00808	4 down vs 11	0.570009	0.883338	-1.13207	5 down vs 11	0.254718
2570152	TADA3L	3.8406e-11	9.83448	9.83448	11.2517	11.637	11.1377	11.1913	10.3272	10.2727	10.1789	10.1789	10.5272	10.5272	10.6976	10.6976	10.9583	10.9613	11.1774	11.1909	11.3098	11.3098	11.3847	11.3847	1.85283e-07	0.390454	-2.56112	1 down vs 11	0.0247037	1.36203	1.36203	10 up vs 11	0.000974574	0.529055	-1.89016	2 down vs 11	0.00763286	0.495747	-2.01716	3 down vs 11	0.107097	0.631108	-1.58451	4 down vs 11	0.229948	0.710233	-1.40799	5 down vs 11	0.505595
50088	FLJ39653	3.81228e-11	7.68395	7.68395	8.78809	8.98282	8.65174	8.72937	8.05646	8.05688	8.19395	8.19395	8.37743	8.37743	8.51156	8.51156	8.66804	8.67039	8.58899	8.6029	8.606	8.606	8.87112	8.87112	4.33394e-09	0.484503	-2.06397	1 down vs 11	0.0576545	1.19205	1.19205	10 up vs 11	0.000361438	0.627424	-1.59382	2 down vs 11	0.035501	0.689957	-1.44936	3 down vs 11	0.204636	0.783528	-1.27628	4 down vs 11	0.431591	0.859872	-1.16296	5 down vs 11	0.800054
3140403	HSPA6	3.52849e-11	5.19437	5.19437	7.02471	6.76077	7.23777	7.39912	7.1029	7.09495	7.07482	7.07482	6.97675	6.97675	7.00216	7.00216	6.95582	6.94392	6.90548	6.90558	7.49162	7.49162	7.34759	7.34759	9.91514e-13	0.216923	-4.60994	1 down vs 11	0.00477741	0.642448	-1.55655	10 down vs 11	0.326253	0.809909	-1.23471	2 down vs 11	0.445267	0.79869	-1.25205	3 down vs 11	0.364311	0.746201	-1.34012	4 down vs 11	0.393793	0.75946	-1.31673	5 down vs 11	0.245896
3360408	HIST2H2AC	3.51506e-11	7.2787	7.2787	8.68031	8.43331	8.33237	8.17324	8.01827	8.01173	8.36708	8.36708	7.81094	7.81094	7.62681	7.62681	7.80019	7.79436	7.756	7.76754	6.71173	6.71173	6.98555	6.98555	0.00052046	0.537921	-1.85901	1 down vs 11	0.196019	1.19754	1.19754	10 up vs 11	0.561922	0.894091	-1.11845	2 down vs 11	0.611872	1.14381	1.14381	3 up vs 11	0.387072	0.777927	-1.28547	4 down vs 11	0.192843	0.684713	-1.46047	5 down vs 11	0.282934
5340102	LOC401483	3.43994e-11	11.9328	11.9328	13.2239	13.3407	13.1119	13.1307	12.8195	12.7645	12.9908	12.9908	13.0801	13.0801	13.0719	13.0719	13.2281	13.2113	13.324	13.3401	13.2278	13.2278	13.3547	13.3547	9.98825e-12	0.435912	-2.29404	1 down vs 11	0.102757	1.15662	1.15662	10 up vs 11	0.0408651	0.775829	-1.28894	2 down vs 11	0.566053	0.907528	-1.10189	3 down vs 11	0.849482	0.96548	-1.03575	4 down vs 11	0.825624	0.960037	-1.04163	5 down vs 11	0.720262
6220347	SLC2A3	3.29433e-11	9.54231	9.54231	9.60813	9.76569	9.48323	9.56118	8.44998	8.44855	8.75354	8.75354	9.16521	9.16521	9.4187	9.4187	9.54278	9.53633	8.86901	8.91113	9.15687	9.15687	9.20998	9.20998	0.922525	0.987005	-1.01317	1 down vs 11	0.186824	1.15229	1.15229	10 up vs 11	7.29248e-07	0.462447	-2.16241	2 down vs 11	0.00675739	0.571313	-1.75035	3 down vs 11	0.220272	0.759975	-1.31583	4 down vs 11	0.658367	0.905958	-1.1038	5 down vs 11	0.926978
1740044	HIST2H2BE	3.24359e-11	7.4496	7.4496	8.20032	8.02663	8.18502	8.24238	7.22668	7.21398	7.26299	7.26299	7.37055	7.37055	7.31112	7.31112	7.44556	7.44649	7.58479	7.59962	6.99633	6.99633	6.73083	6.73083	0.000227252	0.577232	-1.73241	1 down vs 11	0.197175	0.861102	-1.1613	10 down vs 11	1.78668e-05	0.490254	-2.03976	2 down vs 11	0.0024404	0.507195	-1.97163	3 down vs 11	0.0132419	0.546454	-1.82998	4 down vs 11	0.00824603	0.5244	-1.90694	5 down vs 11	0.00733623
2650725	LY96	3.05276e-11	8.21142	8.21142	8.66385	8.52248	8.68116	8.77279	8.76989	8.77209	8.05705	8.05705	7.70448	7.70448	8.9045	8.9045	8.52074	8.48872	8.65278	8.65727	8.94355	8.94355	8.77053	8.77053	0.00080972	0.677658	-1.47567	1 down vs 11	0.056904	0.840713	-1.18947	10 down vs 11	0.996885	0.99951	-1.00049	2 down vs 11	0.00458169	0.608889	-1.64233	3 down vs 11	0.000136071	0.476876	-2.09698	4 down vs 11	0.628854	1.09559	1.09559	5 up vs 11	0.216649
1400670	NK4	2.98563e-11	11.6031	11.6031	11.7418	11.6302	11.0205	10.8053	10.9575	10.9947	11.3773	11.3773	11.2871	11.2871	11.6963	11.6963	11.4074	11.4221	10.7689	10.7516	11.2027	11.2027	11.9055	11.9055	0.000264137	1.73845	1.73845	1 up vs 11	3.11355e-06	1.77134	1.77134	10 up vs 11	0.422053	1.14021	1.14021	2 up vs 11	0.0784445	1.48657	1.48657	3 up vs 11	0.174979	1.39647	1.39647	4 up vs 11	0.0128562	1.85439	1.85439	5 up vs 11	0.0400258
1990021	HIST2H2AA	2.75381e-11	7.32656	7.32656	8.31303	8.01331	7.99679	7.85266	7.79573	7.78828	8.2977	8.2977	7.64921	7.64921	7.44372	7.44372	7.6059	7.61089	7.46115	7.48327	6.48302	6.48302	6.72319	6.72319	0.03424	0.694434	-1.44002	1 down vs 11	0.413189	1.11779	1.11779	10 up vs 11	0.813018	0.95636	-1.04563	2 down vs 11	0.234556	1.36135	1.36135	3 up vs 11	0.619062	0.868472	-1.15145	4 down vs 11	0.318318	0.753181	-1.3277	5 down vs 11	0.482951
107050072	LOC133926	2.50904e-11	11.2656	11.2656	12.5609	12.8861	12.3983	12.4451	11.6562	11.6544	11.9205	11.9205	12.0993	12.0993	12.3402	12.3402	12.34	12.3419	12.4086	12.4199	12.4488	12.4488	12.6799	12.6799	6.42628e-09	0.441495	-2.26503	1 down vs 11	0.00416954	1.35751	1.35751	10 up vs 11	0.000247379	0.578053	-1.72995	2 down vs 11	0.0708041	0.695147	-1.43854	3 down vs 11	0.275018	0.786854	-1.27088	4 down vs 11	0.740074	0.929875	-1.07541	5 down vs 11	0.698146
2320148	ARL6IP	2.4049e-11	8.2964	8.2964	9.71303	9.74072	9.52747	9.41179	9.54771	9.56008	9.5948	9.5948	9.81426	9.81426	9.63321	9.63321	9.56493	9.56773	9.64147	9.64471	9.93207	9.93207	9.97394	9.97394	3.17843e-12	0.461567	-2.16653	1 down vs 11	0.00516341	1.25609	1.25609	10 up vs 11	0.357304	1.10826	1.10826	2 up vs 11	0.407547	1.13526	1.13526	3 up vs 11	0.0976708	1.32177	1.32177	4 up vs 11	0.360451	1.16589	1.16589	5 up vs 11	0.443962
5130441	BAZ1A	2.25582e-11	9.3685	9.3685	9.10497	9.13036	9.11272	9.10922	10.1374	10.14	9.61121	9.61121	9.58094	9.58094	9.60203	9.60203	9.435	9.41693	9.20293	9.21318	9.13023	9.13023	8.94662	8.94662	0.073707	1.19688	1.19688	1 up vs 11	0.85377	1.01476	1.01476	10 up vs 11	1.56928e-09	2.04319	2.04319	2 up vs 11	0.0228343	1.41616	1.41616	3 up vs 11	0.0502663	1.38677	1.38677	4 up vs 11	0.0409679	1.40718	1.40718	5 up vs 11	0.128141
3450176	MEF2C	2.16859e-11	8.3602	8.3602	7.83285	7.86657	8.04578	8.16571	7.20571	7.19753	6.60847	6.60847	6.85276	6.85276	7.24221	7.24221	7.21547	7.22317	7.8318	7.81319	7.7723	7.7723	7.81018	7.81018	0.262484	1.14432	1.14432	1 up vs 11	0.0314077	0.812735	-1.23041	10 down vs 11	1.29619e-06	0.511151	-1.95637	2 down vs 11	2.29433e-08	0.339801	-2.9429	3 down vs 11	1.07456e-05	0.402496	-2.4845	4 down vs 11	0.00161835	0.527229	-1.89671	5 down vs 11	0.000150518
380707	FCGRT	2.15756e-11	7.9513	7.9513	7.75808	7.65526	8.12274	8.04453	6.94484	6.95175	7.3264	7.3264	7.3927	7.3927	7.44635	7.44635	7.54134	7.55084	7.64208	7.62585	7.84049	7.84049	7.6434	7.6434	0.470837	0.93742	-1.06676	1 down vs 11	0.000224045	0.763518	-1.30973	10 down vs 11	3.16687e-12	0.468859	-2.13284	2 down vs 11	0.000343148	0.607887	-1.64504	3 down vs 11	0.00279972	0.636472	-1.57116	4 down vs 11	0.00595823	0.660587	-1.51381	5 down vs 11	0.00697931
1740673	XRCC2	2.07655e-11	8.46458	8.46458	9.76372	10.097	9.64777	9.66899	8.99574	8.98809	9.26863	9.26863	9.43931	9.43931	9.69648	9.69648	9.81236	9.81014	9.67815	9.69935	9.70361	9.70361	9.96863	9.96863	9.42793e-09	0.433945	-2.30444	1 down vs 11	0.00706147	1.34536	1.34536	10 up vs 11	0.00210362	0.623772	-1.60315	2 down vs 11	0.181189	0.757668	-1.31984	3 down vs 11	0.482684	0.852822	-1.17258	4 down vs 11	0.933	1.01923	1.01923	5 up vs 11	0.608155
5860504	ZNF394	2.01444e-11	7.92262	7.92262	8.81014	8.91887	8.69784	8.76316	7.35823	7.34125	7.79371	7.79371	8.09966	8.09966	8.17992	8.17992	8.15657	8.15984	7.62122	7.63892	8.17954	8.17954	8.12478	8.12478	1.25044e-05	0.558433	-1.79073	1 down vs 11	0.292599	1.11397	1.11397	10 up vs 11	1.46256e-10	0.373217	-2.67941	2 down vs 11	0.000740208	0.5107	-1.9581	3 down vs 11	0.0326942	0.631344	-1.58392	4 down vs 11	0.0599567	0.667462	-1.49821	5 down vs 11	0.0212257
610162	LOC343384	1.90262e-11	11.3241	11.3241	10.7334	10.5053	10.5819	10.3403	11.5854	11.5928	11.4262	11.4262	11.1541	11.1541	10.7622	10.7622	10.5801	10.593	10.627	10.6565	10.8962	10.8962	11.3244	11.3244	0.000153862	1.97763	1.97763	1 up vs 11	0.412986	1.12116	1.12116	10 up vs 11	1.51956e-05	2.38243	2.38243	2 up vs 11	0.0052521	2.12264	2.12264	3 up vs 11	0.0543009	1.75777	1.75777	4 up vs 11	0.315919	1.3397	1.3397	5 up vs 11	0.475085
104570176	LOC142826	1.86205e-11	10.8398	10.8398	12.3353	12.6935	12.1919	12.2296	11.3763	11.3389	11.7672	11.7672	12.0518	12.0518	12.2982	12.2982	12.3054	12.3158	12.3294	12.3414	12.3392	12.3392	12.478	12.478	1.69186e-08	0.381613	-2.62046	1 down vs 11	0.0129344	1.37919	1.37919	10 up vs 11	0.000664208	0.53935	-1.85408	2 down vs 11	0.189398	0.725756	-1.37787	3 down vs 11	0.644046	0.884026	-1.13119	4 down vs 11	0.858507	1.04869	1.04869	5 up vs 11	0.790359
2570372	AREG	1.84986e-11	7.88786	7.88786	7.83376	7.79916	7.93996	7.91951	6.58346	6.56826	7.179	7.179	7.84502	7.84502	6.75433	6.75433	6.92872	6.91944	5.89314	5.92506	7.36852	7.36852	7.21818	7.21818	0.91229	0.978303	-1.02218	1 down vs 11	0.59882	0.919966	-1.087	10 down vs 11	3.74594e-05	0.391952	-2.55133	2 down vs 11	0.0907282	0.598527	-1.67077	3 down vs 11	0.875897	0.949679	-1.05299	4 down vs 11	0.015684	0.445907	-2.24262	5 down vs 11	0.0137927
6860180	ZNF554	1.65065e-11	8.07759	8.07759	9.23	9.49919	9.09644	9.09843	8.48053	8.47208	8.60766	8.60766	8.73917	8.73917	9.09538	9.09538	9.21733	9.21098	9.14363	9.14552	9.17214	9.17214	9.45446	9.45446	3.22816e-07	0.492826	-2.02911	1 down vs 11	0.00890226	1.3202	1.3202	10 up vs 11	0.00332744	0.647813	-1.54366	2 down vs 11	0.090106	0.711641	-1.4052	3 down vs 11	0.255944	0.77956	-1.28278	4 down vs 11	0.992277	0.997886	-1.00212	5 down vs 11	0.67181
6420332	RAD21	1.62298e-11	8.83283	8.83283	10.2573	10.25	10.0358	10.0368	9.89904	9.90617	10.1197	10.1197	10.1952	10.1952	10.066	10.066	9.81883	9.81284	9.99626	9.97784	10.2889	10.2889	10.5479	10.5479	5.51342e-12	0.434075	-2.30375	1 down vs 11	0.0944607	1.15921	1.15921	10 up vs 11	0.458241	0.91342	-1.09479	2 down vs 11	0.731517	1.05911	1.05911	3 up vs 11	0.549643	1.116	1.116	4 up vs 11	0.912178	1.02042	1.02042	5 up vs 11	0.315287
6510097	MX2	1.49914e-11	8.73385	8.73385	8.19083	8.1631	8.51926	8.63002	8.01664	8.0254	7.4097	7.4097	6.86091	6.86091	7.89101	7.89101	8.22198	8.14606	8.57929	8.57366	8.55857	8.55857	7.87484	7.87484	0.64179	1.07462	1.07462	1 up vs 11	0.00942061	0.723508	-1.38215	10 down vs 11	0.0152477	0.657642	-1.52058	2 down vs 11	0.00042368	0.429188	-2.32998	3 down vs 11	4.47058e-06	0.293389	-3.40844	4 down vs 11	0.0476422	0.59915	-1.66903	5 down vs 11	0.122262
1170332	FLJ34969	1.47038e-11	8.76585	8.76585	9.2308	9.17785	9.18439	9.18115	7.73427	7.71912	7.73204	7.73204	7.85367	7.85367	8.17459	8.17459	8.2867	8.2805	8.21349	8.22558	8.53783	8.53783	8.51035	8.51035	0.0235673	0.749863	-1.33358	1 down vs 11	0.981782	0.997714	-1.00229	10 down vs 11	2.34645e-11	0.362981	-2.75496	2 down vs 11	5.27496e-07	0.366247	-2.7304	3 down vs 11	2.11184e-05	0.398463	-2.50964	4 down vs 11	0.00107283	0.49773	-2.00912	5 down vs 11	0.000524492
5860075	LOC375832	1.45851e-11	6.57207	6.57207	6.99601	6.95355	7.03304	6.98198	7.61208	7.62882	8.01258	8.01258	7.83565	7.83565	7.50155	7.50155	7.37454	7.38351	7.22349	7.2313	7.16494	7.16494	7.42579	7.42579	0.00805273	0.752668	-1.32861	1 down vs 11	0.814968	0.980485	-1.0199	10 down vs 11	0.000186922	1.56574	1.56574	2 up vs 11	1.70423e-05	2.04288	2.04288	3 up vs 11	0.000967547	1.80709	1.80709	4 up vs 11	0.0419194	1.43352	1.43352	5 up vs 11	0.0614809
380609	C6orf29	1.40555e-11	11.5916	11.5916	12.8199	12.9667	12.7283	12.8171	12.1953	12.135	12.432	12.432	12.629	12.629	12.7353	12.7353	12.8228	12.8106	12.8496	12.8644	12.8059	12.8059	12.7123	12.7123	1.79208e-10	0.42763	-2.33847	1 down vs 11	0.291127	1.10921	1.10921	10 up vs 11	0.000669901	0.623245	-1.6045	2 down vs 11	0.154038	0.765694	-1.30601	3 down vs 11	0.523836	0.877763	-1.13926	4 down vs 11	0.781406	0.944859	-1.05836	5 down vs 11	0.979021
2810471	KIAA0140	1.32536e-11	8.64522	8.64522	9.21143	9.14773	8.79954	8.80076	7.7163	7.7175	8.04133	8.04133	8.18989	8.18989	8.21873	8.21873	8.43261	8.44536	8.17857	8.19239	8.07411	8.07411	8.18288	8.18288	0.3217	0.897797	-1.11384	1 down vs 11	0.00607758	1.27188	1.27188	10 up vs 11	4.63629e-09	0.471962	-2.11882	2 down vs 11	0.00169322	0.590728	-1.69283	3 down vs 11	0.0200763	0.654801	-1.52718	4 down vs 11	0.0266071	0.668021	-1.49696	5 down vs 11	0.106208
6130064	ZNF232	1.09037e-11	7.59592	7.59592	7.35561	7.38037	7.46663	7.44549	8.58298	8.58754	8.07952	8.07952	7.98051	7.98051	7.87482	7.87482	7.98227	7.98262	8.22301	8.22057	7.98939	7.98939	7.95101	7.95101	0.211004	1.1099	1.1099	1 up vs 11	0.495348	0.955864	-1.04617	10 down vs 11	1.55365e-14	2.20694	2.20694	2 up vs 11	0.000643666	1.55189	1.55189	3 up vs 11	0.00799961	1.44896	1.44896	4 up vs 11	0.0325054	1.3466	1.3466	5 up vs 11	0.00165569
1980707	C11orf21	1.04344e-11	8.23641	8.23641	8.8156	8.70975	8.60005	8.43074	6.86984	6.86	7.35848	7.35848	7.42764	7.42764	7.68111	7.68111	7.87218	7.88749	8.01467	7.99613	8.00218	8.00218	7.93643	7.93643	0.344255	0.873976	-1.1442	1 down vs 11	0.0891535	1.21336	1.21336	10 up vs 11	1.51028e-10	0.336635	-2.97058	2 down vs 11	0.000737104	0.475574	-2.10272	3 down vs 11	0.00374134	0.498927	-2.0043	4 down vs 11	0.0291337	0.594755	-1.68136	5 down vs 11	0.0597512
5910148	DKFZp434C0631	9.99119e-12	8.0721	8.0721	8.51744	8.56446	7.9448	8.03221	7.01355	7.00288	6.74929	6.74929	6.8504	6.8504	6.94401	6.94401	7.22571	7.21191	8.03056	8.00797	7.64209	7.64209	7.80458	7.80458	0.841374	1.02803	1.02803	1 up vs 11	0.00100909	1.44619	1.44619	10 up vs 11	6.8189e-06	0.489936	-2.04108	2 down vs 11	3.90306e-05	0.410962	-2.43331	3 down vs 11	0.000481953	0.440798	-2.26861	4 down vs 11	0.00125931	0.470346	-2.12609	5 down vs 11	0.00374148
2510390	FLJ38964	9.92319e-12	6.9174	6.9174	7.81063	7.78768	7.55448	7.57125	6.3159	6.30776	6.95606	6.95606	7.00044	7.00044	7.08377	7.08377	7.20011	7.19386	6.88839	6.90347	7.08476	7.08476	6.95427	6.95427	2.37518e-05	0.635584	-1.57336	1 down vs 11	0.07066	1.16186	1.16186	10 up vs 11	3.33481e-12	0.416536	-2.40076	2 down vs 11	0.00740399	0.652847	-1.53175	3 down vs 11	0.0227799	0.67324	-1.48536	4 down vs 11	0.0512004	0.71327	-1.40199	5 down vs 11	0.0726209
6200500	RENT1	8.6141e-12	7.5669	7.5669	7.78365	7.7936	7.78071	7.79691	8.23053	8.23503	8.80488	8.80488	8.57538	8.57538	8.40032	8.40032	8.40604	8.41903	8.14677	8.14385	7.90155	7.90155	7.98834	7.98834	0.0225581	0.852631	-1.17284	1 down vs 11	0.966803	0.99771	-1.0023	10 down vs 11	0.000112744	1.35484	1.35484	2 up vs 11	6.16156e-10	2.01108	2.01108	3 up vs 11	6.27974e-06	1.71532	1.71532	4 up vs 11	0.000379758	1.5193	1.5193	5 up vs 11	1.67899e-05
3610601	GNA13	8.16605e-12	8.2749	8.2749	9.55287	9.62314	9.52833	9.49019	9.10692	9.10451	8.83744	8.83744	8.86987	8.86987	9.22538	9.22538	9.11434	9.09962	9.37563	9.38931	9.64535	9.64535	9.46745	9.46745	2.85725e-13	0.430688	-2.32187	1 down vs 11	0.266621	1.09653	1.09653	10 up vs 11	0.021213	0.765418	-1.30648	2 down vs 11	0.00468999	0.636068	-1.57216	3 down vs 11	0.0138113	0.650528	-1.53721	4 down vs 11	0.288726	0.832312	-1.20147	5 down vs 11	0.0641863
2760047	GLA	7.88727e-12	8.78169	8.78169	7.7687	7.68706	7.72459	7.76621	8.78021	8.78035	8.67612	8.67612	8.55734	8.55734	8.07769	8.07769	8.20128	8.15937	8.25085	8.24902	7.71766	7.71766	7.67283	7.67283	8.66105e-08	2.02157	2.02157	1 up vs 11	0.579849	0.946613	-1.0564	10 down vs 11	1.03248e-06	2.0197	2.0197	2 up vs 11	0.00105177	1.87892	1.87892	3 up vs 11	0.00879837	1.73042	1.73042	4 up vs 11	0.297047	1.24097	1.24097	5 up vs 11	0.11882
102570129	Hs.208854	7.51654e-12	7.38364	7.38364	7.38619	7.4028	7.40973	7.44228	7.41845	7.41502	7.26891	7.26891	7.23131	7.23131	7.01904	7.01904	6.95151	6.95474	6.88512	6.89216	6.20646	6.20646	6.09793	6.09793	0.764208	0.960166	-1.04149	1 down vs 11	0.799685	0.973006	-1.02774	10 down vs 11	0.899536	0.981284	-1.01907	2 down vs 11	0.55865	0.886769	-1.12769	3 down vs 11	0.515934	0.863954	-1.15747	4 down vs 11	0.193557	0.745745	-1.34094	5 down vs 11	0.0760124
2260072	FLJ10719	6.84569e-12	8.06834	8.06834	7.22059	7.20465	7.04138	7.06524	6.94115	6.93184	7.0147	7.0147	7.08608	7.08608	7.11674	7.11674	7.27344	7.2687	7.2747	7.25194	7.31867	7.31867	7.36904	7.36904	1.11547e-12	2.00431	2.00431	1 up vs 11	0.171785	1.10146	1.10146	10 up vs 11	0.345288	0.911687	-1.09687	2 down vs 11	0.794113	0.965579	-1.03565	3 down vs 11	0.921687	1.01456	1.01456	4 up vs 11	0.808134	1.03635	1.03635	5 up vs 11	0.255542
6290717	TGFBR3	6.71243e-12	8.57998	8.57998	8.3154	8.45002	8.65559	8.7339	7.46951	7.46822	7.59324	7.59324	8.47914	8.47914	8.01359	8.01359	8.41683	8.42755	8.22606	8.24356	8.34567	8.34567	7.73779	7.73779	0.509008	0.898805	-1.11259	1 down vs 11	0.127249	0.821377	-1.21747	10 down vs 11	2.40748e-06	0.415902	-2.40441	2 down vs 11	0.00152022	0.453554	-2.20481	3 down vs 11	0.510266	0.838127	-1.19314	4 down vs 11	0.0641533	0.606969	-1.64753	5 down vs 11	0.347314
1690110	PP3856	6.62433e-12	8.30863	8.30863	9.20188	9.12317	9.21214	9.36784	8.32053	8.30962	8.89553	8.89553	9.36038	9.36038	9.1771	9.1771	9.01723	9.03794	9.27197	9.27968	9.49592	9.49592	9.68532	9.68532	5.39472e-07	0.479894	-2.08379	1 down vs 11	0.128564	0.844006	-1.18483	10 down vs 11	4.86112e-06	0.480222	-2.08237	2 down vs 11	0.12347	0.720806	-1.38734	3 down vs 11	0.982186	0.994838	-1.00519	4 down vs 11	0.56862	0.876157	-1.14135	5 down vs 11	0.242365
5900541	LOC399972	6.60444e-12	11.0889	11.0889	12.4488	12.774	12.3293	12.3845	11.7088	11.6664	12.1069	12.1069	12.3179	12.3179	12.4291	12.4291	12.5035	12.4991	12.456	12.4805	12.4829	12.4829	12.6279	12.6279	3.4026e-10	0.407366	-2.4548	1 down vs 11	0.0114416	1.30992	1.30992	10 up vs 11	0.000869284	0.607893	-1.64503	2 down vs 11	0.33894	0.824982	-1.21215	3 down vs 11	0.833839	0.954892	-1.04724	4 down vs 11	0.888348	1.03137	1.03137	5 up vs 11	0.668184
130563	RAB10	6.30359e-12	9.30075	9.30075	9.18939	9.13867	9.17722	9.19983	10.2252	10.2191	9.96184	9.96184	9.92335	9.92335	9.39545	9.39545	9.3791	9.36946	9.86205	9.85004	9.84376	9.84376	10.0726	10.0726	0.558485	1.07246	1.07246	1 up vs 11	0.655866	0.958497	-1.0433	10 down vs 11	3.50784e-07	2.02687	2.02687	2 up vs 11	0.00408267	1.69586	1.69586	3 up vs 11	0.0124649	1.65121	1.65121	4 up vs 11	0.494584	1.14522	1.14522	5 up vs 11	0.481704
3840373	AKAP8L	6.24902e-12	6.32612	6.32612	7.48479	7.69527	7.49199	7.51931	7.13844	7.13569	7.20327	7.20327	7.3068	7.3068	7.2884	7.2884	7.41398	7.41157	7.39192	7.40721	7.38662	7.38662	7.6073	7.6073	6.89719e-15	0.437335	-2.28657	1 down vs 11	0.105952	1.12972	1.12972	10 up vs 11	0.0116851	0.766516	-1.3046	2 down vs 11	0.127121	0.803274	-1.24491	3 down vs 11	0.347717	0.863037	-1.1587	4 down vs 11	0.307716	0.852099	-1.17357	5 down vs 11	0.571263
3190438	FHOD1	6.08915e-12	8.55726	8.55726	7.56125	7.46403	7.48377	7.44624	7.60505	7.59351	7.60113	7.60113	7.65316	7.65316	7.60316	7.60316	7.59217	7.59018	7.85869	7.85681	7.64533	7.64533	8.07273	8.07273	1.18287e-12	2.15998	2.15998	1 up vs 11	0.874629	1.01241	1.01241	10 up vs 11	0.347497	1.10747	1.10747	2 up vs 11	0.471145	1.11334	1.11334	3 up vs 11	0.379723	1.15422	1.15422	4 up vs 11	0.505063	1.1149	1.1149	5 up vs 11	0.467693
3800739	LOC152217	5.42072e-12	8.75896	8.75896	8.56556	8.50977	8.52264	8.57987	7.551	7.54725	7.83357	7.83357	7.6229	7.6229	7.80985	7.80985	8.00485	8.00192	7.64378	7.64236	8.14493	8.14493	8.31242	8.31242	0.167522	1.13216	1.13216	1 up vs 11	0.49602	0.952571	-1.04979	10 down vs 11	3.14584e-11	0.48882	-2.04574	2 down vs 11	0.000206785	0.596128	-1.67749	3 down vs 11	1.67693e-05	0.515138	-1.94123	4 down vs 11	0.00045652	0.586407	-1.7053	5 down vs 11	0.00169002
6940605	NUSAP1	5.33282e-12	8.24457	8.24457	7.58858	7.50299	7.12271	7.13818	6.62075	6.61535	6.94785	6.94785	6.95183	6.95183	7.06564	7.06564	7.11441	7.11393	7.01807	7.00067	7.15606	7.15606	7.2645	7.2645	2.8761e-11	2.15307	2.15307	1 up vs 11	0.00313593	1.28772	1.28772	10 up vs 11	0.00231017	0.696006	-1.43677	2 down vs 11	0.411226	0.876407	-1.14102	3 down vs 11	0.462544	0.87883	-1.13788	4 down vs 11	0.774718	0.950967	-1.05156	5 down vs 11	0.909486
670164	DHFR	5.24472e-12	8.1837	8.1837	7.20005	6.8846	7.23816	7.13533	6.92623	6.91564	6.92537	6.92537	6.93431	6.93431	7.02328	7.02328	7.15982	7.15658	7.32388	7.31192	7.4699	7.4699	7.3949	7.3949	1.00407e-12	2.06819	2.06819	1 up vs 11	0.0192259	0.84047	-1.18981	10 down vs 11	0.136976	0.858753	-1.16448	2 down vs 11	0.299256	0.864564	-1.15665	3 down vs 11	0.364028	0.869938	-1.14951	4 down vs 11	0.612493	0.925273	-1.08076	5 down vs 11	0.909087
5570082	HIST2H4	5.07597e-12	6.11277	6.11277	7.66282	7.4396	7.45987	7.16356	7.34086	7.34619	7.03335	7.03335	7.16499	7.16499	7.31267	7.31267	7.36877	7.37974	7.6513	7.66084	7.53102	7.53102	7.48586	7.48586	1.01849e-10	0.482704	-2.07166	1 down vs 11	0.0219795	1.21087	1.21087	10 up vs 11	0.271175	1.13495	1.13495	2 up vs 11	0.566843	0.913698	-1.09445	3 down vs 11	0.995424	1.00099	1.00099	4 up vs 11	0.549369	1.10889	1.10889	5 up vs 11	0.303097
1090408	IFIT2	5.01901e-12	6.55561	6.55561	7.344	7.14579	7.61281	7.74898	8.60066	8.59249	8.61629	8.61629	7.29292	7.29292	8.19145	8.19145	7.79256	7.68513	8.39246	8.38405	8.32809	8.32809	7.33366	7.33366	0.000231671	0.437283	-2.28685	1 down vs 11	0.0175962	0.658299	-1.51907	10 down vs 11	0.016771	1.79442	1.79442	2 up vs 11	0.0717568	1.82427	1.82427	3 up vs 11	0.385153	0.728979	-1.37178	4 down vs 11	0.399418	1.35894	1.35894	5 up vs 11	0.885005
103290537	LOC402673	4.82394e-12	11.9864	11.9864	11.1891	10.9834	11.0499	10.8587	12.0714	12.0866	12.1157	12.1157	11.8087	11.8087	11.4782	11.4782	11.1986	11.2209	11.0226	11.0329	11.4057	11.4057	11.8083	11.8083	3.89442e-05	2.18508	2.18508	1 up vs 11	0.555411	1.09024	1.09024	10 up vs 11	4.93202e-05	2.34218	2.34218	2 up vs 11	0.00214498	2.38994	2.38994	3 up vs 11	0.0325714	1.93182	1.93182	4 up vs 11	0.16133	1.5363	1.5363	5 up vs 11	0.329787
360204	ZNF339	4.76577e-12	11.2222	11.2222	12.6798	12.8423	12.5507	12.5794	12.1024	12.0542	12.4546	12.4546	12.6527	12.6527	12.6562	12.6562	12.723	12.7164	12.6782	12.697	12.7276	12.7276	12.6711	12.6711	9.75227e-13	0.390363	-2.56172	1 down vs 11	0.0567941	1.19996	1.19996	10 up vs 11	0.00650103	0.694864	-1.43913	2 down vs 11	0.6329	0.917146	-1.09034	3 down vs 11	0.797603	1.05217	1.05217	4 up vs 11	0.788314	1.05468	1.05468	5 up vs 11	0.569517
6130372	FLJ12287	4.75561e-12	9.04313	9.04313	7.28207	7.30158	7.25818	7.32191	7.34554	7.30588	7.37535	7.37535	7.04556	7.04556	6.94437	6.94437	7.0267	6.99967	7.10034	7.0753	7.25046	7.25046	6.97585	6.97585	1.27196e-13	3.29713	3.29713	1 up vs 11	0.902586	0.986006	-1.01419	10 down vs 11	0.944557	0.988949	-1.01117	2 down vs 11	0.865852	1.03774	1.03774	3 up vs 11	0.425686	0.825677	-1.21113	4 down vs 11	0.276969	0.76975	-1.29912	5 down vs 11	0.270329
103800097	Hs.400456	4.65332e-12	7.8777	7.8777	8.03494	7.8909	8.02455	7.95277	9.07937	9.09462	8.55899	8.55899	8.39583	8.39583	8.56805	8.56805	7.9778	7.9684	8.49504	8.50389	8.10007	8.10007	7.79733	7.79733	0.64892	0.949292	-1.05342	1 down vs 11	0.63733	0.958022	-1.04382	10 down vs 11	4.38365e-09	2.20664	2.20664	2 up vs 11	0.0163816	1.52226	1.52226	3 up vs 11	0.10715	1.35948	1.35948	4 up vs 11	0.0259195	1.53185	1.53185	5 up vs 11	0.945921
5690152	KIAA1473	4.20242e-12	11.1647	11.1647	12.2984	12.5679	12.1743	12.2662	11.4761	11.414	11.7436	11.7436	12.0083	12.0083	12.0908	12.0908	12.2117	12.2062	12.3141	12.3424	12.3508	12.3508	12.2906	12.2906	3.75883e-08	0.466046	-2.14571	1 down vs 11	0.0463573	1.2326	1.2326	10 up vs 11	7.3601e-05	0.553949	-1.80522	2 down vs 11	0.0696426	0.696126	-1.43652	3 down vs 11	0.41149	0.836332	-1.1957	4 down vs 11	0.576125	0.885519	-1.12928	5 down vs 11	0.820279
6200438	EMP3	4.02186e-12	9.24358	9.24358	10.7412	10.7502	10.7045	10.7528	10.0378	10.0554	10.4656	10.4656	10.5053	10.5053	10.8925	10.8925	10.974	10.9814	10.3665	10.3519	10.7102	10.7102	11.139	11.139	4.30051e-11	0.351295	-2.84661	1 down vs 11	0.987614	0.9982	-1.0018	10 down vs 11	0.00316174	0.616691	-1.62156	2 down vs 11	0.36846	0.81947	-1.2203	3 down vs 11	0.479003	0.842347	-1.18716	4 down vs 11	0.689262	1.10169	1.10169	5 up vs 11	0.437431
3190725	FLJ22313	3.50199e-12	7.7195	7.7195	8.40054	8.36037	8.45356	8.43264	7.53557	7.51087	7.20417	7.20417	7.46844	7.46844	7.8262	7.8262	7.95087	7.95678	8.25802	8.26142	8.10731	8.10731	8.11381	8.11381	0.000262974	0.609993	-1.63936	1 down vs 11	0.633745	0.951137	-1.05137	10 down vs 11	2.30515e-05	0.527861	-1.89444	2 down vs 11	3.80459e-05	0.426771	-2.34318	3 down vs 11	0.00272737	0.512564	-1.95098	4 down vs 11	0.0568802	0.656813	-1.5225	5 down vs 11	0.0756202
1170053	AGTRAP	3.42796e-12	8.12396	8.12396	8.03924	7.98993	8.05874	8.01297	6.77759	6.75785	7.45952	7.45952	7.52668	7.52668	7.61009	7.61009	7.81024	7.81426	7.4767	7.48746	7.22051	7.22051	7.05125	7.05125	0.509758	1.07997	1.07997	1 up vs 11	0.863366	0.984156	-1.0161	10 down vs 11	3.7986e-10	0.41896	-2.38686	2 down vs 11	0.0314078	0.681388	-1.46759	3 down vs 11	0.0833768	0.713859	-1.40084	4 down vs 11	0.150726	0.756348	-1.32214	5 down vs 11	0.398576
3130520	PIP5K2B	3.15826e-12	12.1916	12.1916	13.485	13.6933	13.3486	13.4069	12.9612	12.9203	13.0786	13.0786	13.2704	13.2704	13.3094	13.3094	13.3544	13.3449	13.5152	13.5405	13.4653	13.4653	13.4567	13.4567	3.09422e-12	0.430692	-2.32185	1 down vs 11	0.0245581	1.21961	1.21961	10 up vs 11	0.00615694	0.713706	-1.40114	2 down vs 11	0.173359	0.796467	-1.25554	3 down vs 11	0.604367	0.909753	-1.0992	4 down vs 11	0.711138	0.934649	-1.06992	5 down vs 11	0.779693
70035	CD151	3.08914e-12	8.09141	8.09141	7.37733	7.51791	7.57045	7.56924	8.09315	8.07967	8.6871	8.6871	8.28354	8.28354	7.81363	7.81363	7.87197	7.85018	7.71738	7.71833	7.44519	7.44519	7.45382	7.45382	0.00424799	1.43611	1.43611	1 up vs 11	0.71992	0.96505	-1.03622	10 down vs 11	0.0111227	1.42448	1.42448	2 up vs 11	6.89164e-05	2.17025	2.17025	3 up vs 11	0.0179064	1.64068	1.64068	4 up vs 11	0.413571	1.18459	1.18459	5 up vs 11	0.264674
6860161	CKS1B	2.86853e-12	10.4759	10.4759	9.15771	9.14941	9.19707	9.30184	9.38733	9.37574	9.35378	9.35378	9.29826	9.29826	9.28775	9.28775	9.38178	9.38104	9.3046	9.28534	9.58935	9.58935	9.6698	9.6698	8.40141e-16	2.25644	2.25644	1 up vs 11	0.137608	0.899735	-1.11144	10 down vs 11	0.60268	1.05256	1.05256	2 up vs 11	0.789678	1.03666	1.03666	3 up vs 11	0.986612	0.997523	-1.00248	4 down vs 11	0.947312	0.990279	-1.00982	5 down vs 11	0.6592
6590575	LOC388783	2.62859e-12	8.09893	8.09893	8.56053	8.68878	8.7008	8.87333	8.31978	8.30858	7.81566	7.81566	8.13194	8.13194	8.41294	8.41294	8.69213	8.69422	8.51178	8.50784	8.84362	8.84362	9.17897	9.17897	0.00011815	0.584633	-1.71048	1 down vs 11	0.236898	0.879922	-1.13646	10 down vs 11	0.00982415	0.676076	-1.47912	2 down vs 11	0.000487839	0.480409	-2.08156	3 down vs 11	0.0237096	0.598163	-1.67178	4 down vs 11	0.157697	0.726791	-1.37591	5 down vs 11	0.512519
4760563	C20orf174	2.37288e-12	7.10272	7.10272	7.73381	7.68992	7.45865	7.52848	6.50191	6.50335	6.89552	6.89552	7.10071	7.10071	7.08342	7.08342	7.24074	7.25574	7.0277	7.03303	6.87163	6.87163	6.72792	6.72792	0.00393283	0.744448	-1.34328	1 down vs 11	0.164334	1.1184	1.1184	10 up vs 11	2.47835e-09	0.491367	-2.03514	2 down vs 11	0.0046508	0.644852	-1.55074	3 down vs 11	0.0779794	0.74341	-1.34515	4 down vs 11	0.0668158	0.734551	-1.36138	5 down vs 11	0.180783
5390180	LCMT2	2.06076e-12	7.23384	7.23384	6.98193	6.83987	6.84694	6.81187	8.09637	8.08521	7.64873	7.64873	7.52702	7.52702	7.3839	7.3839	7.3966	7.39244	7.62773	7.61714	7.27689	7.27689	7.20597	7.20597	0.00159943	1.33975	1.33975	1 up vs 11	0.788578	1.0196	1.0196	10 up vs 11	6.16262e-15	2.41721	2.41721	2 up vs 11	4.55057e-05	1.78616	1.78616	3 up vs 11	0.00128405	1.64165	1.64165	4 up vs 11	0.0095098	1.48662	1.48662	5 up vs 11	0.00187613
1660017	APBB1	1.97804e-12	7.58688	7.58688	8.03933	7.9687	7.99645	8.00194	6.98661	6.99012	7.29734	7.29734	7.33753	7.33753	7.53295	7.53295	7.72921	7.74297	7.64315	7.64422	7.68562	7.68562	7.7282	7.7282	0.00208276	0.749986	-1.33336	1 down vs 11	0.752472	0.977219	-1.02331	10 down vs 11	1.64062e-10	0.495919	-2.01646	2 down vs 11	0.000597427	0.613612	-1.62969	3 down vs 11	0.0029605	0.630945	-1.58493	4 down vs 11	0.0344165	0.722471	-1.38414	5 down vs 11	0.163256
3120170	SLAMF7	1.97209e-12	9.07289	9.07289	6.94919	6.96652	7.67992	7.67783	8.99226	8.9897	8.16427	8.16427	8.15066	8.15066	7.56733	7.56733	7.77023	7.69519	8.26219	8.26754	8.37595	8.37595	6.70909	6.70909	1.3709e-05	2.63001	2.63001	1 up vs 11	0.0044489	0.610768	-1.63728	10 down vs 11	0.000185739	2.48263	2.48263	2 up vs 11	0.300595	1.40099	1.40099	3 up vs 11	0.358114	1.38783	1.38783	4 up vs 11	0.829702	0.926267	-1.0796	5 down vs 11	0.967976
3780315	CHRNA5	1.96366e-12	10.6656	10.6656	11.7717	12.1306	11.6247	11.6942	10.8756	10.8481	11.1374	11.1374	11.4364	11.4364	11.5868	11.5868	11.7277	11.7177	11.6871	11.7134	11.7695	11.7695	11.8133	11.8133	2.51604e-07	0.490185	-2.04005	1 down vs 11	0.00439711	1.35315	1.35315	10 up vs 11	8.68896e-05	0.556273	-1.79768	2 down vs 11	0.0542618	0.679792	-1.47104	3 down vs 11	0.413172	0.836337	-1.19569	4 down vs 11	0.732764	0.928211	-1.07734	5 down vs 11	0.929268
4480020	CHS1	1.93756e-12	7.78909	7.78909	7.34354	7.40244	7.54171	7.54798	7.9044	7.89309	8.37015	8.37015	9.32879	9.32879	8.20924	8.20924	8.30576	8.31873	7.86052	7.88236	7.82192	7.82192	7.1612	7.1612	0.151995	1.1819	1.1819	1 up vs 11	0.276401	0.904036	-1.10615	10 down vs 11	0.064077	1.27025	1.27025	2 up vs 11	0.00150099	1.76806	1.76806	3 up vs 11	2.32874e-09	3.43617	3.43617	4 up vs 11	0.0187176	1.58145	1.58145	5 up vs 11	0.00125744
110673	MAP3K8	1.93139e-12	8.90296	8.90296	7.37575	7.34374	7.61171	7.58316	8.09414	8.07786	8.52252	8.52252	8.76799	8.76799	7.72725	7.72725	7.59727	7.56115	7.31706	7.33094	7.78809	7.78809	7.14747	7.14747	2.0958e-06	2.49631	2.49631	1 up vs 11	0.26005	0.847083	-1.18052	10 down vs 11	0.0945425	1.40903	1.40903	2 up vs 11	0.0212952	1.91767	1.91767	3 up vs 11	0.00821629	2.27337	2.27337	4 up vs 11	0.744689	1.10504	1.10504	5 up vs 11	0.952864
110427	CNN2	1.92471e-12	8.61485	8.61485	8.92997	8.93	8.94239	8.93501	7.85996	7.85984	7.86388	7.86388	7.9821	7.9821	8.21876	8.21876	8.23472	8.23445	8.5622	8.55981	8.57733	8.57733	8.55187	8.55187	0.0198457	0.800981	-1.24847	1 down vs 11	0.963117	0.996536	-1.00348	10 down vs 11	4.71253e-11	0.474617	-2.10696	2 down vs 11	7.18074e-07	0.475945	-2.10108	3 down vs 11	4.36897e-05	0.51659	-1.93577	4 down vs 11	0.00184833	0.608676	-1.64291	5 down vs 11	0.000323674
3870288	PCYOX1	1.83628e-12	8.05405	8.05405	9.11654	9.33971	9.03803	9.09945	8.42547	8.4122	8.24828	8.24828	8.47235	8.47235	8.69888	8.69888	8.98655	8.98069	9.08393	9.08884	9.16833	9.16833	9.42007	9.42007	3.01293e-07	0.484508	-2.06395	1 down vs 11	0.12147	1.1812	1.1812	10 up vs 11	0.00165144	0.621034	-1.61022	2 down vs 11	0.00437344	0.554332	-1.80397	3 down vs 11	0.0532581	0.647477	-1.54446	4 down vs 11	0.215056	0.757557	-1.32003	5 down vs 11	0.661533
6760692	MOBKL2C	1.83523e-12	7.98273	7.98273	7.46739	7.52536	7.89393	7.97047	9.05852	9.05442	9.12057	9.12057	8.63626	8.63626	9.01607	9.01607	8.77209	8.75368	8.86155	8.85486	8.42149	8.42149	7.99438	7.99438	0.941136	1.00854	1.00854	1 up vs 11	0.000969972	0.734529	-1.36142	10 down vs 11	2.57974e-08	2.11984	2.11984	2 up vs 11	1.06426e-05	2.2193	2.2193	3 up vs 11	0.0168899	1.58644	1.58644	4 up vs 11	0.00021947	2.06423	2.06423	5 up vs 11	0.000947209
870711	SQRDL	1.80316e-12	10.6606	10.6606	9.50726	9.43497	9.50099	9.54888	10.4778	10.4615	9.99877	9.99877	9.7652	9.7652	9.99373	9.99373	9.81073	9.80679	9.90095	9.92098	9.76422	9.76422	9.54379	9.54379	4.68896e-12	2.16103	2.16103	1 up vs 11	0.329479	0.92408	-1.08216	10 down vs 11	9.3297e-08	1.8825	1.8825	2 up vs 11	0.0443667	1.36593	1.36593	3 up vs 11	0.374528	1.16177	1.16177	4 up vs 11	0.0691408	1.36117	1.36117	5 up vs 11	0.209145
1780575	FLJ12750	1.76383e-12	9.20902	9.20902	9.99481	9.99147	9.91343	10.053	8.65276	8.64504	8.97329	8.97329	9.38179	9.38179	9.34835	9.34835	9.44476	9.45368	9.188	9.20369	9.40148	9.40148	9.35595	9.35595	4.9093e-06	0.557116	-1.79496	1 down vs 11	0.663393	0.958265	-1.04355	10 down vs 11	4.10485e-11	0.376852	-2.65356	2 down vs 11	9.65777e-05	0.473132	-2.11358	3 down vs 11	0.0240779	0.627992	-1.59238	4 down vs 11	0.0179818	0.613603	-1.62972	5 down vs 11	0.0168438
2940309	KIAA1128	1.68026e-12	7.52361	7.52361	8.25842	8.37685	8.55616	8.5832	8.19876	8.20293	8.05002	8.05002	8.25838	8.25838	8.60507	8.60507	8.43681	8.42767	8.49009	8.49494	8.64234	8.64234	8.40154	8.40154	8.32869e-11	0.479769	-2.08434	1 down vs 11	0.0863549	0.866726	-1.15377	10 down vs 11	0.0233521	0.768295	-1.30158	2 down vs 11	0.0205488	0.691031	-1.44711	3 down vs 11	0.194568	0.798397	-1.25251	4 down vs 11	0.930178	1.01528	1.01528	5 up vs 11	0.459642
5700195	FLJ34047	1.67577e-12	10.6352	10.6352	12.2838	12.6395	12.0978	12.1065	11.5395	11.4865	11.5817	11.5817	11.8304	11.8304	11.9848	11.9848	12.1253	12.1156	12.3186	12.3349	12.2952	12.2952	12.4876	12.4876	3.13247e-10	0.360666	-2.77265	1 down vs 11	0.00237769	1.44695	1.44695	10 up vs 11	0.0104762	0.65066	-1.5369	2 down vs 11	0.111602	0.69506	-1.43872	3 down vs 11	0.443108	0.825825	-1.21091	4 down vs 11	0.735113	0.919114	-1.088	5 down vs 11	0.976001
2850180	MGC10772	1.62181e-12	8.24642	8.24642	8.15057	8.14725	8.08341	8.11894	7.82304	7.82691	8.25891	8.25891	7.82456	7.82456	7.39779	7.39779	7.51214	7.52713	7.21393	7.23001	6.90103	6.90103	7.00499	7.00499	0.580485	1.09238	1.09238	1 up vs 11	0.877367	1.01982	1.01982	10 up vs 11	0.252568	0.81675	-1.22436	2 down vs 11	0.68878	1.10188	1.10188	3 up vs 11	0.442251	0.815418	-1.22636	4 down vs 11	0.0612086	0.606612	-1.6485	5 down vs 11	0.0679021
6660465	PECAM1	1.60272e-12	8.20024	8.20024	7.61549	7.50653	8.4527	8.39527	7.47232	7.48045	7.28365	7.28365	7.19563	7.19563	7.89665	7.89665	8.02243	8.03076	8.11143	8.08796	8.36904	8.36904	7.62807	7.62807	0.382811	0.873556	-1.14475	1 down vs 11	1.67006e-06	0.540089	-1.85155	10 down vs 11	0.000294121	0.53041	-1.88533	2 down vs 11	0.00126914	0.462775	-2.16088	3 down vs 11	0.00148833	0.435385	-2.29682	4 down vs 11	0.179781	0.707786	-1.41286	5 down vs 11	0.243623
5550102	PTX1	1.45619e-12	7.7163	7.7163	7.61736	7.63275	7.83183	7.77536	8.97683	8.98128	8.64158	8.64158	8.40966	8.40966	8.33569	8.33569	8.285	8.28549	8.54609	8.54247	8.30821	8.30821	8.08903	8.08903	0.669185	0.959886	-1.04179	1 down vs 11	0.196113	0.905876	-1.1039	10 down vs 11	8.53787e-13	2.30684	2.30684	2 up vs 11	6.04034e-05	1.82288	1.82288	3 up vs 11	0.00640623	1.55218	1.55218	4 up vs 11	0.0157068	1.47461	1.47461	5 up vs 11	0.00911014
2450358	BUB1	1.44939e-12	7.93588	7.93588	6.86025	6.87458	6.66365	6.75023	6.56944	6.57022	6.5954	6.5954	6.533	6.533	6.58737	6.58737	6.58548	6.58189	6.66211	6.653	6.69111	6.69111	6.67336	6.67336	9.45764e-16	2.27465	2.27465	1 up vs 11	0.230781	1.09001	1.09001	10 up vs 11	0.211395	0.882693	-1.1329	2 down vs 11	0.432597	0.89824	-1.11329	3 down vs 11	0.315167	0.860212	-1.1625	4 down vs 11	0.451066	0.893254	-1.1195	5 down vs 11	0.354968
540484	MGC29891	1.38803e-12	11.5348	11.5348	12.8416	13.0057	12.6893	12.7588	12.1392	12.0866	12.218	12.218	12.535	12.535	12.5776	12.5776	12.719	12.7081	12.748	12.7625	12.8749	12.8749	12.745	12.745	1.32207e-10	0.428113	-2.33583	1 down vs 11	0.0794483	1.18668	1.18668	10 up vs 11	0.000710565	0.627568	-1.59345	2 down vs 11	0.0440769	0.687385	-1.45479	3 down vs 11	0.443902	0.856307	-1.16781	4 down vs 11	0.535196	0.881974	-1.13382	5 down vs 11	0.836739
1450088	RNPS1	1.28544e-12	7.94915	7.94915	8.32886	8.33074	8.20746	8.19497	8.96762	8.98168	9.29763	9.29763	9.12433	9.12433	8.58637	8.58637	8.36337	8.36678	8.20262	8.19779	8.35882	8.35882	8.90329	8.90329	0.25817	0.84334	-1.18576	1 down vs 11	0.431999	1.09868	1.09868	10 up vs 11	0.00128026	1.72514	1.72514	2 up vs 11	0.00101326	2.1475	2.1475	3 up vs 11	0.0107776	1.90444	1.90444	4 up vs 11	0.278038	1.31166	1.31166	5 up vs 11	0.570984
100520451	Hs.8882	1.25503e-12	7.84735	7.84735	7.97415	7.79416	7.43865	7.42387	8.55159	8.53585	8.21194	8.21194	8.23294	8.23294	8.4202	8.4202	8.71462	8.71157	8.72433	8.72767	8.31185	8.31185	9.1386	9.1386	0.0688258	1.34116	1.34116	1 up vs 11	0.0458597	1.29261	1.29261	10 up vs 11	2.57143e-05	2.16142	2.16142	2 up vs 11	0.0259273	1.72676	1.72676	3 up vs 11	0.0366291	1.75208	1.75208	4 up vs 11	0.0103821	1.99491	1.99491	5 up vs 11	0.000107856
3610403	KLHL6	1.16359e-12	8.20638	8.20638	8.72832	8.53049	8.66493	8.53931	8.95553	8.94588	8.86191	8.86191	8.72374	8.72374	8.93103	8.93103	9.0813	9.09003	9.68304	9.69448	9.03935	9.03935	8.91053	8.91053	0.064284	0.793924	-1.25957	1 down vs 11	0.950568	0.993905	-1.00613	10 down vs 11	0.0410702	1.32553	1.32553	2 up vs 11	0.235029	1.25058	1.25058	3 up vs 11	0.53462	1.13637	1.13637	4 up vs 11	0.188325	1.31195	1.31195	5 up vs 11	0.0289149
3990520	KIAA1826	1.15249e-12	7.5605	7.5605	7.08735	7.10827	7.3208	7.28647	8.356	8.34528	8.27306	8.27306	8.06658	8.06658	7.83964	7.83964	7.87724	7.8763	7.96903	7.96205	7.78457	7.78457	7.75545	7.75545	0.0400243	1.20918	1.20918	1 up vs 11	0.092476	0.883802	-1.13147	10 down vs 11	2.98817e-11	2.08321	2.08321	2 up vs 11	2.44076e-06	1.9815	1.9815	3 up vs 11	0.000521606	1.71725	1.71725	4 up vs 11	0.0128557	1.46731	1.46731	5 up vs 11	0.00174972
1690600	PLXDC1	1.12087e-12	7.44741	7.44741	6.77282	6.91658	7.52702	7.45734	6.34395	6.35031	6.75634	6.75634	6.71915	6.71915	6.8523	6.8523	6.9801	6.97485	6.88794	6.89579	7.02704	7.02704	6.59163	6.59163	0.943452	0.993141	-1.00691	1 down vs 11	3.21053e-06	0.687409	-1.45474	10 down vs 11	4.60095e-11	0.464248	-2.15402	2 down vs 11	0.00119941	0.615144	-1.62564	3 down vs 11	0.00181859	0.599491	-1.66808	4 down vs 11	0.0101375	0.657452	-1.52102	5 down vs 11	0.0147335
3830128	LOC147727	1.10352e-12	7.82731	7.82731	8.39864	8.3737	8.32936	8.39756	7.26371	7.26371	7.44822	7.44822	7.4807	7.4807	7.7718	7.7718	7.79793	7.78351	7.8566	7.8651	7.92223	7.92223	7.65742	7.65742	0.000124719	0.6735	-1.48478	1 down vs 11	0.835703	0.983601	-1.01667	10 down vs 11	6.20183e-11	0.455699	-2.19443	2 down vs 11	2.77092e-05	0.51787	-1.93099	3 down vs 11	0.000197607	0.529662	-1.888	4 down vs 11	0.0100072	0.64808	-1.54302	5 down vs 11	0.00279524
5130717	C14orf116	1.08438e-12	10.013	10.013	9.94093	9.95884	9.91698	9.91464	8.86183	8.86364	10.0155	10.0155	10.0682	10.0682	9.74379	9.74379	9.64184	9.65697	9.31468	9.30572	9.55315	9.55315	9.39283	9.39283	0.429847	1.07052	1.07052	1 up vs 11	0.655355	1.03111	1.03111	10 up vs 11	3.34294e-12	0.482634	-2.07197	2 down vs 11	0.592858	1.07241	1.07241	3 up vs 11	0.457506	1.11232	1.11232	4 up vs 11	0.408629	0.888321	-1.12572	5 down vs 11	0.139847
2120152	BIRC5	1.05671e-12	8.04802	8.04802	6.94467	6.87013	6.74381	6.76589	6.57669	6.58503	6.5991	6.5991	6.64083	6.64083	6.61738	6.61738	6.61027	6.60501	6.54168	6.53583	6.70506	6.70506	6.80537	6.80537	1.05796e-15	2.43197	2.43197	1 up vs 11	0.353437	1.07492	1.07492	10 up vs 11	0.246427	0.882178	-1.13356	2 down vs 11	0.43532	0.890818	-1.12256	3 down vs 11	0.593111	0.916961	-1.09056	4 down vs 11	0.525833	0.902177	-1.10843	5 down vs 11	0.414516
2450021	FLJ39369	9.44684e-13	8.54819	8.54819	9.88112	10.2573	9.71405	9.76935	9.09787	9.09799	9.28193	9.28193	9.43118	9.43118	9.71397	9.71397	9.82468	9.82259	9.70443	9.72654	9.71715	9.71715	10.0186	10.0186	5.91473e-10	0.428937	-2.33134	1 down vs 11	0.00103644	1.40242	1.40242	10 up vs 11	0.00114041	0.627915	-1.59257	2 down vs 11	0.0807626	0.713297	-1.40194	3 down vs 11	0.267066	0.791044	-1.26415	4 down vs 11	0.855452	0.96234	-1.03913	5 down vs 11	0.835204
1170438	MLYCD	9.25715e-13	7.6024	7.6024	7.48796	7.34972	7.54137	7.59898	8.38221	8.37423	7.92085	7.92085	8.06492	8.06492	8.13067	8.13067	8.26305	8.2744	8.63687	8.63396	8.05859	8.05859	8.1101	8.1101	0.981699	1.00237	1.00237	1 up vs 11	0.0370451	0.841323	-1.1886	10 down vs 11	5.88939e-06	1.71148	1.71148	2 up vs 11	0.155563	1.24994	1.24994	3 up vs 11	0.0612704	1.38121	1.38121	4 up vs 11	0.0330527	1.44562	1.44562	5 up vs 11	0.00145931
70403	LIMS1	8.42016e-13	7.98402	7.98402	8.34302	8.58546	8.54411	8.58267	8.09937	8.08465	7.44808	7.44808	7.48278	7.48278	7.98785	7.98785	8.32539	8.31578	8.41947	8.3971	8.40362	8.40362	7.80189	7.80189	0.00236939	0.660375	-1.51429	1 down vs 11	0.985546	1.00194	1.00194	10 up vs 11	0.0210809	0.708081	-1.41227	2 down vs 11	0.000166262	0.455466	-2.19555	3 down vs 11	0.000804452	0.466553	-2.14338	4 down vs 11	0.065822	0.662126	-1.51029	5 down vs 11	0.324583
360072	ZNF454	8.36684e-13	8.58834	8.58834	10.0381	10.3964	9.86465	9.86316	9.30984	9.30829	9.33555	9.33555	9.55111	9.55111	9.87159	9.87159	9.93233	9.92574	9.9028	9.909	9.96189	9.96189	10.0987	10.0987	3.86269e-10	0.413276	-2.41969	1 down vs 11	0.000523342	1.44717	1.44717	10 up vs 11	0.00863542	0.680718	-1.46904	2 down vs 11	0.0669294	0.693704	-1.44154	3 down vs 11	0.320385	0.805499	-1.24147	4 down vs 11	0.978551	1.00586	1.00586	5 up vs 11	0.812525
6590148	SBLF	8.19945e-13	8.25606	8.25606	9.71322	10.0233	9.54774	9.54853	8.88745	8.87687	8.99369	8.99369	9.17783	9.17783	9.48589	9.48589	9.54556	9.54007	9.56592	9.58672	9.63542	9.63542	9.8331	9.8331	4.18719e-10	0.408253	-2.44946	1 down vs 11	0.0022543	1.38966	1.38966	10 up vs 11	0.00186033	0.627785	-1.5929	2 down vs 11	0.0580743	0.680735	-1.469	3 down vs 11	0.245716	0.773411	-1.29297	4 down vs 11	0.844108	0.95751	-1.04438	5 down vs 11	0.974842
1850075	LOC375049	8.19286e-13	8.48855	8.48855	9.84012	10.2332	9.65237	9.73493	8.99819	8.95828	9.0098	9.0098	9.37556	9.37556	9.62911	9.62911	9.83765	9.83963	9.86917	9.87017	9.82328	9.82328	10.0918	10.0918	3.01739e-07	0.421504	-2.37246	1 down vs 11	0.00759179	1.41253	1.41253	10 up vs 11	0.00280878	0.583723	-1.71314	2 down vs 11	0.0402236	0.604944	-1.65305	3 down vs 11	0.350296	0.779507	-1.28286	4 down vs 11	0.782983	0.92928	-1.0761	5 down vs 11	0.746128
4850070	FCER1A	8.09098e-13	7.60581	7.60581	7.6513	7.65878	7.72601	7.64582	7.05581	7.06832	6.23245	6.23245	6.19315	6.19315	6.61838	6.61838	6.65648	6.65689	6.3722	6.28839	7.48247	7.48247	7.6484	7.6484	0.850037	0.97265	-1.02812	1 down vs 11	0.938634	1.00903	1.00903	10 up vs 11	0.0145481	0.670125	-1.49226	2 down vs 11	2.06311e-05	0.375434	-2.66359	3 down vs 11	6.04744e-05	0.365347	-2.73713	4 down vs 11	0.00398277	0.49058	-2.0384	5 down vs 11	0.00104813
1940717	GLS	7.63967e-13	8.80461	8.80461	9.01312	8.96768	8.88068	8.84566	9.087	9.0767	8.54686	8.54686	8.71834	8.71834	8.62263	8.62263	9.14051	9.14089	9.73718	9.73848	9.54777	9.54777	9.95539	9.95539	0.832436	0.971949	-1.02886	1 down vs 11	0.429835	1.08826	1.08826	10 up vs 11	0.281952	1.17368	1.17368	2 up vs 11	0.310408	0.81293	-1.23012	3 down vs 11	0.692662	0.915529	-1.09226	4 down vs 11	0.48899	0.856767	-1.16718	5 down vs 11	0.277181
2230601	CTSS	7.55046e-13	9.12018	9.12018	9.44678	9.29657	9.47692	9.44977	9.01143	9.02095	8.34221	8.34221	8.35147	8.35147	9.08117	9.08117	8.96692	8.9602	9.03082	9.01046	9.30275	9.30275	9.12035	9.12035	0.0198973	0.79576	-1.25666	1 down vs 11	0.170962	0.899249	-1.11204	10 down vs 11	0.00629509	0.74287	-1.34613	2 down vs 11	6.54543e-07	0.464079	-2.15481	3 down vs 11	5.63817e-06	0.467065	-2.14103	4 down vs 11	0.114741	0.774533	-1.2911	5 down vs 11	0.0134486
3610315	C14orf52	7.09232e-13	7.63964	7.63964	8.28601	8.4183	8.45814	8.46184	8.71887	8.71346	7.13265	7.13265	7.02532	7.02532	7.76706	7.76706	8.03981	8.01934	8.7314	8.72385	8.3562	8.3562	7.98699	7.98699	8.5859e-05	0.565579	-1.7681	1 down vs 11	0.787844	0.970269	-1.03064	10 down vs 11	0.263567	1.19054	1.19054	2 up vs 11	3.00029e-05	0.397992	-2.51261	3 down vs 11	3.77095e-05	0.369458	-2.70667	4 down vs 11	0.0410931	0.617802	-1.61864	5 down vs 11	0.120989
2350446	C22orf18	6.6155e-13	8.85089	8.85089	8.35036	8.43097	7.64616	7.70952	7.82684	7.81079	7.64805	7.64805	7.85822	7.85822	7.80313	7.80313	7.8792	7.90599	7.69874	7.70329	7.34245	7.34245	7.5827	7.5827	5.75039e-09	2.2059	2.2059	1 up vs 11	2.2331e-06	1.64884	1.64884	10 up vs 11	0.617662	1.07271	1.07271	2 up vs 11	0.825148	0.958284	-1.04353	3 down vs 11	0.625787	1.10857	1.10857	4 up vs 11	0.758784	1.06703	1.06703	5 up vs 11	0.444281
580736	LOC349136	6.35409e-13	7.9142	7.9142	7.18688	7.41213	7.88344	7.9422	6.3795	6.37921	7.26572	7.26572	7.33664	7.33664	7.39153	7.39153	7.58238	7.58286	7.63237	7.66533	7.444	7.444	7.08664	7.08664	0.890677	0.980779	-1.0196	1 down vs 11	0.00134323	0.692524	-1.44399	10 down vs 11	1.40512e-10	0.33845	-2.95464	2 down vs 11	0.0298717	0.625692	-1.59823	3 down vs 11	0.0750749	0.657219	-1.52156	4 down vs 11	0.105163	0.682706	-1.46476	5 down vs 11	0.20818
6290288	HSPA1A	6.11122e-13	6.59879	6.59879	8.08529	7.85281	7.85673	7.99916	9.07856	9.08401	8.70975	8.70975	8.23061	8.23061	8.03021	8.03021	7.93271	7.91603	8.41156	8.39635	8.73858	8.73858	9.52452	9.52452	5.57249e-06	0.378832	-2.63969	1 down vs 11	0.535275	0.903536	-1.10676	10 down vs 11	0.00116181	2.12115	2.12115	2 up vs 11	0.115369	1.63648	1.63648	3 up vs 11	0.63823	1.17401	1.17401	4 up vs 11	0.949689	1.02175	1.02175	5 up vs 11	0.840933
5670551	BAL	6.05994e-13	7.98026	7.98026	8.30349	8.18485	8.53291	8.47337	9.9464	9.94395	9.19948	9.19948	8.50899	8.50899	9.84863	9.84863	8.80519	8.74882	9.04062	9.05298	9.18483	9.18483	8.55971	8.55971	0.0368361	0.710493	-1.40747	1 down vs 11	0.123412	0.818744	-1.22138	10 down vs 11	7.59049e-08	2.77134	2.77134	2 up vs 11	0.0424273	1.65418	1.65418	3 up vs 11	0.927011	1.025	1.025	4 up vs 11	0.00054656	2.59416	2.59416	5 up vs 11	0.400735
3830292	FLJ20006	6.04227e-13	10.6623	10.6623	11.8135	12.0079	11.7414	11.8125	11.061	10.997	11.3956	11.3956	11.7005	11.7005	11.8883	11.8883	11.9975	11.9939	11.9617	11.9786	11.8976	11.8976	11.9369	11.9369	6.56644e-08	0.450579	-2.21937	1 down vs 11	0.223748	1.14506	1.14506	10 up vs 11	0.000343549	0.568204	-1.75993	2 down vs 11	0.173264	0.74905	-1.33502	3 down vs 11	0.737557	0.925309	-1.08072	4 down vs 11	0.82053	1.05395	1.05395	5 up vs 11	0.519235
4230707	ZNRD1	5.94796e-13	8.25334	8.25334	7.93788	7.90485	7.98177	7.98433	8.71743	8.71844	9.05499	9.05499	8.91965	8.91965	8.48992	8.48992	8.49265	8.50097	8.34534	8.34724	8.16882	8.16882	8.14286	8.14286	0.035125	1.20497	1.20497	1 up vs 11	0.430695	0.946393	-1.05664	10 down vs 11	5.61775e-07	1.66336	1.66336	2 up vs 11	1.23367e-07	2.10039	2.10039	3 up vs 11	1.73783e-05	1.91231	1.91231	4 up vs 11	0.0173194	1.4197	1.4197	5 up vs 11	0.00404254
4070605	RARA	5.93868e-13	8.44775	8.44775	8.82728	8.91613	8.64412	8.64173	9.74887	9.7409	8.91862	8.91862	8.30733	8.30733	8.48466	8.48466	8.47806	8.47148	8.54507	8.55637	8.51659	8.51659	8.53851	8.53851	0.297988	0.874192	-1.14391	1 down vs 11	0.065486	1.20949	1.20949	10 up vs 11	3.5589e-07	2.14231	2.14231	2 up vs 11	0.32685	1.21158	1.21158	3 up vs 11	0.279877	0.793115	-1.26085	4 down vs 11	0.611155	0.896847	-1.11502	5 down vs 11	0.51278
1980131	LOC375249	5.64795e-13	8.4539	8.4539	9.70771	9.85848	9.57894	9.42079	8.54598	8.53274	7.46656	7.46656	8.20006	8.20006	8.72742	8.72742	8.98881	8.97334	9.36637	9.38134	9.47608	9.47608	9.3709	9.3709	0.00207846	0.511608	-1.95462	1 down vs 11	0.0763144	1.35443	1.35443	10 up vs 11	0.0100477	0.540344	-1.85067	2 down vs 11	5.08284e-05	0.258058	-3.87509	3 down vs 11	0.0183236	0.429064	-2.33065	4 down vs 11	0.177194	0.618407	-1.61706	5 down vs 11	0.300198
2570095	SMARCA5	5.26173e-13	8.45953	8.45953	8.31657	8.30026	8.33813	8.29311	9.5889	9.59077	8.97979	8.97979	8.77091	8.77091	8.40494	8.40494	8.39359	8.38749	8.96536	8.95396	8.76554	8.76554	8.7042	8.7042	0.304416	1.12227	1.12227	1 up vs 11	0.95565	1.00497	1.00497	10 up vs 11	2.63613e-11	2.4583	2.4583	2 up vs 11	0.00575238	1.60958	1.60958	3 up vs 11	0.0768533	1.39262	1.39262	4 up vs 11	0.677093	1.0806	1.0806	5 up vs 11	0.676309
6840520	RNF34	5.06157e-13	9.18301	9.18301	9.34561	9.2808	9.32503	9.30598	10.511	10.5116	10.3088	10.3088	10.3409	10.3409	10.0412	10.0412	9.94318	9.95144	10.3525	10.3285	9.97638	9.97638	10.1238	10.1238	0.417222	0.9183	-1.08897	1 down vs 11	0.834477	0.982701	-1.0176	10 down vs 11	3.51965e-11	2.30631	2.30631	2 up vs 11	2.39158e-05	2.0039	2.0039	3 up vs 11	6.47337e-05	2.049	2.049	4 up vs 11	0.00397713	1.66466	1.66466	5 up vs 11	0.00270291
5340673	MSC	4.84105e-13	7.31031	7.31031	7.60973	7.66765	7.29183	7.29909	8.43269	8.42191	8.85435	8.85435	8.15904	8.15904	7.61738	7.61738	7.64441	7.60858	7.74149	7.76255	7.63593	7.63593	8.287	8.287	0.966997	1.00781	1.00781	1 up vs 11	0.0896445	1.29106	1.29106	10 up vs 11	0.000260012	2.17773	2.17773	2 up vs 11	0.000228641	2.93887	2.93887	3 up vs 11	0.0579759	1.81498	1.81498	4 up vs 11	0.480285	1.24686	1.24686	5 up vs 11	0.415014
3360167	ZNF482	4.69446e-13	7.32	7.32	7.30813	7.14431	7.41422	7.38609	8.44878	8.45331	8.40333	8.40333	8.28616	8.28616	8.28607	8.28607	8.38524	8.37736	8.40706	8.39509	8.26186	8.26186	8.19304	8.19304	0.657963	0.955223	-1.04688	1 down vs 11	0.0433479	0.845698	-1.18246	10 down vs 11	1.58196e-09	2.09539	2.09539	2 up vs 11	1.42946e-05	2.02404	2.02404	3 up vs 11	0.000388976	1.86616	1.86616	4 up vs 11	0.000389486	1.86604	1.86604	5 up vs 11	4.92473e-06
6980301	FLJ90022	4.60081e-13	7.11001	7.11001	7.25723	7.17684	7.02712	6.92706	8.293	8.28872	7.12908	7.12908	6.736	6.736	6.79822	6.79822	6.95805	6.95276	7.75271	7.80073	7.13119	7.13119	7.23148	7.23148	0.202556	1.1352	1.1352	1 up vs 11	0.02975	1.18903	1.18903	10 up vs 11	1.63878e-14	2.5698	2.5698	2 up vs 11	0.352475	1.1503	1.1503	3 up vs 11	0.421901	0.875961	-1.1416	4 down vs 11	0.587855	0.914566	-1.09342	5 down vs 11	0.897758
1340129	FLJ20202	4.43733e-13	7.71731	7.71731	8.48534	8.38581	7.81752	7.93191	6.11045	6.10117	6.88431	6.88431	7.0165	7.0165	6.85347	6.85347	6.93327	6.94092	6.23719	6.27334	7.07413	7.07413	7.18774	7.18774	0.320751	0.861782	-1.16039	1 down vs 11	0.00905699	1.36973	1.36973	10 up vs 11	2.79253e-12	0.281119	-3.55721	2 down vs 11	0.0016629	0.483771	-2.06709	3 down vs 11	0.0115575	0.530192	-1.88611	4 down vs 11	0.00306054	0.473541	-2.11175	5 down vs 11	0.00126801
60450	FCAR	4.43213e-13	8.45766	8.45766	10.0338	10.3352	9.93048	9.93878	9.08637	9.09078	9.39673	9.39673	9.58735	9.58735	9.77441	9.77441	9.87115	9.8777	9.88599	9.89872	9.9434	9.9434	10.1735	10.1735	1.45557e-11	0.358211	-2.79165	1 down vs 11	0.0141828	1.31621	1.31621	10 up vs 11	0.000195887	0.555555	-1.8	2 down vs 11	0.0765915	0.686793	-1.45604	3 down vs 11	0.292741	0.783805	-1.27583	4 down vs 11	0.622071	0.892314	-1.12068	5 down vs 11	0.827675
1090546	CGI-01	4.26128e-13	8.42949	8.42949	7.54967	7.52819	7.73051	7.74451	9.65763	9.65618	8.72935	8.72935	8.48577	8.48577	8.19116	8.19116	8.21055	8.21223	8.9741	8.9501	8.32405	8.32405	8.26364	8.26364	0.00119477	1.60768	1.60768	1 up vs 11	0.191065	0.860759	-1.16176	10 down vs 11	7.07041e-14	3.76244	3.76244	2 up vs 11	0.0020709	1.9791	1.9791	3 up vs 11	0.0326652	1.67164	1.67164	4 up vs 11	0.195595	1.36287	1.36287	5 up vs 11	0.107993
2230750	ZNF33A	4.06237e-13	11.2952	11.2952	12.7061	12.9267	12.561	12.6013	12.0757	12.0149	12.032	12.032	12.3226	12.3226	12.33	12.33	12.4661	12.4455	12.7511	12.7576	12.8243	12.8243	12.8538	12.8538	3.17245e-11	0.404403	-2.47278	1 down vs 11	0.0249684	1.253	1.253	10 up vs 11	0.00382236	0.666024	-1.50145	2 down vs 11	0.0391392	0.673946	-1.4838	3 down vs 11	0.353487	0.824327	-1.21311	4 down vs 11	0.366331	0.828552	-1.20692	5 down vs 11	0.537354
4780601	NXF1	3.96451e-13	9.17096	9.17096	10.1189	10.1263	10.1847	10.2459	10.0135	9.99623	9.99097	9.99097	10.3253	10.3253	10.39	10.39	10.3918	10.3981	10.3303	10.3394	9.74549	9.74549	9.54805	9.54805	1.39967e-09	0.474702	-2.10658	1 down vs 11	0.364194	0.920434	-1.08644	10 down vs 11	0.173241	0.841106	-1.18891	2 down vs 11	0.310109	0.838047	-1.19325	3 down vs 11	0.772282	1.05663	1.05663	4 up vs 11	0.599688	1.1051	1.1051	5 up vs 11	0.510476
70095	GSTP1	3.92652e-13	9.14244	9.14244	8.81756	8.90252	8.91523	8.97274	9.44333	9.45932	9.75617	9.75617	9.64392	9.64392	9.27725	9.27725	9.26026	9.26648	8.96805	8.95944	9.49766	9.49766	10.0064	10.0064	0.3153	1.12482	1.12482	1 up vs 11	0.601083	0.952494	-1.04988	10 down vs 11	0.00990369	1.40112	1.40112	2 up vs 11	0.00259124	1.72122	1.72122	3 up vs 11	0.0177113	1.59237	1.59237	4 up vs 11	0.277876	1.235	1.235	5 up vs 11	0.213998
510121	PSMB8	3.9213e-13	7.55516	7.55516	8.15378	8.21	7.91304	7.82528	9.13547	9.16693	9.64395	9.64395	8.87479	8.87479	8.98644	8.98644	8.19644	8.19691	8.20688	8.2023	8.15415	8.15415	8.74088	8.74088	0.365379	0.829254	-1.2059	1 down vs 11	0.106412	1.30561	1.30561	10 up vs 11	7.58558e-05	2.53441	2.53441	2 up vs 11	9.1548e-05	3.52757	3.52757	3 up vs 11	0.0353667	2.06983	2.06983	4 up vs 11	0.0201419	2.23638	2.23638	5 up vs 11	0.372786
3390500	TPX2	3.82725e-13	7.49004	7.49004	6.51975	6.41793	6.36781	6.39199	6.32487	6.32055	6.51039	6.51039	6.53632	6.53632	6.49384	6.49384	6.44141	6.44318	6.32171	6.31197	6.30088	6.30088	6.32887	6.32887	4.33032e-17	2.14065	2.14065	1 up vs 11	0.7744	1.01814	1.01814	10 up vs 11	0.56968	0.951687	-1.05077	2 down vs 11	0.492401	1.08553	1.08553	3 up vs 11	0.444993	1.10522	1.10522	4 up vs 11	0.58969	1.07315	1.07315	5 up vs 11	0.74733
1400010	Dlc2	3.75072e-13	9.00242	9.00242	8.45878	8.57234	8.59031	8.65276	7.49183	7.48751	8.65479	8.65479	8.30414	8.30414	8.00409	8.00409	7.94975	7.96087	7.08454	7.10358	7.59357	7.59357	7.30484	7.30484	0.158733	1.27426	1.27426	1 up vs 11	0.682733	0.94578	-1.05733	10 down vs 11	3.59975e-05	0.445885	-2.24273	2 down vs 11	0.995679	1.00141	1.00141	3 up vs 11	0.396164	0.785331	-1.27335	4 down vs 11	0.115599	0.637866	-1.56773	5 down vs 11	0.0467748
1230093	SIGLEC10	3.48667e-13	7.10625	7.10625	6.97249	7.0446	7.04839	7.10809	6.03657	6.03429	6.50893	6.50893	6.49697	6.49697	6.52706	6.52706	6.54774	6.54181	6.28876	6.2824	6.82922	6.82922	6.81353	6.81353	0.985736	0.998728	-1.00127	1 down vs 11	0.437927	0.956944	-1.04499	10 down vs 11	1.31856e-16	0.475064	-2.10498	2 down vs 11	0.000179117	0.660137	-1.51484	3 down vs 11	0.000464006	0.654687	-1.52745	4 down vs 11	0.000851359	0.668486	-1.49592	5 down vs 11	0.000125251
1410152	GATA3	3.38838e-13	9.91755	9.91755	10.5936	10.5858	10.1333	10.115	9.09122	9.06162	9.36714	9.36714	9.22076	9.22076	9.36477	9.36477	9.55406	9.55018	9.96584	9.97575	9.61465	9.61465	10.3503	10.3503	0.254789	0.872078	-1.14669	1 down vs 11	0.00081458	1.38585	1.38585	10 up vs 11	1.6801e-07	0.481832	-2.07541	2 down vs 11	0.00494722	0.595479	-1.67932	3 down vs 11	0.0022183	0.538025	-1.85865	4 down vs 11	0.00988234	0.594502	-1.68208	5 down vs 11	0.020709
870136	KIAA1001	3.13101e-13	11.715	11.715	13.0276	13.3042	12.8825	12.9368	12.3197	12.3146	12.8131	12.8131	12.9478	12.9478	13.0105	13.0105	13.0067	13.0071	12.9357	12.9527	12.8603	12.8603	13.0647	13.0647	3.66177e-13	0.42874	-2.33241	1 down vs 11	0.00277186	1.28998	1.28998	10 up vs 11	0.000291559	0.649655	-1.53928	2 down vs 11	0.59062	0.917813	-1.08955	3 down vs 11	0.965137	1.00766	1.00766	4 up vs 11	0.769893	1.05239	1.05239	5 up vs 11	0.740129
2650524	C10orf3	3.01751e-13	7.99622	7.99622	7.16374	7.20249	6.83086	6.84974	6.80227	6.80614	6.92864	6.92864	6.87488	6.87488	6.85931	6.85931	6.80216	6.80756	6.63052	6.62846	6.79811	6.79811	7.01244	7.01244	3.98544e-13	2.21373	2.21373	1 up vs 11	0.00225946	1.27699	1.27699	10 up vs 11	0.78195	0.970231	-1.03068	2 down vs 11	0.715123	1.05621	1.05621	3 up vs 11	0.915418	1.01758	1.01758	4 up vs 11	0.967757	1.00665	1.00665	5 up vs 11	0.832382
3940609	FLJ30999	2.96437e-13	8.14414	8.14414	8.42356	8.67998	8.48146	8.57453	7.26832	7.25437	7.30586	7.30586	7.66597	7.66597	7.54102	7.54102	7.58175	7.59133	7.63924	7.62033	7.52289	7.52289	7.862	7.862	0.00896414	0.742062	-1.3476	1 down vs 11	0.41561	1.07583	1.07583	10 up vs 11	1.65521e-11	0.400491	-2.49694	2 down vs 11	8.80834e-07	0.415043	-2.40939	3 down vs 11	0.000974492	0.532717	-1.87717	4 down vs 11	0.000191807	0.488522	-2.04699	5 down vs 11	2.84065e-05
4850750	PLRG1	2.86131e-13	8.70098	8.70098	8.71378	8.73612	8.87254	8.81623	9.98496	9.98945	9.46596	9.46596	9.351	9.351	9.30065	9.30065	9.12092	9.1204	9.30098	9.29419	9.1763	9.1763	9.23973	9.23973	0.369801	0.923227	-1.08316	1 down vs 11	0.433258	0.945989	-1.05709	10 down vs 11	1.06037e-13	2.25515	2.25515	2 up vs 11	0.00105969	1.56888	1.56888	3 up vs 11	0.0130766	1.44872	1.44872	4 up vs 11	0.0242822	1.39903	1.39903	5 up vs 11	0.091509
70180	HLA-DPA1	2.83351e-13	11.0845	11.0845	11.8079	11.5898	10.7804	10.5567	9.87676	9.85092	9.6961	9.6961	10.1091	10.1091	10.5987	10.5987	10.4989	10.4853	10.8616	10.8784	10.6995	10.6995	12.0003	12.0003	0.0838667	1.44182	1.44182	1 up vs 11	3.49936e-05	2.04654	2.04654	10 up vs 11	0.0368845	0.613129	-1.63098	2 down vs 11	0.0631911	0.550743	-1.81573	3 down vs 11	0.375352	0.733297	-1.3637	4 down vs 11	0.933595	1.02954	1.02954	5 up vs 11	0.866527
2350373	LOC375340	2.70464e-13	8.73893	8.73893	8.28481	8.25126	8.314	8.33151	9.30658	9.3225	9.99335	9.99335	9.82469	9.82469	9.34528	9.34528	9.15391	9.15567	8.76915	8.75891	9.00855	9.00855	9.21159	9.21159	0.0404267	1.32631	1.32631	1 up vs 11	0.609323	0.945893	-1.0572	10 down vs 11	1.15827e-05	1.98755	1.98755	2 up vs 11	1.35533e-07	3.16421	3.16421	3 up vs 11	1.10566e-05	2.81509	2.81509	4 up vs 11	0.00234696	2.01919	2.01919	5 up vs 11	0.00326372
2120402	DUSP1	2.64764e-13	9.27336	9.27336	10.6541	10.4526	10.1199	10.1947	7.01785	7.01512	7.14013	7.14013	7.41527	7.41527	7.3805	7.3805	7.73159	7.71288	6.85443	6.86525	6.64186	6.64186	6.71287	6.71287	0.0696761	0.528021	-1.89386	1 down vs 11	0.521183	1.19573	1.19573	10 up vs 11	6.90747e-08	0.110371	-9.06037	2 down vs 11	0.000104316	0.120361	-8.30836	3 down vs 11	0.00114938	0.14565	-6.8658	4 down vs 11	0.00100111	0.142182	-7.03326	5 down vs 11	0.000580727
3290400	NDUFA7	2.47593e-13	8.80419	8.80419	7.79936	7.63944	7.71578	7.72457	7.82796	7.83169	8.27536	8.27536	8.1345	8.1345	7.95091	7.95091	8.0388	8.03633	7.65229	7.64738	7.86542	7.86542	7.89643	7.89643	6.32675e-15	2.11349	2.11349	1 up vs 11	0.384867	0.9427	-1.06078	10 down vs 11	0.430644	1.07708	1.07708	2 up vs 11	0.00362039	1.46489	1.46489	3 up vs 11	0.0461791	1.32862	1.32862	4 up vs 11	0.268479	1.16986	1.16986	5 up vs 11	0.0712613
770053	CCNB1	2.44537e-13	8.53551	8.53551	6.96622	6.90955	6.97821	7.01519	7.34792	7.35933	6.99749	6.99749	6.85866	6.85866	6.75247	6.75247	6.77702	6.76895	6.92266	6.91707	6.89518	6.89518	6.84924	6.84924	1.07814e-15	2.86856	2.86856	1 up vs 11	0.427666	0.929391	-1.07597	10 down vs 11	0.0640363	1.26939	1.26939	2 up vs 11	0.944317	0.98781	-1.01234	3 down vs 11	0.572938	0.897182	-1.1146	4 down vs 11	0.344594	0.833518	-1.19973	5 down vs 11	0.292811
5700092	C6orf105	2.44488e-13	7.62462	7.62462	7.49498	7.2302	7.3879	7.14413	8.2532	8.23868	7.21951	7.21951	7.27972	7.27972	7.54677	7.54677	7.36822	7.33948	7.45859	7.45527	7.54731	7.54731	8.60475	8.60475	0.021303	1.39522	1.39522	1 up vs 11	0.600803	1.06147	1.06147	10 up vs 11	4.09821e-06	2.13547	2.13547	2 up vs 11	0.809781	1.05363	1.05363	3 up vs 11	0.692673	1.09854	1.09854	4 up vs 11	0.241604	1.32193	1.32193	5 up vs 11	0.498978
4810711	LOC401219	2.34204e-13	9.45828	9.45828	10.9686	11.3345	10.8383	10.8571	10.0623	10.0744	10.2347	10.2347	10.3911	10.3911	10.5934	10.5934	10.7184	10.7157	10.7832	10.8024	10.8351	10.8351	11.0615	11.0615	1.21953e-11	0.37923	-2.63692	1 down vs 11	0.0018143	1.39217	1.39217	10 up vs 11	0.000252752	0.581266	-1.72038	2 down vs 11	0.0310402	0.64956	-1.5395	3 down vs 11	0.138649	0.723956	-1.3813	4 down vs 11	0.400714	0.832938	-1.20057	5 down vs 11	0.591989
580059	EOMES	2.29837e-13	7.68199	7.68199	6.53249	6.90269	7.94375	8.07245	7.99698	7.96546	8.39171	8.39171	7.90483	7.90483	8.21456	8.21456	8.25799	8.2762	8.88098	8.92175	7.79915	7.79915	6.40248	6.40248	0.234904	0.762884	-1.31081	1 down vs 11	1.51689e-05	0.444495	-2.24974	10 down vs 11	0.767669	0.928522	-1.07698	2 down vs 11	0.520832	1.24769	1.24769	3 up vs 11	0.758142	0.890312	-1.1232	4 down vs 11	0.794041	1.10351	1.10351	5 up vs 11	0.656627
2450215	E2F3	2.29166e-13	8.41733	8.41733	9.17821	9.07019	9.17426	9.24202	9.6017	9.59183	9.91533	9.91533	9.86838	9.86838	10.2633	10.2633	10.2952	10.2824	10.3871	10.3721	10.4271	10.4271	10.1139	10.1139	0.000402535	0.564603	-1.77116	1 down vs 11	0.343584	0.887718	-1.12648	10 down vs 11	0.165563	1.2744	1.2744	2 up vs 11	0.052585	1.59473	1.59473	3 up vs 11	0.099074	1.54367	1.54367	4 up vs 11	0.00765444	2.02971	2.02971	5 up vs 11	0.00133614
6290164	ZNF136	1.89568e-13	8.57326	8.57326	9.8105	10.16	9.70903	9.77555	9.05614	9.05297	9.22016	9.22016	9.45694	9.45694	9.71461	9.71461	9.81176	9.81022	9.71684	9.73844	9.75347	9.75347	9.96144	9.96144	6.43669e-10	0.434586	-2.30104	1 down vs 11	0.008338	1.30538	1.30538	10 up vs 11	0.000408122	0.606015	-1.65012	2 down vs 11	0.0442029	0.680476	-1.46956	3 down vs 11	0.289305	0.801843	-1.24713	4 down vs 11	0.839069	0.958641	-1.04314	5 down vs 11	0.890816
2640735	DMC1	1.67768e-13	9.81745	9.81745	11.1358	11.5798	10.9507	11.0072	10.2571	10.2143	10.1458	10.1458	10.4573	10.4573	10.6906	10.6906	10.8541	10.8472	11.0573	11.074	11.0931	11.0931	11.3024	11.3024	5.67097e-08	0.438389	-2.28108	1 down vs 11	0.000675428	1.48725	1.48725	10 up vs 11	0.00069469	0.577186	-1.73254	2 down vs 11	0.00679564	0.550439	-1.81673	3 down vs 11	0.111416	0.683079	-1.46396	4 down vs 11	0.357833	0.802954	-1.2454	5 down vs 11	0.580713
2630168	LOC90139	1.60379e-13	8.22855	8.22855	8.04418	8.1427	8.31991	8.34206	7.56655	7.55662	6.90821	6.90821	7.05776	7.05776	7.17588	7.17588	7.38508	7.38836	7.65182	7.65125	7.18002	7.18002	7.3651	7.3651	0.469565	0.92434	-1.08185	1 down vs 11	0.111816	0.870937	-1.14819	10 down vs 11	1.22608e-05	0.580177	-1.72361	2 down vs 11	1.41148e-08	0.370141	-2.70167	3 down vs 11	2.27136e-06	0.410569	-2.43564	4 down vs 11	1.53709e-05	0.445601	-2.24416	5 down vs 11	2.57342e-05
60400	C21orf77	1.57035e-13	8.63537	8.63537	9.96247	10.2528	9.83833	9.8542	9.17151	9.15212	9.10165	9.10165	9.353	9.353	9.64576	9.64576	9.85229	9.84033	9.90178	9.90415	9.811	9.811	10.1309	10.1309	1.35357e-08	0.42963	-2.32758	1 down vs 11	0.014083	1.31824	1.31824	10 up vs 11	0.00196981	0.614684	-1.62685	2 down vs 11	0.0149163	0.593553	-1.68477	3 down vs 11	0.136074	0.706516	-1.4154	4 down vs 11	0.533901	0.865469	-1.15544	5 down vs 11	0.960741
2350131	ANTXR2	1.52948e-13	7.47689	7.47689	9.03481	8.97952	8.64604	8.70437	7.98247	7.97865	8.11912	8.11912	8.27713	8.27713	8.63391	8.63391	8.26463	8.27656	8.38125	8.37118	8.70971	8.70971	9.3321	9.3321	1.62905e-10	0.427062	-2.34158	1 down vs 11	0.0529922	1.21012	1.21012	10 up vs 11	0.000303047	0.604696	-1.65372	2 down vs 11	0.0309652	0.666536	-1.50029	3 down vs 11	0.148492	0.743682	-1.34466	4 down vs 11	0.810944	0.952333	-1.05005	5 down vs 11	0.0861563
460402	SOD2	1.43341e-13	9.52655	9.52655	8.30154	8.42024	8.30164	8.31771	9.99521	10.0029	9.61279	9.61279	9.01222	9.01222	8.39025	8.39025	8.28218	8.10203	8.5199	8.57829	8.15356	8.15356	8.2377	8.2377	0.000548817	2.31152	2.31152	1 up vs 11	0.706429	1.07365	1.07365	10 up vs 11	1.65776e-05	3.21573	3.21573	2 up vs 11	0.013501	2.4539	2.4539	3 up vs 11	0.222473	1.61833	1.61833	4 up vs 11	0.898325	1.05157	1.05157	5 up vs 11	0.651854
6980059	NR4A2	1.37656e-13	9.30687	9.30687	9.54334	9.52609	9.00732	8.95366	7.12891	7.09581	7.31422	7.31422	9.22013	9.22013	7.32229	7.32229	7.57713	7.60098	6.15541	6.17204	7.34707	7.34707	6.96558	6.96558	0.425964	1.2774	1.2774	1 up vs 11	0.106261	1.48703	1.48703	10 up vs 11	0.000216985	0.275887	-3.62467	2 down vs 11	0.0157627	0.320982	-3.11544	3 down vs 11	0.717249	1.20286	1.20286	4 up vs 11	0.0279898	0.322782	-3.09807	5 down vs 11	0.0303752
1450037	DHRS9	1.3126e-13	8.09252	8.09252	7.04722	6.8874	7.06589	6.99628	7.07187	7.06529	7.15449	7.15449	7.15006	7.15006	7.24507	7.24507	7.14902	7.15104	7.21161	7.21148	7.01842	7.01842	7.04859	7.04859	2.47383e-18	2.13797	2.13797	1 up vs 11	0.20645	0.927308	-1.07839	10 down vs 11	0.56303	1.049	1.049	2 up vs 11	0.334442	1.1159	1.1159	3 up vs 11	0.391555	1.11248	1.11248	4 up vs 11	0.16664	1.18821	1.18821	5 up vs 11	0.305941
2690647	BTBD5	1.21926e-13	9.79238	9.79238	11.1447	11.5104	10.989	11.0291	10.238	10.1911	10.3967	10.3967	10.7793	10.7793	10.9419	10.9419	11.1655	11.1568	11.1831	11.2006	11.2243	11.2243	11.3712	11.3712	1.18491e-07	0.424346	-2.35657	1 down vs 11	0.00701672	1.39606	1.39606	10 up vs 11	0.000790929	0.559437	-1.78751	2 down vs 11	0.0610587	0.645131	-1.55007	3 down vs 11	0.496991	0.84105	-1.18899	4 down vs 11	0.812545	0.941397	-1.06225	5 down vs 11	0.679623
5080026	HCAP-G	1.17657e-13	7.8655	7.8655	7.01126	6.98004	6.72192	6.58191	6.42257	6.41881	6.46816	6.46816	6.46856	6.46856	6.46007	6.46007	6.58513	6.58901	6.50733	6.49048	6.67202	6.67202	6.87938	6.87938	2.62651e-14	2.43445	2.43445	1 up vs 11	0.0011219	1.3178	1.3178	10 up vs 11	0.327337	0.893103	-1.11969	2 down vs 11	0.618123	0.924183	-1.08204	3 down vs 11	0.650164	0.92444	-1.08174	4 down vs 11	0.625907	0.919012	-1.08812	5 down vs 11	0.973076
2060170	GOLGIN-67	1.17261e-13	10.331	10.331	11.6208	11.5351	11.2329	11.1668	11.0221	10.9862	10.0059	10.0059	10.1766	10.1766	10.611	10.611	10.6607	10.6556	11.4701	11.4714	11.0839	11.0839	11.3508	11.3508	2.68863e-06	0.560289	-1.78479	1 down vs 11	0.00748799	1.29085	1.29085	10 up vs 11	0.33901	0.88233	-1.13336	2 down vs 11	1.49866e-05	0.447249	-2.23589	3 down vs 11	0.000633132	0.503408	-1.98646	4 down vs 11	0.0515546	0.6803	-1.46994	5 down vs 11	0.0336539
6420563	FOS	1.12122e-13	8.97327	8.97327	10.0504	10.0881	9.70444	9.77627	7.21543	7.21538	6.99433	6.99433	7.0992	7.0992	6.89391	6.89391	6.85628	6.85263	5.97681	5.94558	5.04178	5.04178	5.10922	5.10922	0.210592	0.573154	-1.74473	1 down vs 11	0.540349	1.24128	1.24128	10 up vs 11	0.000399718	0.169471	-5.90073	2 down vs 11	0.00469531	0.145396	-6.87777	3 down vs 11	0.0126971	0.156359	-6.39556	4 down vs 11	0.00739845	0.13562	-7.37356	5 down vs 11	0.00133508
1580551	SP110	1.10652e-13	10.3639	10.3639	9.64751	9.59877	9.65174	9.72221	9.77724	9.77846	9.19022	9.19022	8.60447	8.60447	9.35975	9.35975	9.11401	9.06924	9.24373	9.25668	9.35788	9.35788	9.10309	9.10309	1.16581e-05	1.5601	1.5601	1 up vs 11	0.272694	0.917996	-1.08933	10 down vs 11	0.718221	1.03976	1.03976	2 up vs 11	0.0139074	0.691598	-1.44593	3 down vs 11	4.55492e-06	0.460813	-2.17008	4 down vs 11	0.12342	0.777836	-1.28562	5 down vs 11	0.00116907
6660575	NT5C2	1.00908e-13	11.2867	11.2867	12.785	13.1659	12.6611	12.7137	12.2265	12.2021	12.3208	12.3208	12.4553	12.4553	12.4897	12.4897	12.6024	12.5897	12.7562	12.7626	12.7562	12.7562	12.8466	12.8466	6.84044e-15	0.37191	-2.68882	1 down vs 11	0.00063679	1.36815	1.36815	10 up vs 11	0.00505024	0.701487	-1.42554	2 down vs 11	0.112862	0.761611	-1.31301	3 down vs 11	0.33974	0.836043	-1.19611	4 down vs 11	0.407711	0.856215	-1.16793	5 down vs 11	0.585961
2060725	KIAA0628	9.99459e-14	11.1177	11.1177	12.606	12.7678	12.5125	12.5242	11.9885	11.9345	12.1636	12.1636	12.4726	12.4726	12.5093	12.5093	12.5928	12.5857	12.6967	12.7158	12.6978	12.6978	12.6407	12.6407	3.51757e-12	0.377227	-2.65092	1 down vs 11	0.0979949	1.18398	1.18398	10 up vs 11	0.00429003	0.664477	-1.50494	2 down vs 11	0.197574	0.77885	-1.28394	3 down vs 11	0.866007	0.964889	-1.03639	4 down vs 11	0.961265	0.989765	-1.01034	5 down vs 11	0.810979
6180717	N2N	9.8117e-14	8.91885	8.91885	8.31853	8.39325	8.48852	8.58259	7.42086	7.40305	8.00085	8.00085	8.01022	8.01022	8.00817	8.00817	8.44172	8.44282	7.80969	7.80605	7.99788	7.99788	7.61699	7.61699	0.0344971	1.26247	1.26247	1 up vs 11	0.133034	0.877005	-1.14024	10 down vs 11	3.48215e-10	0.441492	-2.26505	2 down vs 11	0.0160631	0.668155	-1.49666	3 down vs 11	0.0302405	0.672511	-1.48696	4 down vs 11	0.0296626	0.671554	-1.48908	5 down vs 11	0.526219
6020017	FLJ22471	9.20476e-14	6.70453	6.70453	7.61791	7.7312	7.8425	7.80467	7.45058	7.43409	7.89237	7.89237	7.96912	7.96912	7.90657	7.90657	7.93215	7.94341	7.83429	7.82188	7.85628	7.85628	7.96377	7.96377	2.6805e-15	0.466473	-2.14375	1 down vs 11	0.453892	0.950352	-1.05224	10 down vs 11	0.00719184	0.773473	-1.29287	2 down vs 11	0.638512	1.06268	1.06268	3 up vs 11	0.421659	1.12074	1.12074	4 up vs 11	0.618301	1.07318	1.07318	5 up vs 11	0.420617
4730390	REL	8.32071e-14	8.47676	8.47676	8.00315	8.0662	7.86041	7.88615	8.83233	8.82361	8.56149	8.56149	9.15867	9.15867	8.08646	8.08646	8.04311	8.04321	7.8883	7.91041	7.70091	7.70091	7.56407	7.56407	0.00252462	1.50589	1.50589	1 up vs 11	0.240329	1.13292	1.13292	10 up vs 11	1.99269e-05	1.91515	1.91515	2 up vs 11	0.0216951	1.59698	1.59698	3 up vs 11	0.000106167	2.41583	2.41583	4 up vs 11	0.530428	1.14894	1.14894	5 up vs 11	0.558932
5890670	AXUD1	7.8261e-14	10.2809	10.2809	10.1904	10.2511	9.94778	10.1067	9.07574	9.06005	10.1518	10.1518	10.5294	10.5294	9.36784	9.36784	8.86546	8.86193	7.9638	8.02315	8.83792	8.83792	8.95465	8.95465	0.629909	1.12838	1.12838	1 up vs 11	0.615711	1.10531	1.10531	10 up vs 11	0.00964004	0.484102	-2.06568	2 down vs 11	0.934329	1.03178	1.03178	3 up vs 11	0.481494	1.34051	1.34051	4 up vs 11	0.219545	0.599227	-1.66882	5 down vs 11	0.0148198
7040463	GCA	7.37908e-14	8.36174	8.36174	8.29842	8.17401	8.3088	8.21992	8.91739	8.93372	8.50155	8.50155	8.38176	8.38176	8.44501	8.44501	8.26342	8.21489	8.55706	8.53562	8.84166	8.84166	9.40985	9.40985	0.347973	1.1033	1.1033	1 up vs 11	0.702238	0.968678	-1.03234	10 down vs 11	3.38703e-05	1.64012	1.64012	2 up vs 11	0.219332	1.21557	1.21557	3 up vs 11	0.518481	1.11871	1.11871	4 up vs 11	0.369502	1.16885	1.16885	5 up vs 11	0.980969
6660022	ATF4	6.99209e-14	7.35491	7.35491	8.91314	8.90037	8.66403	8.61578	9.20473	9.23637	9.57161	9.57161	9.36303	9.36303	9.06963	9.06963	8.70249	8.70841	8.57744	8.57514	8.89301	8.89301	9.64293	9.64293	5.42447e-07	0.417293	-2.3964	1 down vs 11	0.137559	1.21806	1.21806	10 up vs 11	0.0203851	1.5375	1.5375	2 up vs 11	0.00941771	1.9397	1.9397	3 up vs 11	0.0622325	1.67859	1.67859	4 up vs 11	0.255459	1.36969	1.36969	5 up vs 11	0.782265
5550563	IPLA2(GAMMA)	6.82785e-14	11.1056	11.1056	12.3154	12.5111	12.2071	12.2749	11.4364	11.3748	11.577	11.577	11.8268	11.8268	11.9639	11.9639	12.1256	12.1146	12.342	12.3562	12.4004	12.4004	12.3739	12.3739	7.04266e-09	0.44464	-2.24901	1 down vs 11	0.118703	1.17786	1.17786	10 up vs 11	3.12412e-05	0.535865	-1.86614	2 down vs 11	0.0161365	0.616465	-1.62215	3 down vs 11	0.155501	0.732992	-1.36427	4 down vs 11	0.323318	0.806084	-1.24057	5 down vs 11	0.544979
100360170	hmm35310	6.71562e-14	10.1157	10.1157	9.68871	9.47542	9.5283	9.33408	10.3727	10.3839	10.436	10.436	10.1948	10.1948	9.70715	9.70715	9.55849	9.58995	9.42004	9.43193	9.89739	9.89739	10.5385	10.5385	0.00140239	1.71904	1.71904	1 up vs 11	0.459734	1.10294	1.10294	10 up vs 11	0.000117992	2.0703	2.0703	2 up vs 11	0.00289283	2.14637	2.14637	3 up vs 11	0.0322138	1.816	1.816	4 up vs 11	0.349878	1.29511	1.29511	5 up vs 11	0.44599
6100619	RORA	6.7128e-14	7.80773	7.80773	8.68354	8.71832	8.31717	8.38157	7.17478	7.17305	8.06535	8.06535	8.18177	8.18177	7.65845	7.65845	7.73781	7.74862	7.15061	7.15911	7.19358	7.19358	7.09349	7.09349	0.00458895	0.671827	-1.48848	1 down vs 11	0.0353258	1.26291	1.26291	10 up vs 11	1.89299e-07	0.432712	-2.311	2 down vs 11	0.296328	0.803173	-1.24506	3 down vs 11	0.546354	0.870669	-1.14854	4 down vs 11	0.0303574	0.605788	-1.65074	5 down vs 11	0.0244403
1400152	CDKN3	6.58465e-14	8.50126	8.50126	7.40045	7.35926	7.15813	7.19614	6.82712	6.81521	7.1848	7.1848	7.19642	7.19642	7.22544	7.22544	7.21448	7.21658	6.91916	6.92084	7.15941	7.15941	7.28535	7.28535	6.34217e-16	2.47104	2.47104	1 up vs 11	0.150592	1.11971	1.11971	10 up vs 11	0.0163181	0.767944	-1.30218	2 down vs 11	0.958017	0.992176	-1.00789	3 down vs 11	0.999028	1.0002	1.0002	4 up vs 11	0.90111	1.02052	1.02052	5 up vs 11	0.917983
1850538	BZRAP1	6.57344e-14	8.15559	8.15559	8.24576	8.30866	7.91112	7.93227	6.79528	6.76773	7.29123	7.29123	7.47278	7.47278	7.42287	7.42287	7.70162	7.6988	7.56722	7.56923	7.68992	7.68992	7.3878	7.3878	0.149355	1.16741	1.16741	1 up vs 11	0.00258441	1.29809	1.29809	10 up vs 11	2.52275e-10	0.446105	-2.24163	2 down vs 11	0.00685079	0.641248	-1.55946	3 down vs 11	0.074531	0.727241	-1.37506	4 down vs 11	0.0483408	0.702513	-1.42346	5 down vs 11	0.279881
2350441	CCL3L1	6.04921e-14	9.4262	9.4262	6.70783	6.79087	7.15617	7.1346	10.4039	10.4318	8.11353	8.11353	6.44806	6.44806	6.57594	6.57594	7.40664	6.99088	8.55039	8.6366	8.29359	8.29359	6.46468	6.46468	9.04824e-06	4.89598	4.89598	1 up vs 11	0.38569	0.788001	-1.26903	10 down vs 11	1.63357e-08	9.83026	9.83026	2 up vs 11	0.195315	1.971	1.971	3 up vs 11	0.406163	0.621344	-1.60941	4 down vs 11	0.498893	0.678936	-1.47289	5 down vs 11	0.836141
380113	TEP1	5.80012e-14	8.99833	8.99833	10.4665	10.8123	10.3389	10.3737	9.57789	9.5845	9.75388	9.75388	10.0295	10.0295	10.227	10.227	10.3592	10.3513	10.2812	10.2967	10.3319	10.3319	10.5846	10.5846	3.80034e-11	0.385448	-2.59438	1 down vs 11	0.004517	1.35526	1.35526	10 up vs 11	0.000267086	0.578653	-1.72815	2 down vs 11	0.0338618	0.650743	-1.5367	3 down vs 11	0.279002	0.787715	-1.2695	4 down vs 11	0.643877	0.903289	-1.10707	5 down vs 11	0.932976
3840341	LOC376584	5.60661e-14	8.04763	8.04763	7.82141	7.68967	8.04923	7.97358	8.78726	8.80811	9.0567	9.0567	8.91679	8.91679	8.49394	8.49394	8.27127	8.27504	8.18774	8.19516	8.27451	8.27451	8.32806	8.32806	0.651328	1.05267	1.05267	1 up vs 11	0.0308496	0.821363	-1.21749	10 down vs 11	8.88892e-06	1.78328	1.78328	2 up vs 11	2.46534e-05	2.11862	2.11862	3 up vs 11	0.000689124	1.92281	1.92281	4 up vs 11	0.057336	1.43431	1.43431	5 up vs 11	0.189231
3800112	SEMA3E	5.4304e-14	8.3875	8.3875	9.86445	10.2505	9.68242	9.75866	8.91192	8.91833	9.31857	9.31857	9.57033	9.57033	9.74017	9.74017	9.89339	9.90322	9.66126	9.67957	9.6455	9.6455	9.91397	9.91397	6.06385e-11	0.386579	-2.58679	1 down vs 11	0.00166512	1.40627	1.40627	10 up vs 11	0.000125593	0.558513	-1.79047	2 down vs 11	0.133906	0.737087	-1.35669	3 down vs 11	0.556751	0.877619	-1.13945	4 down vs 11	0.953957	0.987264	-1.0129	5 down vs 11	0.592006
3390102	FLJ35093	5.38718e-14	9.0999	9.0999	10.4251	10.7623	10.2784	10.3082	9.58584	9.56126	9.73981	9.73981	10.0432	10.0432	10.4111	10.4111	10.4915	10.4911	10.3675	10.383	10.3967	10.3967	10.5504	10.5504	2.27261e-08	0.432779	-2.31065	1 down vs 11	0.00572233	1.36998	1.36998	10 up vs 11	0.00112945	0.595866	-1.67823	2 down vs 11	0.0671275	0.674374	-1.48286	3 down vs 11	0.433483	0.83221	-1.20162	4 down vs 11	0.760743	1.07394	1.07394	5 up vs 11	0.520595
6200131	SNURF	5.37842e-14	7.89999	7.89999	9.00867	9.014	9.12525	9.04805	8.33261	8.33167	7.89525	7.89525	8.40886	8.40886	9.07001	9.07001	9.03644	9.05081	9.11678	9.14578	9.12837	9.12837	9.34794	9.34794	1.63059e-05	0.451234	-2.21615	1 down vs 11	0.867821	0.976674	-1.02388	10 down vs 11	0.01265	0.608623	-1.64305	2 down vs 11	0.00359453	0.449753	-2.22344	3 down vs 11	0.135843	0.642075	-1.55745	4 down vs 11	0.958948	1.01534	1.01534	5 up vs 11	0.993873
2480279	FLJ21673	5.04343e-14	10.8778	10.8778	12.2383	12.4105	12.1726	12.1922	11.5087	11.4446	11.8223	11.8223	12.0532	12.0532	12.1989	12.1989	12.3304	12.3224	12.3397	12.3622	12.3636	12.3636	12.2411	12.2411	1.3997e-10	0.402102	-2.48693	1 down vs 11	0.148569	1.1634	1.1634	10 up vs 11	0.000472471	0.595585	-1.67902	2 down vs 11	0.19845	0.773862	-1.29222	3 down vs 11	0.658197	0.908154	-1.10113	4 down vs 11	0.982955	1.00466	1.00466	5 up vs 11	0.622586
2030685	PRKCDBP	4.83042e-14	8.16214	8.16214	7.01943	7.06628	7.05181	7.12463	6.97706	6.97371	7.08777	7.08777	7.0273	7.0273	7.00054	7.00054	7.06879	7.06557	7.07962	7.08024	6.93704	6.93704	6.97149	6.97149	7.56858e-18	2.05269	2.05269	1 up vs 11	0.481963	0.960366	-1.04127	10 down vs 11	0.191058	0.90068	-1.11027	2 down vs 11	0.815398	0.974774	-1.02588	3 down vs 11	0.573788	0.934763	-1.06979	4 down vs 11	0.473445	0.917583	-1.08982	5 down vs 11	0.685048
7100438	MRPS14	4.7259e-14	8.55435	8.55435	7.74636	7.63156	7.77673	7.75312	9.00692	9.00315	8.77831	8.77831	8.49619	8.49619	8.23117	8.23117	8.21188	8.20999	8.52044	8.4936	8.34736	8.34736	8.44318	8.44318	3.77248e-06	1.74258	1.74258	1 up vs 11	0.359261	0.919192	-1.08791	10 down vs 11	2.95962e-10	2.37846	2.37846	2 up vs 11	7.89719e-05	2.03522	2.03522	3 up vs 11	0.00793093	1.67373	1.67373	4 up vs 11	0.085187	1.39285	1.39285	5 up vs 11	0.0510249
1780035	CAST	4.72389e-14	9.0594	9.0594	9.73803	9.67354	9.68896	9.71852	8.53045	8.51666	8.50439	8.50439	8.95997	8.95997	9.06388	9.06388	9.0493	9.05718	9.2273	9.20771	9.6645	9.6645	9.94971	9.94971	0.000163902	0.633266	-1.57912	1 down vs 11	0.739878	0.969301	-1.03167	10 down vs 11	2.39359e-09	0.434716	-2.30035	2 down vs 11	6.01038e-06	0.431033	-2.32001	3 down vs 11	0.00807269	0.59109	-1.69179	4 down vs 11	0.021804	0.635236	-1.57422	5 down vs 11	0.00612231
3440673	PTTG3	4.50495e-14	8.06826	8.06826	7.82846	7.58193	7.02018	7.06039	7.39605	7.39211	7.16644	7.16644	7.10165	7.10165	6.9789	6.9789	6.98705	6.98879	6.91317	6.91651	6.98923	6.98923	7.72886	7.72886	3.10277e-08	2.01094	2.01094	1 up vs 11	0.000200266	1.43549	1.43549	10 up vs 11	0.0819233	1.25851	1.25851	2 up vs 11	0.683615	1.07628	1.07628	3 up vs 11	0.884889	1.02901	1.02901	4 up vs 11	0.774933	0.945079	-1.05811	5 down vs 11	0.765375
6900692	MYBL2	4.16874e-14	8.01534	8.01534	6.84705	6.77802	6.75081	6.78867	6.35927	6.36519	6.4257	6.4257	6.4269	6.4269	6.45755	6.45755	6.44943	6.44972	6.39762	6.38702	6.68454	6.68454	6.70426	6.70426	2.74088e-16	2.34027	2.34027	1 up vs 11	0.918866	0.992644	-1.00741	10 down vs 11	0.00407134	0.745627	-1.34115	2 down vs 11	0.0700805	0.777565	-1.28607	3 down vs 11	0.0989612	0.778213	-1.285	4 down vs 11	0.130686	0.794919	-1.25799	5 down vs 11	0.0666211
4730632	TCTE1L	3.55423e-14	7.50308	7.50308	8.38064	8.35918	8.71077	8.71675	8.88352	8.89362	8.63038	8.63038	8.99414	8.99414	8.73764	8.73764	8.62019	8.61763	8.6616	8.64482	9.17433	9.17433	8.89641	8.89641	3.48874e-12	0.431171	-2.31927	1 down vs 11	0.00530526	0.780478	-1.28127	10 down vs 11	0.314217	1.13043	1.13043	2 up vs 11	0.719744	0.941885	-1.0617	3 down vs 11	0.293728	1.212	1.212	4 up vs 11	0.93684	1.01459	1.01459	5 up vs 11	0.655253
5270131	LOC377524	3.47979e-14	9.75218	9.75218	9.21811	8.95493	8.99667	8.74167	10.234	10.2346	10.1589	10.1589	9.8171	9.8171	9.15186	9.15186	9.00386	9.02452	9.01736	9.02447	9.47713	9.47713	10.1092	10.1092	0.00084444	2.01462	2.01462	1 up vs 11	0.366696	1.1593	1.1593	10 up vs 11	1.10664e-05	2.81463	2.81463	2 up vs 11	0.00194787	2.67077	2.67077	3 up vs 11	0.0302929	2.10735	2.10735	4 up vs 11	0.405112	1.32886	1.32886	5 up vs 11	0.495061
5910215	BLK	3.35817e-14	7.29932	7.29932	7.52468	7.61335	7.39635	7.40748	6.40603	6.39857	6.3496	6.3496	6.42268	6.42268	6.64427	6.64427	6.81067	6.81099	7.30309	7.31703	7.23296	7.23296	7.30842	7.30842	0.462823	0.927773	-1.07785	1 down vs 11	0.0804976	1.15338	1.15338	10 up vs 11	6.03164e-09	0.496921	-2.01239	2 down vs 11	5.14582e-06	0.480338	-2.08187	3 down vs 11	9.03335e-05	0.505297	-1.97903	4 down vs 11	0.00214927	0.589183	-1.69726	5 down vs 11	0.00428786
580053	SESN1	3.1937e-14	7.03682	7.03682	7.85217	7.94768	8.04949	8.12322	7.34087	7.34029	7.3845	7.3845	7.56673	7.56673	7.68207	7.68207	7.83633	7.83968	7.89468	7.88445	7.96344	7.96344	7.4719	7.4719	4.26456e-10	0.470935	-2.12344	1 down vs 11	0.173138	0.885434	-1.12939	10 down vs 11	2.19079e-05	0.581184	-1.72063	2 down vs 11	0.00297264	0.599271	-1.66869	3 down vs 11	0.0393273	0.679954	-1.47069	4 down vs 11	0.101325	0.736548	-1.35769	5 down vs 11	0.209954
1230671	SH2D1A	3.16928e-14	8.69654	8.69654	9.57244	9.53957	9.75091	9.76052	10.8562	10.8731	10.2126	10.2126	9.89916	9.89916	9.92935	9.92935	10.0311	10.0299	10.4326	10.4182	10.4015	10.4015	10.052	10.052	6.25779e-09	0.478311	-2.09069	1 down vs 11	0.107423	0.858004	-1.1655	10 down vs 11	3.12486e-08	2.16234	2.16234	2 up vs 11	0.0839044	1.36802	1.36802	3 up vs 11	0.62666	1.10087	1.10087	4 up vs 11	0.553687	1.12415	1.12415	5 up vs 11	0.262438
100460114	Hs.380624	3.14952e-14	7.59278	7.59278	7.64094	7.93743	7.75702	7.79836	6.89882	6.87858	7.22739	7.22739	7.47985	7.47985	7.21044	7.21044	7.06231	7.06536	6.74173	6.75517	7.38176	7.38176	7.03459	7.03459	0.132313	0.867191	-1.15315	1 down vs 11	0.200228	1.1012	1.1012	10 up vs 11	9.14179e-09	0.528588	-1.89183	2 down vs 11	0.00631129	0.673166	-1.48552	3 down vs 11	0.159894	0.801896	-1.24704	4 down vs 11	0.010126	0.6653	-1.50308	5 down vs 11	0.000173535
1190725	C1orf38	3.07096e-14	8.21169	8.21169	8.2297	8.20896	8.30967	8.26497	7.12379	7.118	7.35141	7.35141	7.6621	7.6621	7.99647	7.99647	8.13007	8.1298	8.15586	8.14828	8.3265	8.3265	8.22474	8.22474	0.77182	0.963744	-1.03762	1 down vs 11	0.701715	0.961925	-1.03958	10 down vs 11	8.74526e-08	0.451575	-2.21447	2 down vs 11	0.00129174	0.530875	-1.88368	3 down vs 11	0.0496859	0.658447	-1.51873	4 down vs 11	0.379279	0.830182	-1.20456	5 down vs 11	0.59868
50097	MAL	2.95756e-14	8.71507	8.71507	9.64313	9.65494	9.83925	9.74428	9.53828	9.5586	9.19424	9.19424	9.10357	9.10357	10.086	10.086	9.66062	9.66466	9.34295	9.32364	9.4847	9.4847	9.61652	9.61652	1.95562e-09	0.48998	-2.0409	1 down vs 11	0.483266	0.939952	-1.06388	10 down vs 11	0.29436	0.879236	-1.13735	2 down vs 11	0.024641	0.683003	-1.46412	3 down vs 11	0.0170076	0.641395	-1.5591	4 down vs 11	0.199602	1.26728	1.26728	5 up vs 11	0.721809
5890181	MICAL3	2.71864e-14	10.8025	10.8025	11.9741	12.1732	11.8111	11.8562	11.1731	11.1126	11.4693	11.4693	11.8299	11.8299	11.9866	11.9866	12.0183	12.0229	12.0493	12.0604	12.0181	12.0181	12.0439	12.0439	4.61601e-08	0.481729	-2.07586	1 down vs 11	0.0300999	1.24574	1.24574	10 up vs 11	0.000308255	0.597221	-1.67442	2 down vs 11	0.162311	0.764756	-1.30761	3 down vs 11	0.930663	0.981939	-1.01839	4 down vs 11	0.666255	1.09458	1.09458	5 up vs 11	0.512755
1050400	PCNA	2.60578e-14	6.74145	6.74145	7.27925	7.16548	7.30986	7.2464	8.35746	8.35377	8.29371	8.29371	7.7703	7.7703	7.57037	7.57037	7.50135	7.5038	7.63465	7.63181	7.83182	7.83182	8.01475	8.01475	0.0105248	0.704687	-1.41907	1 down vs 11	0.60218	0.945456	-1.05769	10 down vs 11	9.07751e-07	2.15452	2.15452	2 up vs 11	0.000530847	2.06667	2.06667	3 up vs 11	0.107222	1.43784	1.43784	4 up vs 11	0.317744	1.25177	1.25177	5 up vs 11	0.345565
940154	TMEM19	2.53242e-14	8.98681	8.98681	10.1489	10.4363	10.0209	10.0677	9.35757	9.33111	9.49415	9.49415	9.80328	9.80328	10.0525	10.0525	10.171	10.1627	10.2598	10.2771	10.1925	10.1925	10.326	10.326	1.17356e-07	0.47273	-2.11537	1 down vs 11	0.0177695	1.29111	1.29111	10 up vs 11	0.000736503	0.600147	-1.66626	2 down vs 11	0.051947	0.671951	-1.4882	3 down vs 11	0.41059	0.832519	-1.20117	4 down vs 11	0.962119	0.989489	-1.01062	5 down vs 11	0.725151
103940053	Hs.458273	2.38946e-14	9.5097	9.5097	8.15032	7.85566	7.95629	7.81776	8.13885	8.14458	8.57965	8.57965	9.27644	9.27644	7.76826	7.76826	7.79612	7.77804	7.91055	7.89999	8.02986	8.02986	7.73179	7.73179	2.2946e-10	3.23092	3.23092	1 up vs 11	0.847042	1.02662	1.02662	10 up vs 11	0.231999	1.25425	1.25425	2 up vs 11	0.0433362	1.69571	1.69571	3 up vs 11	0.000505354	2.74858	2.74858	4 up vs 11	0.903891	0.966275	-1.0349	5 down vs 11	0.908357
6100128	MGST2	2.27708e-14	7.79532	7.79532	8.00368	7.8824	7.18816	7.19474	6.7609	6.75029	7.03124	7.03124	7.14299	7.14299	7.10478	7.10478	7.1826	7.18297	7.10741	7.09895	7.19464	7.19464	8.23289	8.23289	0.00122074	1.51632	1.51632	1 up vs 11	5.08242e-06	1.61066	1.61066	10 up vs 11	0.0284984	0.734865	-1.36079	2 down vs 11	0.553707	0.892853	-1.12	3 down vs 11	0.864043	0.964763	-1.03652	4 down vs 11	0.765995	0.939547	-1.06434	5 down vs 11	0.963078
7040577	ZHX2	2.20713e-14	6.92344	6.92344	7.87789	8.03848	7.95709	7.93322	7.73128	7.74115	7.73654	7.73654	8.06272	8.06272	7.87516	7.87516	7.89188	7.89789	7.80122	7.80236	7.73808	7.73808	7.64351	7.64351	6.18082e-17	0.496624	-2.0136	1 down vs 11	0.210125	1.07569	1.07569	10 up vs 11	0.100176	0.875352	-1.1424	2 down vs 11	0.218829	0.87256	-1.14605	3 down vs 11	0.458993	1.09392	1.09392	4 up vs 11	0.739702	0.960557	-1.04106	5 down vs 11	0.810159
3130270	KIAA0924	2.18659e-14	11.383	11.383	12.8058	13.0735	12.6427	12.7429	12.0629	12.0122	12.532	12.532	12.7601	12.7601	12.8813	12.8813	12.9353	12.9224	12.7767	12.7941	12.7638	12.7638	12.8962	12.8962	1.04353e-12	0.389605	-2.5667	1 down vs 11	0.0174745	1.25751	1.25751	10 up vs 11	0.00019452	0.602615	-1.65943	2 down vs 11	0.421431	0.86397	-1.15745	3 down vs 11	0.952213	1.012	1.012	4 up vs 11	0.62997	1.10065	1.10065	5 up vs 11	0.458167
380441	SUV39H2	2.17566e-14	11.2532	11.2532	12.5611	12.8313	12.4223	12.4576	11.8	11.7753	12.1624	12.1624	12.3914	12.3914	12.5861	12.5861	12.6429	12.6363	12.544	12.5586	12.4882	12.4882	12.5755	12.5755	5.60794e-11	0.433942	-2.30446	1 down vs 11	0.00619007	1.29565	1.29565	10 up vs 11	0.000362235	0.623138	-1.60478	2 down vs 11	0.250587	0.814967	-1.22704	3 down vs 11	0.813503	0.955128	-1.04698	4 down vs 11	0.647337	1.09314	1.09314	5 up vs 11	0.450183
5360176	RGS3	2.10685e-14	8.76156	8.76156	8.02581	8.05516	8.39469	8.42446	8.49499	8.46355	8.6099	8.6099	7.55915	7.55915	8.22711	8.22711	8.14826	8.17222	8.54205	8.54858	7.81192	7.81192	7.12996	7.12996	0.0988743	1.26322	1.26322	1 up vs 11	0.0237249	0.774162	-1.29172	10 down vs 11	0.861712	1.02747	1.02747	2 up vs 11	0.547344	1.13717	1.13717	3 up vs 11	0.0112763	0.54893	-1.82173	4 down vs 11	0.558817	0.872156	-1.14658	5 down vs 11	0.375101
360487	DHX15	1.8004e-14	8.93179	8.93179	9.0749	9.03619	9.04811	8.97852	9.98049	9.99124	9.87037	9.87037	9.64379	9.64379	9.31794	9.31794	9.16171	9.16102	9.15241	9.14993	9.13235	9.13235	9.19357	9.19357	0.767163	0.968127	-1.03292	1 down vs 11	0.646194	1.04078	1.04078	10 up vs 11	4.15188e-08	2.01771	2.01771	2 up vs 11	0.000276261	1.85555	1.85555	3 up vs 11	0.0120927	1.58586	1.58586	4 up vs 11	0.196494	1.26525	1.26525	5 up vs 11	0.408479
102350576	hmm25579	1.71355e-14	9.16308	9.16308	8.93204	8.74835	8.63602	8.46371	9.14887	9.17739	9.76592	9.76592	9.702	9.702	9.09702	9.09702	8.49812	8.52113	8.42051	8.41931	8.30335	8.30335	8.59066	8.59066	0.00411624	1.6238	1.6238	1 up vs 11	0.137757	1.2181	1.2181	10 up vs 11	0.00788951	1.63998	1.63998	2 up vs 11	0.000468491	2.46606	2.46606	3 up vs 11	0.00226036	2.35918	2.35918	4 up vs 11	0.113616	1.55112	1.55112	5 up vs 11	0.864064
4760056	PBOV1	1.61243e-14	8.34807	8.34807	9.51777	9.84041	9.42598	9.50146	8.63063	8.6229	9.09499	9.09499	9.36071	9.36071	9.53983	9.53983	9.67757	9.67431	9.34976	9.36668	9.37419	9.37419	9.51686	9.51686	4.47554e-10	0.449567	-2.22436	1 down vs 11	0.0141105	1.26483	1.26483	10 up vs 11	8.06056e-06	0.543909	-1.83854	2 down vs 11	0.119647	0.754463	-1.32545	3 down vs 11	0.621312	0.907045	-1.10248	4 down vs 11	0.892857	1.02695	1.02695	5 up vs 11	0.471342
104070121	Hs.189757	1.60214e-14	10.2473	10.2473	11.6176	11.9164	11.5092	11.5349	10.6681	10.6688	10.8911	10.8911	11.1554	11.1554	11.5025	11.5025	11.5573	11.5584	11.5449	11.5477	11.5512	11.5512	11.7499	11.7499	1.37968e-09	0.409629	-2.44123	1 down vs 11	0.01664	1.30268	1.30268	10 up vs 11	0.000118179	0.548618	-1.82276	2 down vs 11	0.0334328	0.640037	-1.56241	3 down vs 11	0.249567	0.768725	-1.30085	4 down vs 11	0.921499	0.977795	-1.02271	5 down vs 11	0.932205
3190239	ZNF430	1.48104e-14	8.93941	8.93941	10.2021	10.5177	10.0695	10.0917	9.31619	9.3192	9.74305	9.74305	9.97956	9.97956	10.2592	10.2592	10.3268	10.3281	10.0661	10.0812	10.1161	10.1161	10.2832	10.2832	9.96204e-10	0.449914	-2.22265	1 down vs 11	0.00270817	1.34352	1.34352	10 up vs 11	0.000107289	0.585406	-1.70822	2 down vs 11	0.191303	0.785326	-1.27336	3 down vs 11	0.70038	0.925221	-1.08082	4 down vs 11	0.565566	1.1231	1.1231	5 up vs 11	0.33591
3390121	KSP37	1.40306e-14	9.2929	9.2929	7.71016	7.79615	8.96186	9.11549	6.28758	6.2617	7.32113	7.32113	8.17752	8.17752	8.04022	8.04022	8.57857	8.60819	8.73446	8.7618	8.82864	8.82864	7.13452	7.13452	0.696332	1.13085	1.13085	1 up vs 11	0.000369196	0.400719	-2.49551	10 down vs 11	7.513e-08	0.138333	-7.22893	2 down vs 11	0.0100853	0.288301	-3.4686	3 down vs 11	0.215088	0.521967	-1.91583	4 down vs 11	0.155644	0.474582	-2.10712	5 down vs 11	0.424935
3840309	PDLIM2	1.39768e-14	10.1316	10.1316	9.60705	9.58612	9.54589	9.54574	8.35153	8.34094	8.33819	8.33819	8.30983	8.30983	8.83292	8.83292	9.12204	9.13643	9.0976	9.06792	8.88552	8.88552	9.36198	9.36198	0.00277518	1.50094	1.50094	1 up vs 11	0.792195	1.02838	1.02838	10 up vs 11	8.26427e-08	0.43383	-2.30505	2 down vs 11	5.98787e-05	0.433001	-2.30946	3 down vs 11	0.000167332	0.424573	-2.35531	4 down vs 11	0.0271316	0.610125	-1.63901	5 down vs 11	0.129834
130136	NCR3	1.29351e-14	8.28343	8.28343	8.57114	8.51741	8.02008	8.0893	7.48052	7.47946	7.96357	7.96357	7.50816	7.50816	7.90398	7.90398	7.78344	7.78884	7.46982	7.4702	7.84574	7.84574	9.19922	9.19922	0.352386	1.14404	1.14404	1 up vs 11	0.0107826	1.34547	1.34547	10 up vs 11	0.00891681	0.655272	-1.52608	2 down vs 11	0.690672	0.916542	-1.09106	3 down vs 11	0.0947465	0.668436	-1.49603	4 down vs 11	0.592419	0.879458	-1.13706	5 down vs 11	0.303181
5290520	ACCN2	1.29339e-14	6.9385	6.9385	7.16041	7.11129	7.02957	7.09284	7.02699	7.0192	6.99876	6.99876	6.96573	6.96573	6.89469	6.89469	6.95138	6.94802	7.06101	7.04784	7.26992	7.26992	8.18064	8.18064	0.270891	0.898539	-1.11292	1 down vs 11	0.868411	1.01286	1.01286	10 up vs 11	0.633726	0.950238	-1.05237	2 down vs 11	0.657252	0.936865	-1.06739	3 down vs 11	0.58427	0.91566	-1.09211	4 down vs 11	0.39407	0.871664	-1.14723	5 down vs 11	0.459155
102570086	hmm17743	1.29155e-14	6.83977	6.83977	8.49906	8.29415	8.04708	7.93423	7.8326	7.82557	7.75456	7.75456	8.36433	8.36433	8.29171	8.29171	8.35558	8.37128	8.08742	8.08007	8.25614	8.25614	8.68663	8.68663	5.90553e-09	0.468311	-2.13533	1 down vs 11	0.01122	1.28335	1.28335	10 up vs 11	0.576813	0.927447	-1.07823	2 down vs 11	0.501399	0.882902	-1.13263	3 down vs 11	0.143065	1.34733	1.34733	4 up vs 11	0.222944	1.28119	1.28119	5 up vs 11	0.0776214
6130026	DKFZp686P0288	1.28224e-14	8.88362	8.88362	10.3432	10.6199	10.1862	10.1959	9.35886	9.3645	9.71593	9.71593	9.91579	9.91579	10.2151	10.2151	10.3512	10.3473	10.1713	10.1953	10.2793	10.2793	10.4284	10.4284	2.22495e-10	0.402675	-2.48339	1 down vs 11	0.00605756	1.34159	1.34159	10 up vs 11	0.000130162	0.561969	-1.77946	2 down vs 11	0.0995884	0.716975	-1.39475	3 down vs 11	0.37851	0.823512	-1.21431	4 down vs 11	0.951787	1.0134	1.0134	5 up vs 11	0.571501
110446	CDH23	1.16362e-14	8.45757	8.45757	8.10195	8.07949	8.24417	8.04553	7.03801	7.02455	7.15217	7.15217	7.06718	7.06718	7.51099	7.51099	7.67004	7.66909	7.70192	7.69366	7.59561	7.59561	7.33313	7.33313	0.00724552	1.33057	1.33057	1 up vs 11	0.777992	1.02382	1.02382	10 up vs 11	9.86996e-09	0.492783	-2.02929	2 down vs 11	0.000150892	0.53836	-1.85749	3 down vs 11	0.000151416	0.507562	-1.9702	4 down vs 11	0.0348969	0.690378	-1.44848	5 down vs 11	0.0768432
6840494	GPR155	1.10671e-14	8.47225	8.47225	9.90711	10.2062	9.778	9.81332	9.01213	9.00943	9.33474	9.33474	9.54103	9.54103	9.82124	9.82124	9.90434	9.9028	9.71175	9.72813	9.76992	9.76992	10.0735	10.0735	1.87022e-11	0.394729	-2.53338	1 down vs 11	0.00776169	1.31301	1.31301	10 up vs 11	0.000110466	0.572805	-1.7458	2 down vs 11	0.0860965	0.717683	-1.39337	3 down vs 11	0.370731	0.828004	-1.20772	4 down vs 11	0.979197	1.0055	1.0055	5 up vs 11	0.726399
940035	MCM8	1.04901e-14	11.0488	11.0488	12.3521	12.5924	12.187	12.2392	11.6877	11.6298	11.9328	11.9328	12.24	12.24	12.3625	12.3625	12.3779	12.3728	12.4119	12.4297	12.3533	12.3533	12.34	12.34	4.7346e-11	0.438158	-2.28228	1 down vs 11	0.00848359	1.27736	1.27736	10 up vs 11	0.00115437	0.655477	-1.52561	2 down vs 11	0.225542	0.808618	-1.23668	3 down vs 11	0.997879	1.00051	1.00051	4 up vs 11	0.655412	1.08924	1.08924	5 up vs 11	0.565906
780368	ABCC13	9.41487e-15	9.94403	9.94403	11.2592	11.5525	11.1582	11.1883	10.3861	10.3343	10.4399	10.4399	10.8479	10.8479	11.1064	11.1064	11.2445	11.2374	11.2741	11.2915	11.3122	11.3122	11.4508	11.4508	2.84875e-08	0.422119	-2.369	1 down vs 11	0.0317908	1.28714	1.28714	10 up vs 11	0.000354246	0.553235	-1.80755	2 down vs 11	0.0206855	0.595266	-1.67992	3 down vs 11	0.332586	0.789794	-1.26615	4 down vs 11	0.815438	0.944826	-1.0584	5 down vs 11	0.867859
2030014	DAZAP2	8.6599e-15	8.15664	8.15664	10.2007	10.269	10.1618	10.0758	9.67619	9.6826	9.77829	9.77829	9.9974	9.9974	10.1606	10.1606	10.0613	10.0631	9.93018	9.93406	10.2406	10.2406	10.2418	10.2418	2.80453e-18	0.264414	-3.78195	1 down vs 11	0.201316	1.14331	1.14331	10 up vs 11	0.0619026	0.761453	-1.31328	2 down vs 11	0.301036	0.81367	-1.229	3 down vs 11	0.803192	0.947124	-1.05583	4 down vs 11	0.787468	1.06053	1.06053	5 up vs 11	0.961749
6110398	NFAT5	8.31667e-15	10.2346	10.2346	11.6995	12.0631	11.572	11.5971	10.8401	10.8472	11.3318	11.3318	11.5194	11.5194	11.767	11.767	11.8085	11.8099	11.5639	11.5775	11.6229	11.6229	11.6788	11.6788	1.37515e-12	0.388908	-2.5713	1 down vs 11	0.00100335	1.38124	1.38124	10 up vs 11	0.000151384	0.594643	-1.68168	2 down vs 11	0.316259	0.832	-1.20192	3 down vs 11	0.788258	0.94753	-1.05538	4 down vs 11	0.557488	1.12499	1.12499	5 up vs 11	0.383218
2630403	TRIM50C	8.10856e-15	10.4503	10.4503	11.7122	11.9903	11.5771	11.6073	10.8924	10.8626	11.0142	11.0142	11.3615	11.3615	11.5827	11.5827	11.7063	11.703	11.8279	11.8379	11.6256	11.6256	11.6605	11.6605	2.84306e-08	0.448426	-2.23002	1 down vs 11	0.0154225	1.304	1.304	10 up vs 11	0.000781331	0.596781	-1.67566	2 down vs 11	0.0479843	0.662894	-1.50854	3 down vs 11	0.451431	0.843314	-1.1858	4 down vs 11	0.939784	0.983067	-1.01722	5 down vs 11	0.727438
4480010	PTK9L	7.54322e-15	8.41932	8.41932	8.19446	8.18091	8.13273	8.07785	8.27856	8.29448	9.14484	9.14484	9.39475	9.39475	8.66665	8.66665	8.61124	8.61931	8.27781	8.26995	8.27495	8.27495	8.63111	8.63111	0.00627224	1.26705	1.26705	1 up vs 11	0.294091	1.07405	1.07405	10 up vs 11	0.113022	1.16202	1.16202	2 up vs 11	6.51929e-08	2.09507	2.09507	3 up vs 11	1.88883e-09	2.4913	2.4913	4 up vs 11	0.00457061	1.504	1.504	5 up vs 11	0.00200684
3850519	MAD2L1	7.31919e-15	8.90495	8.90495	7.41957	7.32529	7.46044	7.42509	7.17234	7.17978	7.35332	7.35332	7.27942	7.27942	7.33467	7.33467	7.45843	7.45318	7.37036	7.35616	7.48617	7.48617	7.48597	7.48597	2.32927e-19	2.78922	2.78922	1 up vs 11	0.371507	0.93316	-1.07163	10 down vs 11	0.114642	0.84363	-1.18535	2 down vs 11	0.73542	0.951466	-1.05101	3 down vs 11	0.531453	0.903955	-1.10625	4 down vs 11	0.697561	0.939247	-1.06468	5 down vs 11	0.88595
840020	RRAGC	6.85093e-15	8.20065	8.20065	8.96495	9.14431	9.103	9.20797	8.93823	8.9365	9.20571	9.20571	9.18952	9.18952	9.17733	9.17733	9.10208	9.09441	9.1569	9.17298	9.27248	9.27248	8.94511	8.94511	2.09222e-16	0.497468	-2.01018	1 down vs 11	0.456666	0.956831	-1.04512	10 down vs 11	0.0233755	0.828471	-1.20704	2 down vs 11	0.988879	0.998429	-1.00157	3 down vs 11	0.917536	0.98729	-1.01287	4 down vs 11	0.863477	0.97898	-1.02147	5 down vs 11	0.449545
4850332	CDCA8	6.64001e-15	8.03117	8.03117	7.04843	6.95315	6.85412	6.8409	6.87249	6.87004	6.88488	6.88488	6.83518	6.83518	6.93336	6.93336	6.93442	6.93287	6.89131	6.88652	6.85668	6.85668	6.89387	6.89387	5.53779e-19	2.28195	2.28195	1 up vs 11	0.218578	1.08091	1.08091	10 up vs 11	0.817472	1.02041	1.02041	2 up vs 11	0.799602	1.03096	1.03096	3 up vs 11	0.97595	0.996042	-1.00397	4 down vs 11	0.626252	1.06619	1.06619	5 up vs 11	0.565013
1240717	HAVCR2	6.48333e-15	8.80206	8.80206	7.60963	7.65194	7.60238	7.64796	7.58366	7.5789	8.39104	8.39104	8.6472	8.6472	7.94123	7.94123	7.82494	7.8289	7.78734	7.81327	7.75406	7.75406	7.47227	7.47227	1.60305e-11	2.22546	2.22546	1 up vs 11	0.974557	1.00276	1.00276	10 up vs 11	0.690225	0.953258	-1.04903	2 down vs 11	0.00213492	1.67374	1.67374	3 up vs 11	0.000186099	1.99894	1.99894	4 up vs 11	0.261151	1.22541	1.22541	5 up vs 11	0.409642
106940053	LOC142948	6.22124e-15	9.86441	9.86441	11.176	11.4673	11.0686	11.0967	10.2378	10.2414	10.8615	10.8615	11.0612	11.0612	11.3816	11.3816	11.4067	11.4168	11.0818	11.0946	11.1182	11.1182	11.2829	11.2829	2.65596e-10	0.42564	-2.3494	1 down vs 11	0.010857	1.29287	1.29287	10 up vs 11	3.32178e-05	0.55273	-1.8092	2 down vs 11	0.390774	0.849574	-1.17706	3 down vs 11	0.905804	0.975712	-1.02489	4 down vs 11	0.342735	1.21832	1.21832	5 up vs 11	0.205995
730053	NFATC3	6.09738e-15	9.84175	9.84175	10.917	11.1935	10.8268	10.9065	10.1181	10.0707	10.2991	10.2991	10.6712	10.6712	10.9686	10.9686	11.1359	11.1237	11.0408	11.0483	10.9832	10.9832	11.0107	11.0107	5.75889e-07	0.47805	-2.09183	1 down vs 11	0.0774354	1.2201	1.2201	10 up vs 11	0.000278479	0.560282	-1.78482	2 down vs 11	0.0500159	0.656361	-1.52355	3 down vs 11	0.485507	0.849507	-1.17715	4 down vs 11	0.853895	1.04396	1.04396	5 up vs 11	0.444543
580609	FLJ20972	5.60199e-15	9.62753	9.62753	11.2195	11.5881	11.0773	11.1057	10.3531	10.341	10.6325	10.6325	10.8614	10.8614	11.1401	11.1401	11.2376	11.2341	11.1574	11.175	11.0959	11.0959	11.3123	11.3123	7.56901e-12	0.358937	-2.78601	1 down vs 11	0.00251329	1.39699	1.39699	10 up vs 11	0.000593308	0.588549	-1.69909	2 down vs 11	0.114885	0.720349	-1.38822	3 down vs 11	0.455698	0.844185	-1.18457	4 down vs 11	0.916319	1.02412	1.02412	5 up vs 11	0.641416
360056	CCNG1	5.33553e-15	7.00384	7.00384	8.19769	8.19499	8.35842	8.28809	7.86417	7.87237	7.63111	7.63111	7.83841	7.83841	8.23545	8.23545	8.29825	8.29186	8.3921	8.40555	8.82737	8.82737	8.52211	8.52211	3.1941e-10	0.410584	-2.43555	1 down vs 11	0.536618	0.937508	-1.06666	10 down vs 11	0.048268	0.749645	-1.33396	2 down vs 11	0.0232501	0.634204	-1.57678	3 down vs 11	0.153753	0.732202	-1.36574	4 down vs 11	0.866888	0.964169	-1.03716	5 down vs 11	0.988641
1170066	RPL36AL	5.2479e-15	10.6242	10.6242	11.6075	11.6235	11.7046	11.6949	10.8816	10.8868	11.0262	11.0262	11.2298	11.2298	11.5257	11.5257	11.4793	11.4858	11.5349	11.555	11.595	11.595	11.5207	11.5207	6.41512e-11	0.476107	-2.10037	1 down vs 11	0.552429	0.951728	-1.05072	10 down vs 11	3.26862e-06	0.571129	-1.75092	2 down vs 11	0.00398779	0.629073	-1.58964	3 down vs 11	0.0650243	0.72443	-1.3804	4 down vs 11	0.499825	0.889373	-1.12439	5 down vs 11	0.322155
70170	E2F6	4.95963e-15	8.47236	8.47236	7.84193	7.79549	7.73475	7.79568	8.92493	8.93996	8.21477	8.21477	8.0907	8.0907	8.06526	8.06526	8.03407	8.02701	8.21777	8.21244	8.06837	8.06837	8.22295	8.22295	1.1273e-07	1.59846	1.59846	1 up vs 11	0.998465	0.999872	-1.00013	10 down vs 11	2.05975e-14	2.21037	2.21037	2 up vs 11	0.0234442	1.33709	1.33709	3 up vs 11	0.143029	1.22691	1.22691	4 up vs 11	0.180517	1.20546	1.20546	5 up vs 11	0.172233
105720576	LOC286470	4.86248e-15	9.35859	9.35859	10.7356	11.1041	10.5881	10.617	9.78603	9.78345	10.1443	10.1443	10.3936	10.3936	10.7102	10.7102	10.8001	10.8073	10.6182	10.6211	10.6249	10.6249	10.9002	10.9002	1.07037e-09	0.418011	-2.39228	1 down vs 11	0.00175481	1.4017	1.4017	10 up vs 11	0.000132479	0.561156	-1.78204	2 down vs 11	0.106083	0.72062	-1.38769	3 down vs 11	0.483932	0.856557	-1.16747	4 down vs 11	0.770026	1.06675	1.06675	5 up vs 11	0.478567
104050315	Hs.58066	4.71907e-15	9.92776	9.92776	8.81397	8.84259	8.54197	8.51778	8.87538	8.86679	8.70741	8.70741	9.38552	9.38552	8.52837	8.52837	8.39246	8.39436	8.29552	8.33075	8.43468	8.43468	8.20158	8.20158	2.77603e-11	2.65733	2.65733	1 up vs 11	0.0372481	1.2525	1.2525	10 up vs 11	0.105666	1.27369	1.27369	2 up vs 11	0.519991	1.14047	1.14047	3 up vs 11	0.00795332	1.82481	1.82481	4 up vs 11	0.973801	1.00737	1.00737	5 up vs 11	0.649616
6200400	SERTAD1	4.62575e-15	7.73755	7.73755	7.71009	7.62118	7.59477	7.66291	8.66002	8.66256	9.39227	9.39227	8.88774	8.88774	8.39215	8.39215	8.2271	8.22718	7.67513	7.69448	7.23826	7.23826	7.10444	7.10444	0.754913	1.0531	1.0531	1 up vs 11	0.82642	0.971492	-1.02934	10 down vs 11	0.000225079	1.99952	1.99952	2 up vs 11	4.53691e-06	3.31581	3.31581	3 up vs 11	0.00242324	2.33728	2.33728	4 up vs 11	0.0678667	1.65777	1.65777	5 up vs 11	0.0929407
3170047	CTSL	4.46817e-15	6.02455	6.02455	6.68257	6.5933	7.32029	7.41943	8.76661	8.73266	8.59757	8.59757	8.39804	8.39804	8.04895	8.04895	8.45971	8.39432	9.51202	9.59229	8.32065	8.32065	7.10143	7.10143	0.000214874	0.380278	-2.62965	1 down vs 11	0.00534161	0.564043	-1.77292	10 down vs 11	0.00149065	2.48499	2.48499	2 up vs 11	0.0357796	2.26285	2.26285	3 up vs 11	0.110131	1.97057	1.97057	4 up vs 11	0.302728	1.54705	1.54705	5 up vs 11	0.0591412
6130471	HMGB2	4.33506e-15	9.18385	9.18385	10.4404	10.309	10.0624	10.0115	8.42685	8.43372	8.61856	8.61856	9.23788	9.23788	9.57391	9.57391	9.64544	9.64783	9.66995	9.66508	9.75546	9.75546	9.8106	9.8106	0.000847065	0.563459	-1.77475	1 down vs 11	0.125308	1.22904	1.22904	10 up vs 11	2.93682e-08	0.335004	-2.98504	2 down vs 11	0.000225736	0.380798	-2.62606	3 down vs 11	0.0566642	0.584964	-1.70951	4 down vs 11	0.27879	0.738385	-1.35431	5 down vs 11	0.284916
3440524	GPI	4.19888e-15	10.5885	10.5885	9.45957	9.45624	9.4793	9.48156	9.92149	9.907	9.57642	9.57642	9.61319	9.61319	9.37504	9.37504	9.39483	9.39364	9.64111	9.62535	9.42713	9.42713	9.57554	9.57554	3.25484e-17	2.15395	2.15395	1 up vs 11	0.780345	0.982608	-1.0177	10 down vs 11	0.000938864	1.34299	1.34299	2 up vs 11	0.583302	1.06796	1.06796	3 up vs 11	0.487249	1.09554	1.09554	4 up vs 11	0.573904	0.928826	-1.07663	5 down vs 11	0.581386
3870050	RFC5	4.18568e-15	8.92702	8.92702	7.79251	7.80923	7.86431	7.88999	7.88144	7.87381	7.83189	7.83189	7.72264	7.72264	7.87341	7.87341	8.02395	8.01751	8.05909	8.0364	8.19796	8.19796	8.00319	8.00319	1.2824e-17	2.05201	2.05201	1 up vs 11	0.335039	0.94556	-1.05757	10 down vs 11	0.889139	0.988848	-1.01128	2 down vs 11	0.715335	0.960531	-1.04109	3 down vs 11	0.338239	0.890476	-1.12299	4 down vs 11	0.924306	0.988577	-1.01156	5 down vs 11	0.385823
3830131	MGC8902	4.14714e-15	9.19629	9.19629	10.5955	10.5837	10.7153	10.6501	9.92792	9.93722	9.59595	9.59595	10.0779	10.0779	10.7857	10.7857	10.8204	10.8191	10.8414	10.8341	10.8248	10.8248	10.0799	10.0799	8.78009e-07	0.365058	-2.73929	1 down vs 11	0.767605	0.955021	-1.0471	10 down vs 11	0.0235506	0.610105	-1.63906	2 down vs 11	0.0148292	0.481585	-2.07648	3 down vs 11	0.223373	0.672595	-1.48678	4 down vs 11	0.772354	1.09854	1.09854	5 up vs 11	0.668393
4010184	TRIM22	4.1323e-15	9.04528	9.04528	10.6447	10.4595	10.375	10.1821	10.8872	10.893	10.075	10.075	10.0195	10.0195	10.8189	10.8189	10.1514	10.1127	10.5834	10.5702	10.9046	10.9046	11.0758	11.0758	1.01316e-09	0.454769	-2.19892	1 down vs 11	0.045777	1.21202	1.21202	10 up vs 11	0.000289588	1.63684	1.63684	2 up vs 11	0.683366	0.928452	-1.07706	3 down vs 11	0.572043	0.893431	-1.11928	4 down vs 11	0.0281974	1.55487	1.55487	5 up vs 11	0.774585
6520280	C1orf24	4.06909e-15	8.74526	8.74526	10.6543	10.6605	9.41308	9.43293	9.60701	9.60705	8.63345	8.63345	9.24921	9.24921	8.98635	8.98635	9.34653	9.3257	9.39925	9.40876	9.46328	9.46328	10.5192	10.5192	0.00296033	0.620858	-1.61068	1 down vs 11	3.35362e-10	2.34179	2.34179	10 up vs 11	0.488822	1.12828	1.12828	2 up vs 11	0.0217163	0.574558	-1.74047	3 down vs 11	0.62688	0.880432	-1.13581	4 down vs 11	0.23836	0.733781	-1.3628	5 down vs 11	0.735999
102100500	Hs.524140	3.94753e-15	9.2735	9.2735	9.25797	9.62202	9.17492	9.20414	8.23119	8.20903	8.03297	8.03297	8.63443	8.63443	8.89898	8.89898	8.7345	8.75376	8.87568	8.85877	8.74417	8.74417	8.84391	8.84391	0.694014	1.04925	1.04925	1 up vs 11	0.00337735	1.33597	1.33597	10 up vs 11	1.04116e-06	0.501698	-1.99323	2 down vs 11	2.26573e-05	0.444063	-2.25193	3 down vs 11	0.0531884	0.673752	-1.48423	4 down vs 11	0.29796	0.809352	-1.23556	5 down vs 11	0.0691784
6020537	BACH1	3.71963e-15	6.92716	6.92716	8.55257	8.46069	8.07375	8.08555	7.76255	7.74311	7.70744	7.70744	7.79956	7.79956	7.73984	7.73984	7.97042	7.94605	7.97927	8.00061	8.71815	8.71815	8.98465	8.98465	2.98981e-11	0.44801	-2.23209	1 down vs 11	0.00373008	1.29697	1.29697	10 up vs 11	0.0542743	0.788702	-1.26791	2 down vs 11	0.120531	0.769443	-1.29964	3 down vs 11	0.282571	0.820179	-1.21925	4 down vs 11	0.194405	0.78692	-1.27078	5 down vs 11	0.532886
102450072	Hs.514664	3.42634e-15	8.02168	8.02168	9.25874	9.2262	9.06158	9.029	6.93177	6.92811	6.93534	6.93534	7.06074	7.06074	7.27894	7.27894	7.53694	7.53785	7.18489	7.17276	7.62369	7.62369	7.36639	7.36639	0.000138824	0.49747	-2.01017	1 down vs 11	0.336111	1.14647	1.14647	10 up vs 11	1.30799e-11	0.233114	-4.28975	2 down vs 11	3.22547e-07	0.234285	-4.2683	3 down vs 11	8.99133e-06	0.255562	-3.91295	4 down vs 11	6.96046e-05	0.297289	-3.36373	5 down vs 11	5.7345e-05
5130079	MGC5306	3.42462e-15	8.62079	8.62079	8.31008	8.1484	8.17565	8.14858	9.4314	9.43021	9.43427	9.43427	9.3079	9.3079	9.08979	9.08979	8.94074	8.93765	8.87232	8.8703	8.86241	8.86241	9.01227	9.01227	0.00190197	1.38723	1.38723	1 up vs 11	0.998776	0.999874	-1.00013	10 down vs 11	1.73183e-12	2.43114	2.43114	2 up vs 11	7.65818e-08	2.43798	2.43798	3 up vs 11	6.80803e-06	2.23352	2.23352	4 up vs 11	0.000216033	1.92013	1.92013	5 up vs 11	0.000228436
2940450	PGCP	3.1758e-15	7.64648	7.64648	7.76656	7.74275	8.01519	8.01369	6.97922	6.97469	7.06796	7.06796	7.15982	7.15982	7.38356	7.38356	7.50226	7.49651	7.68502	7.683	7.49669	7.49669	7.3025	7.3025	0.0074086	0.775279	-1.28986	1 down vs 11	0.0128672	0.828781	-1.20659	10 down vs 11	1.3544e-10	0.486664	-2.05481	2 down vs 11	8.89323e-06	0.519166	-1.92617	3 down vs 11	0.000211975	0.553298	-1.80734	4 down vs 11	0.00568279	0.646121	-1.5477	5 down vs 11	0.00696622
4230204	CDKN1C	3.04154e-15	5.97523	5.97523	7.36796	7.30437	7.23868	7.29308	6.25518	6.24848	6.9691	6.9691	7.02881	7.02881	7.132	7.132	7.08743	7.09281	6.70525	6.68898	7.24064	7.24064	7.3457	7.3457	4.64862e-15	0.401133	-2.49294	1 down vs 11	0.924202	1.00786	1.00786	10 up vs 11	3.08446e-09	0.48478	-2.06279	2 down vs 11	0.153293	0.798868	-1.25177	3 down vs 11	0.286792	0.832625	-1.20102	4 down vs 11	0.515611	0.89436	-1.11812	5 down vs 11	0.337362
104730037	LOC284031	2.90894e-15	8.78756	8.78756	10.1744	10.5063	10.0325	10.0851	9.1924	9.1956	9.63612	9.63612	9.79762	9.79762	10.2284	10.2284	10.2766	10.2749	9.99944	10.0157	10.0591	10.0591	10.3904	10.3904	3.15799e-10	0.406808	-2.45816	1 down vs 11	0.00632013	1.33899	1.33899	10 up vs 11	4.44256e-05	0.539784	-1.85259	2 down vs 11	0.122679	0.732538	-1.36512	3 down vs 11	0.365452	0.819306	-1.22054	4 down vs 11	0.651662	1.1044	1.1044	5 up vs 11	0.477805
3990176	ZCCHC7	2.69278e-15	8.80436	8.80436	8.98119	8.99496	8.9676	9.04785	8.1261	8.11011	7.9116	7.9116	7.86696	7.86696	8.01479	8.01479	8.13231	8.11257	8.23523	8.2405	8.57478	8.57478	8.36881	8.36881	0.0208492	0.844696	-1.18386	1 down vs 11	0.524371	0.964003	-1.03734	10 down vs 11	2.30599e-13	0.522049	-1.91553	2 down vs 11	3.98095e-11	0.454939	-2.1981	3 down vs 11	2.72946e-10	0.44108	-2.26716	4 down vs 11	1.97092e-08	0.488672	-2.04636	5 down vs 11	2.12993e-09
3830390	SCAP1	2.6227e-15	10.3811	10.3811	11.0427	10.9513	10.6313	10.5649	9.44952	9.43445	9.4102	9.4102	9.74549	9.74549	10.0267	10.0267	10.069	10.0971	10.1119	10.1068	10.1376	10.1376	10.3636	10.3636	0.253738	0.8804	-1.13585	1 down vs 11	0.00294872	1.30717	1.30717	10 up vs 11	2.65334e-09	0.456773	-2.18927	2 down vs 11	5.13875e-06	0.449157	-2.22639	3 down vs 11	0.00252445	0.566672	-1.76469	4 down vs 11	0.0451349	0.688604	-1.45221	5 down vs 11	0.0386709
5720022	VAMP8	2.59107e-15	11.3001	11.3001	11.2581	11.237	11.24	11.3352	10.3215	10.2944	10.8743	10.8743	11.1917	11.1917	11.5269	11.5269	11.5109	11.5257	11.1811	11.1638	11.0601	11.0601	11.1906	11.1906	0.819582	0.976008	-1.02458	1 down vs 11	0.422387	0.93421	-1.07042	10 down vs 11	8.60648e-09	0.486071	-2.05731	2 down vs 11	0.0493355	0.726533	-1.3764	3 down vs 11	0.573823	0.905327	-1.10457	4 down vs 11	0.452522	1.14214	1.14214	5 up vs 11	0.375491
5900497	CEACAM4	2.52357e-15	6.52956	6.52956	7.37865	7.49315	6.40971	6.30658	6.29527	6.30242	6.6928	6.6928	6.69546	6.69546	6.76484	6.76484	6.75873	6.76681	6.62118	6.61618	6.64884	6.64884	6.74616	6.74616	0.128891	1.16714	1.16714	1 up vs 11	1.90631e-18	2.27611	2.27611	10 up vs 11	0.979427	0.997118	-1.00289	2 down vs 11	0.0830502	1.30697	1.30697	3 up vs 11	0.110801	1.30938	1.30938	4 up vs 11	0.0607106	1.37388	1.37388	5 up vs 11	0.0256402
105390164	Hs.433024	2.50014e-15	8.35707	8.35707	8.69214	8.90833	8.77227	8.73378	8.13343	8.11797	7.48354	7.48354	7.78356	7.78356	8.34363	8.34363	8.3982	8.39589	8.47279	8.48394	8.57377	8.57377	8.3954	8.3954	0.0243371	0.770191	-1.29838	1 down vs 11	0.187046	1.12861	1.12861	10 up vs 11	0.000980135	0.652563	-1.53242	2 down vs 11	1.87043e-06	0.420379	-2.3788	3 down vs 11	0.000724179	0.517555	-1.93216	4 down vs 11	0.157659	0.763054	-1.31052	5 down vs 11	0.146089
6590736	DKFZp762I137	2.40153e-15	9.46199	9.46199	10.9067	11.3069	10.76	10.7972	9.99573	9.96622	10.1568	10.1568	10.4447	10.4447	10.7068	10.7068	10.9472	10.9401	10.9695	10.9771	10.849	10.849	11.0577	11.0577	4.51545e-09	0.396338	-2.5231	1 down vs 11	0.00311396	1.42376	1.42376	10 up vs 11	0.000557297	0.562152	-1.77888	2 down vs 11	0.0490072	0.641532	-1.55877	3 down vs 11	0.319964	0.783237	-1.27675	4 down vs 11	0.79831	0.939257	-1.06467	5 down vs 11	0.631472
106380193	Hs.469194	2.36463e-15	9.90742	9.90742	11.1139	11.4294	11.0797	11.1112	10.2352	10.1933	10.5448	10.5448	10.9167	10.9167	11.2229	11.2229	11.3486	11.3573	11.2459	11.263	11.2925	11.2925	11.3632	11.3632	8.65537e-08	0.434128	-2.30347	1 down vs 11	0.0620826	1.2467	1.2467	10 up vs 11	0.000145441	0.529273	-1.88938	2 down vs 11	0.0808625	0.675308	-1.48081	3 down vs 11	0.582144	0.873848	-1.14436	4 down vs 11	0.752037	1.08047	1.08047	5 up vs 11	0.408609
106020450	hmm27008	2.27565e-15	8.97628	8.97628	8.55145	8.39474	8.39812	8.17312	9.28942	9.28931	9.75259	9.75259	9.37573	9.37573	8.8203	8.8203	8.63788	8.67704	8.37214	8.38078	8.77197	8.77197	9.28439	9.28439	0.00120965	1.74493	1.74493	1 up vs 11	0.25346	1.16605	1.16605	10 up vs 11	5.62827e-05	2.16774	2.16774	2 up vs 11	3.38157e-05	2.9886	2.9886	3 up vs 11	0.003391	2.30157	2.30157	4 up vs 11	0.110739	1.56611	1.56611	5 up vs 11	0.139854
6370066	CHPF	2.25239e-15	7.92891	7.92891	6.78519	6.79427	6.70761	6.73469	7.08278	7.09525	6.81462	6.81462	6.73645	6.73645	6.68294	6.68294	6.66521	6.65681	6.75103	6.74788	6.79167	6.79167	6.75772	6.75772	9.50332e-18	2.28821	2.28821	1 up vs 11	0.534289	1.04216	1.04216	10 up vs 11	0.00746415	1.28393	1.28393	2 up vs 11	0.661413	1.05697	1.05697	3 up vs 11	0.992969	1.00122	1.00122	4 up vs 11	0.795687	0.964765	-1.03652	5 down vs 11	0.643535
5860739	BLZF1	2.17043e-15	10.4817	10.4817	11.9259	12.3185	11.8175	11.8518	11.1027	11.0526	11.2619	11.2619	11.5718	11.5718	11.8173	11.8173	11.9786	11.9685	12.0507	12.0563	12.0008	12.0008	12.1152	12.1152	7.99234e-10	0.386883	-2.58476	1 down vs 11	0.00530524	1.38194	1.38194	10 up vs 11	0.000639014	0.574671	-1.74013	2 down vs 11	0.0620894	0.664379	-1.50517	3 down vs 11	0.416487	0.823628	-1.21414	4 down vs 11	0.920089	0.976356	-1.02422	5 down vs 11	0.687036
2120270	MGC44287	2.13345e-15	11.0632	11.0632	12.3641	12.5576	12.2313	12.2598	11.6212	11.5553	11.6458	11.6458	11.9344	11.9344	12.1044	12.1044	12.2523	12.2509	12.4563	12.4546	12.504	12.504	12.4986	12.4986	9.05979e-10	0.436294	-2.29203	1 down vs 11	0.0410061	1.22931	1.22931	10 up vs 11	0.000597672	0.613636	-1.62963	2 down vs 11	0.0271651	0.653371	-1.53052	3 down vs 11	0.281817	0.79809	-1.25299	4 down vs 11	0.606681	0.897896	-1.11371	5 down vs 11	0.972198
1450463	MBNL2	2.03566e-15	7.94741	7.94741	8.3903	8.468	8.39408	8.49016	7.28698	7.26993	7.68472	7.68472	7.63455	7.63455	7.68995	7.68995	8.08008	8.06222	8.22782	8.22314	8.45668	8.45668	8.23806	8.23806	0.000237277	0.686461	-1.45675	1 down vs 11	0.846583	0.984757	-1.01548	10 down vs 11	2.89573e-12	0.429213	-2.32984	2 down vs 11	0.000314722	0.572185	-1.74769	3 down vs 11	0.000467185	0.552632	-1.80952	4 down vs 11	0.00103215	0.574263	-1.74136	5 down vs 11	0.0348501
2230722	NFKBIE	1.87452e-15	8.78481	8.78481	8.14134	8.05645	7.94093	8.03364	9.35064	9.33388	9.43239	9.43239	9.08134	9.08134	8.51175	8.51175	8.4053	8.38369	8.37564	8.40628	8.30261	8.30261	7.89139	7.89139	0.000902671	1.68316	1.68316	1 up vs 11	0.897083	1.01594	1.01594	10 up vs 11	4.2408e-07	2.46271	2.46271	2 up vs 11	5.40879e-05	2.63674	2.63674	3 up vs 11	0.00502345	2.06723	2.06723	4 up vs 11	0.195183	1.39291	1.39291	5 up vs 11	0.259482
2650673	MCM3	1.86543e-15	11.1587	11.1587	9.99009	10.0078	9.83919	9.79223	10.3832	10.3887	9.71961	9.71961	9.73193	9.73193	9.9375	9.9375	9.95994	9.95059	10.2914	10.2852	10.108	10.108	10.0661	10.0661	3.27455e-17	2.57841	2.57841	1 up vs 11	0.056027	1.16117	1.16117	10 up vs 11	0.000187377	1.51203	1.51203	2 up vs 11	0.733631	0.950906	-1.05163	3 down vs 11	0.796426	0.959063	-1.04268	4 down vs 11	0.534552	1.10593	1.10593	5 up vs 11	0.421426
4670184	LOC253827	1.77309e-15	11.2787	11.2787	12.5967	12.7868	12.4463	12.5253	11.7315	11.6721	12.1031	12.1031	12.3722	12.3722	12.4599	12.4599	12.589	12.5725	12.5658	12.5847	12.648	12.648	12.6925	12.6925	3.02386e-11	0.421435	-2.37285	1 down vs 11	0.058087	1.1987	1.1987	10 up vs 11	1.49962e-05	0.553522	-1.80661	2 down vs 11	0.107379	0.746254	-1.34003	3 down vs 11	0.59234	0.899282	-1.112	4 down vs 11	0.818879	0.955635	-1.04642	5 down vs 11	0.844772
7100332	TAF7	1.72687e-15	7.32979	7.32979	8.50687	8.44895	8.67065	8.62263	8.49545	8.51892	8.52462	8.52462	8.46767	8.46767	8.46209	8.46209	8.36481	8.37198	8.43251	8.43866	8.72836	8.72836	8.64628	8.64628	4.14976e-18	0.408145	-2.45011	1 down vs 11	0.0910725	0.886577	-1.12793	10 down vs 11	0.465245	0.930634	-1.07454	2 down vs 11	0.614813	0.934317	-1.0703	3 down vs 11	0.467888	0.898156	-1.11339	4 down vs 11	0.452053	0.89469	-1.11771	5 down vs 11	0.164158
4760204	BLR1	1.67697e-15	8.58321	8.58321	7.79292	7.79728	7.73683	7.60983	8.21327	8.21608	8.92717	8.92717	8.82313	8.82313	7.94933	7.94933	7.99867	7.99452	7.95426	7.9787	7.83343	7.83343	7.34355	7.34355	2.9282e-06	1.96344	1.96344	1 up vs 11	0.239297	1.13876	1.13876	10 up vs 11	0.00670286	1.52231	1.52231	2 up vs 11	2.56347e-05	2.49208	2.49208	3 up vs 11	0.000353016	2.31868	2.31868	4 up vs 11	0.306631	1.26533	1.26533	5 up vs 11	0.169454
4540528	LOC205251	1.61861e-15	8.42685	8.42685	7.35917	7.21722	7.42391	7.42139	7.80832	7.81493	7.95019	7.95019	7.71243	7.71243	7.59052	7.59052	7.63436	7.63889	7.51464	7.52407	7.56023	7.56023	7.75622	7.75622	7.42683e-15	2.00758	2.00758	1 up vs 11	0.0268875	0.868038	-1.15202	10 down vs 11	0.00230273	1.31362	1.31362	2 up vs 11	0.00281722	1.44273	1.44273	3 up vs 11	0.128559	1.22353	1.22353	4 up vs 11	0.375776	1.12438	1.12438	5 up vs 11	0.176852
4050053	TOP2A	1.47369e-15	8.40172	8.40172	7.31424	7.19442	7.08089	7.00859	7.12519	7.12249	7.16087	7.16087	7.20161	7.20161	7.1491	7.1491	7.21118	7.21001	7.0407	7.00989	7.27951	7.27951	7.26351	7.26351	7.8215e-19	2.62648	2.62648	1 up vs 11	0.0844424	1.13747	1.13747	10 up vs 11	0.443994	1.08215	1.08215	2 up vs 11	0.455713	1.11133	1.11133	3 up vs 11	0.388248	1.14315	1.14315	4 up vs 11	0.529662	1.1023	1.1023	5 up vs 11	0.285145
2190286	FDXR	1.39919e-15	6.54859	6.54859	7.96239	7.9275	7.78431	7.93908	7.25009	7.23795	7.32091	7.32091	7.33684	7.33684	7.47698	7.47698	7.65211	7.64772	7.90192	7.89462	8.38436	8.38436	8.30645	8.30645	2.34193e-13	0.381437	-2.62167	1 down vs 11	0.932175	0.992009	-1.00806	10 down vs 11	0.000291405	0.615093	-1.62577	2 down vs 11	0.0181942	0.651497	-1.53493	3 down vs 11	0.0352919	0.658731	-1.51807	4 down vs 11	0.105086	0.725931	-1.37754	5 down vs 11	0.223745
3450500	C9orf19	1.38463e-15	9.0649	9.0649	10.2126	10.2059	9.85603	9.94	8.03186	8.01807	8.52789	8.52789	8.23062	8.23062	8.85598	8.85598	8.93029	8.93011	9.05852	9.10295	8.18692	8.18692	9.1417	9.1417	0.000634385	0.545213	-1.83415	1 down vs 11	0.183745	1.2024	1.2024	10 up vs 11	1.41319e-10	0.263901	-3.7893	2 down vs 11	0.000286326	0.375762	-2.66126	3 down vs 11	6.67619e-05	0.305791	-3.27021	4 down vs 11	0.0100533	0.471711	-2.11994	5 down vs 11	0.00449762
4570270	NYD-SP28	1.33912e-15	7.11275	7.11275	7.50605	7.56736	7.54165	7.53795	6.4388	6.45216	7.05714	7.05714	7.02004	7.02004	7.35147	7.35147	7.49482	7.50552	7.32784	7.31187	7.16069	7.16069	7.18998	7.18998	0.00198358	0.74474	-1.34275	1 down vs 11	0.784298	1.0206	1.0206	10 up vs 11	2.41606e-11	0.471136	-2.12253	2 down vs 11	0.020022	0.716577	-1.39552	3 down vs 11	0.0221398	0.698387	-1.43187	4 down vs 11	0.406017	0.878749	-1.13798	5 down vs 11	0.863557
1660551	WDR21	1.3297e-15	7.50448	7.50448	7.27237	7.12847	7.19117	7.07713	8.10857	8.11347	7.69585	7.69585	7.56329	7.56329	7.42843	7.42843	7.32512	7.33867	7.42166	7.41207	7.49318	7.49318	7.62241	7.62241	0.000444255	1.34476	1.34476	1 up vs 11	0.587476	1.03623	1.03623	10 up vs 11	8.83378e-13	2.05102	2.05102	2 up vs 11	0.000773733	1.53551	1.53551	3 up vs 11	0.0148319	1.40071	1.40071	4 up vs 11	0.0767322	1.27571	1.27571	5 up vs 11	0.117015
5050731	KIAA0152	1.27315e-15	8.94778	8.94778	9.18671	9.13363	9.28295	9.30984	11.0195	10.9954	10.3317	10.3317	10.3155	10.3155	9.9066	9.9066	9.90602	9.90774	10.5817	10.561	9.8415	9.8415	9.79196	9.79196	0.0389402	0.778051	-1.28526	1 down vs 11	0.204388	0.885022	-1.12992	10 down vs 11	6.64919e-15	3.2167	3.2167	2 up vs 11	0.000161508	2.03046	2.03046	3 up vs 11	0.000657024	2.00791	2.00791	4 up vs 11	0.0403353	1.51232	1.51232	5 up vs 11	0.0149954
510091	SIPA1	1.24642e-15	8.25502	8.25502	7.96016	7.94516	8.0504	7.96974	6.88837	6.887	7.17861	7.17861	7.31166	7.31166	7.56799	7.56799	7.87831	7.89905	7.73754	7.78603	7.39894	7.39894	7.35072	7.35072	0.0948181	1.21865	1.21865	1 up vs 11	0.855767	0.98311	-1.01718	10 down vs 11	5.0235e-08	0.472133	-2.11805	2 down vs 11	0.00252645	0.577892	-1.73043	3 down vs 11	0.0208869	0.633723	-1.57798	4 down vs 11	0.155857	0.756941	-1.32111	5 down vs 11	0.765914
4480156	UNQ3030	1.21119e-15	8.09321	8.09321	7.12118	6.97016	6.95186	6.8822	7.38323	7.37065	7.18534	7.18534	7.15279	7.15279	7.00619	7.00619	7.10372	7.10754	7.09961	7.06963	6.91073	6.91073	7.25837	7.25837	2.58e-17	2.31499	2.31499	1 up vs 11	0.374388	1.06286	1.06286	10 up vs 11	0.00050405	1.40293	1.40293	2 up vs 11	0.109111	1.23383	1.23383	3 up vs 11	0.19098	1.20629	1.20629	4 up vs 11	0.548004	1.08974	1.08974	5 up vs 11	0.195713
6020102	ZNF559	1.17736e-15	7.60149	7.60149	8.46452	8.55829	8.65011	8.65229	8.36827	8.36015	7.83691	7.83691	8.06561	8.06561	8.3656	8.3656	8.38226	8.37059	8.80396	8.79203	8.99954	8.99954	8.75275	8.75275	1.35398e-10	0.482701	-2.07167	1 down vs 11	0.43489	0.936917	-1.06733	10 down vs 11	0.0817722	0.816686	-1.22446	2 down vs 11	0.000502139	0.568257	-1.75977	3 down vs 11	0.0206019	0.665872	-1.50179	4 down vs 11	0.254243	0.819777	-1.21984	5 down vs 11	0.183629
4200035	SYAP1	1.1739e-15	10.7133	10.7133	12.0453	12.3658	11.893	11.929	11.1967	11.1676	11.6117	11.6117	11.9016	11.9016	12.094	12.094	12.1417	12.1317	12.0069	12.0139	11.8803	11.8803	11.978	11.978	5.92265e-11	0.430581	-2.32244	1 down vs 11	0.00162457	1.35364	1.35364	10 up vs 11	8.98114e-05	0.589952	-1.69505	2 down vs 11	0.22196	0.802584	-1.24598	3 down vs 11	0.923095	0.981191	-1.01917	4 down vs 11	0.560989	1.12122	1.12122	5 up vs 11	0.396549
840193	ZBP1	1.15031e-15	8.11008	8.11008	8.25132	8.27604	8.16403	8.16279	7.17814	7.18512	6.77025	6.77025	6.86792	6.86792	6.97149	6.97149	7.34355	7.3121	7.71845	7.71747	7.22282	7.22282	6.97864	6.97864	0.753166	0.964125	-1.03721	1 down vs 11	0.396401	1.08166	1.08166	10 up vs 11	4.85396e-07	0.507802	-1.96927	2 down vs 11	1.9351e-07	0.380893	-2.62541	3 down vs 11	7.48046e-06	0.407574	-2.45354	4 down vs 11	3.4084e-05	0.437909	-2.28358	5 down vs 11	0.000389778
1190372	KIAA0450	1.14097e-15	7.76834	7.76834	8.7056	8.63877	7.97329	7.98345	6.48356	6.48377	6.56254	6.56254	6.6048	6.6048	6.75053	6.75053	6.93416	6.92849	7.37191	7.38658	7.19937	7.19937	7.53733	7.53733	0.239019	0.861484	-1.16079	1 down vs 11	1.30986e-05	1.57497	1.57497	10 up vs 11	9.72587e-12	0.353633	-2.82779	2 down vs 11	8.95762e-07	0.373476	-2.67754	3 down vs 11	1.11815e-05	0.38458	-2.60024	4 down vs 11	7.61123e-05	0.425455	-2.35043	5 down vs 11	5.872e-05
540670	ARHU	1.0604e-15	8.17679	8.17679	6.46831	6.39326	7.1308	7.03922	7.48687	7.43917	7.37313	7.37313	7.2486	7.2486	7.23705	7.23705	7.26662	7.25571	7.75967	7.75637	6.87969	6.87969	6.37575	6.37575	8.16806e-10	2.2001	2.2001	1 up vs 11	5.84338e-06	0.639065	-1.56479	10 down vs 11	0.0370302	1.31946	1.31946	2 up vs 11	0.202157	1.26042	1.26042	3 up vs 11	0.464404	1.15619	1.15619	4 up vs 11	0.489351	1.14697	1.14697	5 up vs 11	0.369059
103940161	LOC400856	1.03553e-15	10.6721	10.6721	12.2714	12.6862	12.1872	12.2507	11.3912	11.3548	11.6703	11.6703	11.9766	11.9766	12.2087	12.2087	12.2102	12.2043	12.3568	12.3574	12.1117	12.1117	12.2879	12.2879	2.07625e-12	0.334813	-2.98675	1 down vs 11	0.0081217	1.35235	1.35235	10 up vs 11	0.000111308	0.537426	-1.86072	2 down vs 11	0.0621743	0.668768	-1.49529	3 down vs 11	0.418905	0.826973	-1.20923	4 down vs 11	0.901393	0.971333	-1.02951	5 down vs 11	0.870601
2030131	CCL3	1.02721e-15	9.20527	9.20527	6.92093	7.03809	7.43988	7.45698	11.0595	11.0601	8.16059	8.16059	6.35501	6.35501	6.39456	6.39456	7.29634	6.82579	8.9464	9.04615	8.72933	8.72933	6.67414	6.67414	0.000632919	3.35961	3.35961	1 up vs 11	0.293857	0.747999	-1.3369	10 down vs 11	1.26579e-09	12.1521	12.1521	2 up vs 11	0.354292	1.62858	1.62858	3 up vs 11	0.186115	0.465879	-2.14648	4 down vs 11	0.20231	0.478829	-2.08843	5 down vs 11	0.367441
780377	MT1F	9.6338e-16	9.58696	9.58696	9.25567	9.00155	9.11309	9.06537	8.21761	8.20506	7.84392	7.84392	8.56749	8.56749	8.34818	8.34818	8.68828	8.69434	9.25845	9.26163	9.14762	9.14762	9.18749	9.18749	0.00822249	1.43553	1.43553	1 up vs 11	0.68064	0.95673	-1.04523	10 down vs 11	0.000101938	0.550833	-1.81543	2 down vs 11	5.99288e-05	0.428851	-2.33181	3 down vs 11	0.125269	0.708147	-1.41214	4 down vs 11	0.0279524	0.608282	-1.64397	5 down vs 11	0.174301
100730270	Hs.171273	9.55962e-16	7.08648	7.08648	7.07224	6.91256	7.12594	7.17617	6.17944	6.1679	6.66144	6.66144	6.63843	6.63843	6.8027	6.8027	6.81714	6.81822	6.77154	6.77383	7.17589	7.17589	7.09771	7.09771	0.347008	0.939723	-1.06414	1 down vs 11	0.000665923	0.832999	-1.20048	10 down vs 11	6.46365e-17	0.497142	-2.0115	2 down vs 11	0.000490977	0.699925	-1.42873	3 down vs 11	0.000865139	0.688848	-1.4517	4 down vs 11	0.0193646	0.771921	-1.29547	5 down vs 11	0.00794048
3130546	LOC388165	9.23825e-16	9.80471	9.80471	11.2935	11.6743	11.2023	11.2671	10.3954	10.3662	10.5714	10.5714	10.9041	10.9041	11.1529	11.1529	11.3028	11.2958	11.3902	11.4021	11.2469	11.2469	11.3481	11.3481	1.50184e-10	0.362883	-2.75571	1 down vs 11	0.0164071	1.32609	1.32609	10 up vs 11	0.000166736	0.535547	-1.86725	2 down vs 11	0.0309528	0.617391	-1.61972	3 down vs 11	0.300809	0.777548	-1.28609	4 down vs 11	0.744272	0.923875	-1.0824	5 down vs 11	0.922394
110161	ACY1	9.17487e-16	8.08853	8.08853	6.98127	6.92732	7.03519	7.01481	7.24729	7.24863	7.22587	7.22587	7.091	7.091	6.97574	6.97574	7.02281	7.02698	6.92652	6.92544	7.04795	7.04795	7.26263	7.26263	9.01299e-17	2.10485	2.10485	1 up vs 11	0.330033	0.941155	-1.06252	10 down vs 11	0.0619727	1.17594	1.17594	2 up vs 11	0.217778	1.15753	1.15753	3 up vs 11	0.683884	1.05423	1.05423	4 up vs 11	0.834546	0.97328	-1.02745	5 down vs 11	0.938411
5720091	SCA1	9.03763e-16	7.40639	7.40639	8.29784	8.43905	7.75412	7.80401	8.26645	8.25545	8.53687	8.53687	8.95867	8.95867	8.58283	8.58283	8.03307	8.06593	7.82067	7.82262	8.20796	8.20796	8.78444	8.78444	0.0162902	0.759111	-1.31733	1 down vs 11	2.9421e-06	1.55298	1.55298	10 up vs 11	0.0135876	1.3674	1.3674	2 up vs 11	0.00365097	1.66193	1.66193	3 up vs 11	3.89316e-05	2.22632	2.22632	4 up vs 11	0.00476187	1.71573	1.71573	5 up vs 11	0.253411
510048	EGR1	8.60181e-16	9.20933	9.20933	9.3603	9.14944	8.36015	8.49496	8.81326	8.81932	8.63622	8.63622	8.58522	8.58522	7.63948	7.63948	6.8239	6.86117	6.06463	6.04809	6.28874	6.28874	6.15194	6.15194	0.190407	1.64076	1.64076	1 up vs 11	0.132111	1.57405	1.57405	10 up vs 11	0.589391	1.2521	1.2521	2 up vs 11	0.863918	1.10287	1.10287	3 up vs 11	0.920366	1.06456	1.06456	4 up vs 11	0.344143	0.552682	-1.80936	5 down vs 11	0.0330411
1770368	IL18R1	7.91548e-16	9.74844	9.74844	8.4421	8.40867	8.0678	8.0732	8.49389	8.47111	8.57459	8.57459	9.02425	9.02425	8.40182	8.40182	8.12791	8.12355	8.00144	8.01077	7.87022	7.87022	8.28619	8.28619	9.50757e-14	3.19371	3.19371	1 up vs 11	0.0383248	1.26179	1.26179	10 up vs 11	0.0760463	1.3176	1.3176	2 up vs 11	0.102954	1.41558	1.41558	3 up vs 11	0.00516978	1.93328	1.93328	4 up vs 11	0.327657	1.25581	1.25581	5 up vs 11	0.858343
2640139	FLJ20700	7.85191e-16	10.1859	10.1859	11.7834	12.2111	11.6127	11.6602	10.9118	10.8761	11.2989	11.2989	11.5631	11.5631	11.7717	11.7717	11.9074	11.8983	11.8064	11.8286	11.8466	11.8466	11.9545	11.9545	1.20136e-11	0.359922	-2.77838	1 down vs 11	0.000661139	1.46507	1.46507	10 up vs 11	0.000487473	0.580748	-1.72192	2 down vs 11	0.231952	0.77848	-1.28456	3 down vs 11	0.768899	0.934959	-1.06957	4 down vs 11	0.735427	1.08042	1.08042	5 up vs 11	0.392168
1090619	LOC376138	7.57568e-16	10.8992	10.8992	12.0129	12.0939	12.2336	12.3909	11.3861	11.3895	11.925	11.925	12.1375	12.1375	12.2831	12.2831	12.3714	12.3735	11.7825	11.8006	11.9636	11.9636	12.0409	12.0409	1.73418e-14	0.355596	-2.81218	1 down vs 11	0.032856	0.813958	-1.22856	10 down vs 11	6.17242e-07	0.499544	-2.00182	2 down vs 11	0.0779644	0.724029	-1.38116	3 down vs 11	0.379406	0.838935	-1.19199	4 down vs 11	0.708066	0.927997	-1.07759	5 down vs 11	0.94302
1240519	LY6E	7.51838e-16	10.6494	10.6494	9.13743	9.13276	9.25112	9.33975	9.04815	9.08632	9.17818	9.17818	8.28495	8.28495	8.5502	8.5502	8.43809	8.37392	8.63905	8.6182	8.79305	8.79305	8.77626	8.77626	7.89148e-09	2.47885	2.47885	1 up vs 11	0.223014	0.86634	-1.15428	10 down vs 11	0.282082	0.838896	-1.19204	2 down vs 11	0.616639	0.894052	-1.1185	3 down vs 11	0.00331768	0.481363	-2.07743	4 down vs 11	0.0268422	0.578523	-1.72854	5 down vs 11	0.00144644
3190156	SCAMP3	7.10614e-16	10.6668	10.6668	10.1814	10.2168	10.2825	10.3397	11.5835	11.5807	11.241	11.241	11.106	11.106	10.7853	10.7853	10.8219	10.8246	10.7368	10.7173	10.5882	10.5882	10.4426	10.4426	0.0167262	1.25446	1.25446	1 up vs 11	0.254475	0.918322	-1.08894	10 down vs 11	8.9539e-14	2.36368	2.36368	2 up vs 11	2.14454e-05	1.86776	1.86776	3 up vs 11	0.00083177	1.70089	1.70089	4 up vs 11	0.0487822	1.36187	1.36187	5 up vs 11	0.0112367
450647	TPT1	7.0191e-16	11.4125	11.4125	13.704	13.6882	13.8515	13.7977	13.8207	13.8341	13.9754	13.9754	14.0735	14.0735	14.1444	14.1444	14.1035	14.1134	13.9873	13.9888	13.8684	13.8684	14.0822	14.0822	2.33462e-19	0.191417	-5.22419	1 down vs 11	0.542599	0.926898	-1.07887	10 down vs 11	0.884259	1.02549	1.02549	2 up vs 11	0.603865	1.13107	1.13107	3 up vs 11	0.462571	1.2106	1.2106	4 up vs 11	0.355898	1.27165	1.27165	5 up vs 11	0.318163
4670059	GZMM	7.00049e-16	8.80814	8.80814	7.80755	7.83025	8.67724	8.55683	7.85596	7.87587	7.85128	7.85128	7.82878	7.82878	8.25102	8.25102	8.46543	8.46254	8.08637	8.09289	7.94179	7.94179	7.43242	7.43242	0.123645	1.19029	1.19029	1 up vs 11	1.02934e-07	0.604334	-1.65471	10 down vs 11	0.000218284	0.623749	-1.60321	2 down vs 11	0.0047711	0.613209	-1.63076	3 down vs 11	0.00774678	0.60372	-1.6564	4 down vs 11	0.258078	0.808984	-1.23612	5 down vs 11	0.678045
5890563	INADL	6.75532e-16	7.47796	7.47796	7.90811	8.00051	7.98313	8.07479	6.95043	6.92797	7.04583	7.04583	7.211	7.211	7.3524	7.3524	7.48229	7.47051	7.47326	7.47552	7.45804	7.45804	7.45881	7.45881	7.08322e-06	0.661205	-1.51239	1 down vs 11	0.465858	0.949816	-1.05284	10 down vs 11	2.55545e-13	0.45162	-2.21425	2 down vs 11	4.28128e-07	0.490063	-2.04055	3 down vs 11	7.81026e-05	0.549507	-1.81981	4 down vs 11	0.000861781	0.606092	-1.64991	5 down vs 11	0.000925613
2360600	N4BP2	6.67508e-16	10.6545	10.6545	12.0952	12.3882	11.9997	12.0642	11.4833	11.4349	11.7078	11.7078	11.9499	11.9499	12.1544	12.1544	12.1731	12.1662	12.1684	12.188	12.1531	12.1531	12.106	12.106	7.61048e-14	0.37639	-2.65682	1 down vs 11	0.0171824	1.25182	1.25182	10 up vs 11	0.000962406	0.646492	-1.54681	2 down vs 11	0.165674	0.781086	-1.28027	3 down vs 11	0.683888	0.923829	-1.08245	4 down vs 11	0.74802	1.0645	1.0645	5 up vs 11	0.666003
2900463	LRRC2	6.23094e-16	8.88291	8.88291	10.2022	10.5157	10.0873	10.1206	9.3359	9.3123	9.14238	9.14238	9.445	9.445	9.80998	9.80998	9.9694	9.95505	10.1755	10.1937	10.1231	10.1231	10.2928	10.2928	5.20637e-09	0.42405	-2.35821	1 down vs 11	0.0134039	1.315	1.315	10 up vs 11	0.000320376	0.571052	-1.75115	2 down vs 11	0.00142032	0.507602	-1.97005	3 down vs 11	0.0418685	0.62607	-1.59726	4 down vs 11	0.346524	0.80629	-1.24025	5 down vs 11	0.55076
103780739	Hs.379903	6.13584e-16	7.63843	7.63843	8.21647	8.29598	8.68015	8.75209	8.66211	8.6509	8.13419	8.13419	8.63193	8.63193	9.33046	9.33046	9.3629	9.37924	9.22791	9.21191	8.85906	8.85906	8.63031	8.63031	2.22642e-05	0.462119	-2.16395	1 down vs 11	0.0252598	0.728949	-1.37184	10 down vs 11	0.718133	0.932266	-1.07266	2 down vs 11	0.109813	0.65162	-1.53464	3 down vs 11	0.775491	0.920088	-1.08685	4 down vs 11	0.17126	1.49316	1.49316	5 up vs 11	0.0786795
6840072	PRC1	6.10124e-16	8.30703	8.30703	7.51904	7.56213	7.09885	7.17699	6.59463	6.58944	7.06375	7.06375	7.13443	7.13443	7.16296	7.16296	7.11576	7.1128	6.82664	6.82723	6.99344	6.99344	7.09912	7.09912	7.20598e-14	2.18865	2.18865	1 up vs 11	0.000476765	1.30599	1.30599	10 up vs 11	0.000132204	0.665474	-1.50269	2 down vs 11	0.581158	0.924512	-1.08165	3 down vs 11	0.849793	0.970932	-1.02994	4 down vs 11	0.950226	0.990324	-1.00977	5 down vs 11	0.734389
130253	GZMA	5.81304e-16	10.1288	10.1288	8.42303	8.66538	9.7582	9.62698	7.99658	7.97817	9.66783	9.66783	8.63667	8.63667	8.96116	8.96116	9.04586	9.0509	9.04547	9.02932	8.75078	8.75078	6.79321	6.79321	0.159873	1.41596	1.41596	1 up vs 11	0.000879274	0.513487	-1.94747	10 down vs 11	4.76508e-05	0.318904	-3.13574	2 down vs 11	0.939586	1.02872	1.02872	3 up vs 11	0.0952417	0.50337	-1.98661	4 down vs 11	0.260616	0.630329	-1.58647	5 down vs 11	0.247621
3870619	ASK	5.11889e-16	9.72841	9.72841	10.9879	11.3987	10.8384	10.9119	10.1965	10.1541	10.1572	10.1572	10.4636	10.4636	10.7552	10.7552	10.945	10.9353	11.0066	11.0261	11.0071	11.0071	11.2371	11.2371	9.01378e-09	0.440292	-2.27122	1 down vs 11	0.00187774	1.40136	1.40136	10 up vs 11	0.000518281	0.591388	-1.69094	2 down vs 11	0.0108883	0.59266	-1.68731	3 down vs 11	0.163714	0.732906	-1.36443	4 down vs 11	0.625243	0.897062	-1.11475	5 down vs 11	0.930804
6020142	EMILIN2	5.07405e-16	8.6114	8.6114	6.97966	6.97094	7.34727	7.42309	8.14318	8.13552	7.90409	7.90409	7.79642	7.79642	7.63614	7.63614	7.5358	7.50935	7.68499	7.66863	7.55135	7.55135	8.54081	8.54081	3.37746e-09	2.27887	2.27887	1 up vs 11	0.00294505	0.730952	-1.36808	10 down vs 11	0.000779528	1.63856	1.63856	2 up vs 11	0.0929375	1.39571	1.39571	3 up vs 11	0.23263	1.29534	1.29534	4 up vs 11	0.494985	1.15914	1.15914	5 up vs 11	0.742569
101240048	hmm5445	5.06887e-16	7.79876	7.79876	9.3863	9.58098	9.03358	9.05346	8.366	8.35327	8.37824	8.37824	8.6145	8.6145	9.04613	9.04613	9.19287	9.18292	9.13661	9.13427	9.17839	9.17839	9.37703	9.37703	1.99904e-09	0.419082	-2.38617	1 down vs 11	0.000881712	1.44145	1.44145	10 up vs 11	0.00144151	0.615491	-1.62472	2 down vs 11	0.0237682	0.626236	-1.59684	3 down vs 11	0.17697	0.737669	-1.35562	4 down vs 11	0.981961	0.994935	-1.00509	5 down vs 11	0.635158
104050450	MYBL1	4.82843e-16	8.32786	8.32786	7.57324	7.79345	8.22055	8.13576	6.64883	6.63999	6.91763	6.91763	8.07374	8.07374	8.22608	8.22608	7.40762	7.4087	7.18494	7.17324	7.62103	7.62103	7.47421	7.47421	0.362307	1.14243	1.14243	1 up vs 11	0.042652	0.788779	-1.26778	10 down vs 11	1.9661e-09	0.354594	-2.82013	2 down vs 11	0.000200497	0.429842	-2.32644	3 down vs 11	0.859192	0.957928	-1.04392	4 down vs 11	0.796118	1.06461	1.06461	5 up vs 11	0.0145509
101940324	hmm36220	4.79353e-16	9.85832	9.85832	8.99875	8.82903	8.68121	8.74002	8.46794	8.49191	8.62085	8.62085	8.74005	8.74005	8.93447	8.93447	9.03509	9.06485	8.7221	8.69471	8.85056	8.85056	9.37602	9.37602	2.44395e-12	2.17091	2.17091	1 up vs 11	0.441298	1.06364	1.06364	10 up vs 11	0.123219	0.841998	-1.18765	2 down vs 11	0.588011	0.920712	-1.08612	3 down vs 11	0.999928	1.00002	1.00002	4 up vs 11	0.420057	1.14428	1.14428	5 up vs 11	0.11082
6180204	MGC16703	4.7321e-16	10.6544	10.6544	12.4622	12.8179	12.3644	12.4159	11.6251	11.5966	12.0702	12.0702	12.2672	12.2672	12.4081	12.4081	12.5193	12.509	12.4318	12.4681	12.4159	12.4159	12.4508	12.4508	1.62517e-15	0.294949	-3.39042	1 down vs 11	0.0105904	1.32137	1.32137	10 up vs 11	0.000213823	0.566703	-1.76459	2 down vs 11	0.2439	0.786952	-1.27073	3 down vs 11	0.646414	0.902042	-1.1086	4 down vs 11	0.980856	0.994624	-1.0054	5 down vs 11	0.732869
430438	SNRPN	4.64067e-16	8.0212	8.0212	9.32799	9.28121	9.40572	9.2619	8.50251	8.51147	8.08996	8.08996	8.62823	8.62823	9.1955	9.1955	9.23969	9.25587	9.35187	9.38583	9.48907	9.48907	9.75025	9.75025	1.45552e-06	0.423166	-2.36314	1 down vs 11	0.92157	1.01347	1.01347	10 up vs 11	0.0065396	0.594427	-1.68229	2 down vs 11	0.00205142	0.443825	-2.25314	3 down vs 11	0.122979	0.644535	-1.55151	4 down vs 11	0.871035	0.955017	-1.0471	5 down vs 11	0.986025
6100594	CD19	4.60064e-16	7.59452	7.59452	7.7209	7.75544	7.52125	7.44581	7.03391	7.00945	6.65943	6.65943	6.41337	6.41337	6.8736	6.8736	6.88709	6.87129	7.94539	7.98421	7.58822	7.58822	7.66203	7.66203	0.327767	1.10858	1.10858	1 up vs 11	0.0112735	1.23939	1.23939	10 up vs 11	0.0101055	0.738998	-1.35318	2 down vs 11	0.000811667	0.579798	-1.72474	3 down vs 11	6.9382e-05	0.488884	-2.04548	4 down vs 11	0.0244013	0.672586	-1.4868	5 down vs 11	0.0074934
6550041	FLJ37562	4.40503e-16	8.93779	8.93779	10.5083	10.9321	10.3719	10.4312	9.4933	9.4863	9.66251	9.66251	9.94141	9.94141	10.2599	10.2599	10.3973	10.3922	10.3366	10.3505	10.4392	10.4392	10.6958	10.6958	1.92894e-11	0.35516	-2.81563	1 down vs 11	0.00242302	1.41502	1.41502	10 up vs 11	4.79338e-05	0.519448	-1.92512	2 down vs 11	0.0139265	0.586932	-1.70377	3 down vs 11	0.149499	0.712107	-1.40428	4 down vs 11	0.612877	0.888002	-1.12612	5 down vs 11	0.890923
940022	ZNF200	4.35257e-16	6.79693	6.79693	6.74554	6.6091	6.76131	6.72411	7.94384	7.92225	7.42722	7.42722	7.51138	7.51138	7.51566	7.51566	7.53805	7.53742	7.94005	7.91979	7.55047	7.55047	7.19797	7.19797	0.591599	1.05177	1.05177	1 up vs 11	0.287744	0.923374	-1.08298	10 down vs 11	5.0496e-13	2.29444	2.29444	2 up vs 11	0.000814156	1.628	1.628	3 up vs 11	0.000628274	1.72581	1.72581	4 up vs 11	0.000588463	1.73093	1.73093	5 up vs 11	3.29928e-05
1990333	NFE2L2	4.30054e-16	8.71214	8.71214	9.17623	9.1351	9.09961	9.09722	10.2453	10.252	9.82176	9.82176	9.89191	9.89191	9.63183	9.63183	9.52063	9.51155	9.62059	9.62876	9.80258	9.80258	10.059	10.059	0.0065699	0.765733	-1.30594	1 down vs 11	0.733425	1.0266	1.0266	10 up vs 11	8.21063e-12	2.22654	2.22654	2 up vs 11	0.000809125	1.65237	1.65237	3 up vs 11	0.000796933	1.7347	1.7347	4 up vs 11	0.0224706	1.44854	1.44854	5 up vs 11	0.0353366
102470181	Hs.519802	4.23464e-16	12.0796	12.0796	11.3945	11.2754	11.6425	11.5272	12.8156	12.8579	12.8862	12.8862	12.4057	12.4057	12.0284	12.0284	11.7911	11.8047	11.6883	11.682	11.9342	11.9342	11.8827	11.8827	0.015527	1.46657	1.46657	1 up vs 11	0.162747	0.839884	-1.19064	10 down vs 11	3.79869e-07	2.51521	2.51521	2 up vs 11	0.000113036	2.56519	2.56519	3 up vs 11	0.0203369	1.83847	1.83847	4 up vs 11	0.182602	1.41542	1.41542	5 up vs 11	0.379788
1050114	MGAT4A	4.22127e-16	8.19127	8.19127	8.46312	8.64211	8.85402	8.92008	6.84473	6.8186	7.25482	7.25482	7.34767	7.34767	7.72562	7.72562	8.07049	8.05241	7.50688	7.49673	7.89202	7.89202	7.35897	7.35897	0.00232277	0.603401	-1.65727	1 down vs 11	0.139034	0.824749	-1.21249	10 down vs 11	2.98748e-13	0.233018	-4.29151	2 down vs 11	6.91751e-06	0.315287	-3.17171	3 down vs 11	9.12923e-05	0.336245	-2.97403	4 down vs 11	0.00262967	0.43695	-2.28859	5 down vs 11	0.00913373
103800100	Hs.137587	4.18053e-16	8.28217	8.28217	8.75748	8.66398	8.39751	8.33751	8.91743	8.92029	9.24659	9.24659	8.68338	8.68338	9.66166	9.66166	8.12048	8.11639	8.39842	8.40585	8.12232	8.12232	8.53162	8.53162	0.797347	0.962368	-1.0391	1 down vs 11	0.0586218	1.25395	1.25395	10 up vs 11	0.0154494	1.49774	1.49774	2 up vs 11	0.0060637	1.87785	1.87785	3 up vs 11	0.33445	1.27092	1.27092	4 up vs 11	0.000304979	2.50386	2.50386	5 up vs 11	0.463197
2060070	FLJ32001	3.87406e-16	8.86631	8.86631	9.59535	9.83077	9.53984	9.56718	9.17494	9.16677	8.23098	8.23098	8.56029	8.56029	9.23392	9.23392	9.25943	9.26432	9.49382	9.48779	9.49537	9.49537	9.47385	9.47385	0.000185519	0.615203	-1.62548	1 down vs 11	0.0713823	1.20047	1.20047	10 up vs 11	0.0487193	0.757644	-1.31988	2 down vs 11	3.57326e-06	0.396062	-2.52485	3 down vs 11	0.00113079	0.49762	-2.00957	4 down vs 11	0.272635	0.79374	-1.25986	5 down vs 11	0.236441
2370154	FLJ21144	3.84177e-16	8.79059	8.79059	10.1403	10.3531	10.0487	10.0355	9.28903	9.28866	9.53784	9.53784	9.7852	9.7852	10.1285	10.1285	10.2748	10.27	10.1291	10.1343	10.1709	10.1709	10.3471	10.3471	6.75305e-10	0.421929	-2.37007	1 down vs 11	0.0347227	1.24625	1.24625	10 up vs 11	0.000425168	0.595902	-1.67813	2 down vs 11	0.0814721	0.708247	-1.41194	3 down vs 11	0.421634	0.840712	-1.18947	4 down vs 11	0.765179	1.06654	1.06654	5 up vs 11	0.371305
6510040	LOC146784	3.76033e-16	9.67446	9.67446	8.56773	8.62678	9.10637	9.11101	8.04668	8.04863	8.06493	8.06493	8.29387	8.29387	8.5275	8.5275	8.72282	8.72998	8.81742	8.80247	8.89592	8.89592	8.11449	8.11449	0.00230066	1.4778	1.4778	1 up vs 11	0.00102812	0.714877	-1.39884	10 down vs 11	4.54662e-07	0.478843	-2.08837	2 down vs 11	0.000213055	0.484281	-2.06492	3 down vs 11	0.0074959	0.567568	-1.7619	4 down vs 11	0.0546006	0.667337	-1.49849	5 down vs 11	0.134872
4560494	C14orf127	3.74353e-16	10.2225	10.2225	11.3373	11.5877	11.2161	11.2635	10.4054	10.3547	10.6952	10.6952	11.0985	11.0985	11.3049	11.3049	11.4177	11.4089	11.3717	11.3841	11.4406	11.4406	11.483	11.483	1.50149e-07	0.48598	-2.0577	1 down vs 11	0.0317192	1.25192	1.25192	10 up vs 11	2.33533e-05	0.532635	-1.87746	2 down vs 11	0.047674	0.674382	-1.48284	3 down vs 11	0.59712	0.891909	-1.12119	4 down vs 11	0.894479	1.02911	1.02911	5 up vs 11	0.58027
3060497	SLC26A4	3.71036e-16	10.4249	10.4249	11.6962	12.1048	11.4992	11.5435	10.8037	10.7738	11.1248	11.1248	11.4258	11.4258	11.5873	11.5873	11.6548	11.6537	11.655	11.6832	11.6345	11.6345	11.7631	11.7631	1.13927e-09	0.460541	-2.17136	1 down vs 11	6.32334e-05	1.47567	1.47567	10 up vs 11	7.67239e-05	0.586577	-1.70481	2 down vs 11	0.108039	0.748146	-1.33664	3 down vs 11	0.67869	0.921681	-1.08497	4 down vs 11	0.877161	1.03089	1.03089	5 up vs 11	0.644681
6450039	HSD17B7	3.62667e-16	10.3918	10.3918	12.0497	12.4264	11.8897	11.9168	11.243	11.2129	11.4564	11.4564	11.6726	11.6726	11.882	11.882	11.939	11.9278	12.001	12.0187	12.082	12.082	12.2754	12.2754	8.65926e-14	0.347483	-2.87784	1 down vs 11	0.000637363	1.42364	1.42364	10 up vs 11	0.000674428	0.613906	-1.62891	2 down vs 11	0.0993259	0.726776	-1.37594	3 down vs 11	0.423078	0.844295	-1.18442	4 down vs 11	0.908917	0.976147	-1.02444	5 down vs 11	0.965814
6520706	LOC387908	3.3968e-16	9.46912	9.46912	12.3817	12.3204	12.6113	12.4693	12.2582	12.277	12.0428	12.0428	13.8679	13.8679	12.7164	12.7164	12.9991	13.0027	12.5785	12.6344	12.2001	12.2001	12.4766	12.4766	3.15701e-14	0.124981	-8.00122	1 down vs 11	0.596257	0.901903	-1.10877	10 down vs 11	0.622146	0.875216	-1.14257	2 down vs 11	0.425942	0.74403	-1.34403	3 down vs 11	0.018238	2.63633	2.63633	4 up vs 11	0.673528	1.18678	1.18678	5 up vs 11	0.280811
1240300	PELO	3.3489e-16	9.46468	9.46468	8.26876	8.23166	8.40303	8.43493	9.41959	9.41277	9.00165	9.00165	8.84886	8.84886	8.7258	8.7258	8.78998	8.78529	8.87742	8.86967	8.77877	8.77877	8.62734	8.62734	7.36603e-14	2.04168	2.04168	1 up vs 11	0.0400329	0.86858	-1.1513	10 down vs 11	4.25941e-11	1.96952	1.96952	2 up vs 11	0.00288534	1.48115	1.48115	3 up vs 11	0.0449325	1.33231	1.33231	4 up vs 11	0.157212	1.22338	1.22338	5 up vs 11	0.0437744
3170497	MTR3	2.98768e-16	9.6059	9.6059	9.00439	9.1226	9.08626	9.17859	8.53239	8.52448	9.19395	9.19395	8.96201	8.96201	8.45747	8.45747	8.41701	8.4157	8.00794	8.00465	8.42862	8.42862	8.51028	8.51028	0.0257892	1.34472	1.34472	1 up vs 11	0.711048	0.961933	-1.03957	10 down vs 11	0.00218408	0.635465	-1.57365	2 down vs 11	0.957451	1.0107	1.0107	3 up vs 11	0.4924	0.860601	-1.16198	4 down vs 11	0.0234742	0.606626	-1.64846	5 down vs 11	0.00462712
5700333	PSME2	2.95401e-16	9.93387	9.93387	9.59994	9.53397	9.78667	9.77595	11.2978	11.2903	11.3389	11.3389	10.8319	10.8319	10.812	10.812	9.88734	9.89347	9.73934	9.75219	9.87932	9.87932	9.92563	9.92563	0.572844	1.11568	1.11568	1 up vs 11	0.278414	0.845587	-1.18261	10 down vs 11	2.65129e-06	2.85669	2.85669	2 up vs 11	0.000324209	2.95467	2.95467	3 up vs 11	0.0243975	2.07909	2.07909	4 up vs 11	0.0271566	2.05066	2.05066	5 up vs 11	0.763862
6370041	C10orf45	2.94426e-16	8.89458	8.89458	10.0287	10.0314	10.1423	10.0992	9.9804	9.98525	9.62369	9.62369	9.56399	9.56399	9.99237	9.99237	9.88847	9.88701	10.0144	10.0283	9.96463	9.96463	9.72023	9.72023	2.52399e-17	0.433895	-2.30471	1 down vs 11	0.491146	0.954128	-1.04808	10 down vs 11	0.404407	0.92408	-1.08216	2 down vs 11	0.0120871	0.719231	-1.39037	3 down vs 11	0.00996509	0.690074	-1.44912	4 down vs 11	0.602728	0.92865	-1.07683	5 down vs 11	0.220365
2680609	MRPL39	2.93633e-16	8.92185	8.92185	8.4294	8.41028	8.37938	8.31134	9.50097	9.51164	9.48232	9.48232	9.19418	9.19418	8.82101	8.82101	8.69186	8.69883	8.86827	8.86826	8.83343	8.83343	9.02003	9.02003	0.000384596	1.5268	1.5268	1 up vs 11	0.459425	1.07099	1.07099	10 up vs 11	1.59692e-09	2.29788	2.29788	2 up vs 11	9.29492e-06	2.25165	2.25165	3 up vs 11	0.00187011	1.844	1.844	4 up vs 11	0.0691593	1.42373	1.42373	5 up vs 11	0.100306
5890725	LLGL2	2.86089e-16	8.57406	8.57406	9.20079	9.15079	9.11626	9.09871	7.97039	7.95279	8.04001	8.04001	8.18668	8.18668	8.15904	8.15904	8.43275	8.43837	8.80903	8.8152	8.41307	8.41307	8.51605	8.51605	0.000355653	0.695127	-1.43859	1 down vs 11	0.648244	1.03676	1.03676	10 up vs 11	3.09121e-11	0.451903	-2.21287	2 down vs 11	2.97776e-06	0.480065	-2.08305	3 down vs 11	0.000190738	0.531439	-1.88168	4 down vs 11	0.000123998	0.521353	-1.91809	5 down vs 11	0.00123488
6860315	IFITM1	2.79567e-16	13.0445	13.0445	11.6934	11.5356	12.1373	12.1679	11.1388	11.1496	10.8687	10.8687	10.6611	10.6611	11.8979	11.8979	11.9216	11.8793	11.3521	11.371	11.3907	11.3907	10.8744	10.8744	0.000325182	1.83603	1.83603	1 up vs 11	0.0010675	0.645117	-1.55011	10 down vs 11	0.000162462	0.493681	-2.0256	2 down vs 11	0.000433478	0.406348	-2.46094	3 down vs 11	0.000202802	0.351891	-2.84179	4 down vs 11	0.494692	0.829324	-1.2058	5 down vs 11	0.386066
5360092	CDC2	2.76752e-16	8.11412	8.11412	6.85007	6.81108	6.75202	6.73692	6.75669	6.75761	6.68646	6.68646	6.70977	6.70977	6.67773	6.67773	6.73106	6.73234	6.71076	6.70535	6.8488	6.8488	7.01192	7.01192	3.24868e-20	2.59765	2.59765	1 up vs 11	0.461253	1.05275	1.05275	10 up vs 11	0.882155	1.01444	1.01444	2 up vs 11	0.79219	0.965631	-1.03559	3 down vs 11	0.897005	0.981356	-1.019	4 down vs 11	0.77784	0.959805	-1.04188	5 down vs 11	0.979314
5080707	LOC130612	2.71666e-16	7.76968	7.76968	6.65315	6.648	6.7057	6.76067	6.82033	6.82794	6.69299	6.69299	6.66738	6.66738	6.63315	6.63315	6.68337	6.67518	6.72466	6.72118	6.67591	6.67591	6.71328	6.71328	3.54578e-21	2.01253	2.01253	1 up vs 11	0.115157	0.924876	-1.08123	10 down vs 11	0.496312	1.04773	1.04773	2 up vs 11	0.617739	0.95417	-1.04803	3 down vs 11	0.530145	0.937385	-1.0668	4 down vs 11	0.391094	0.915401	-1.09242	5 down vs 11	0.494379
5860593	DKFZP547E1010	2.60116e-16	8.46534	8.46534	8.54198	8.55828	8.63829	8.58199	9.62016	9.62713	9.54114	9.54114	9.40285	9.40285	9.27138	9.27138	9.18086	9.18951	9.39531	9.40625	9.29932	9.29932	9.26419	9.26419	0.318856	0.92233	-1.08421	1 down vs 11	0.798751	0.983705	-1.01656	10 down vs 11	2.83127e-13	2.06358	2.06358	2 up vs 11	2.60484e-07	1.94417	1.94417	3 up vs 11	4.13048e-05	1.76646	1.76646	4 up vs 11	0.000511147	1.61261	1.61261	5 up vs 11	0.000283198
4590040	SUCLA2	2.57802e-16	7.66704	7.66704	6.98911	6.97137	7.15936	7.154	8.26377	8.26692	7.94265	7.94265	7.62492	7.62492	7.50986	7.50986	7.43541	7.44054	7.70868	7.69175	7.42755	7.42755	7.3705	7.3705	8.13873e-05	1.42706	1.42706	1 up vs 11	0.0711973	0.881099	-1.13495	10 down vs 11	5.81121e-13	2.16284	2.16284	2 up vs 11	6.51188e-05	1.72746	1.72746	3 up vs 11	0.0262063	1.38599	1.38599	4 up vs 11	0.0916629	1.27975	1.27975	5 up vs 11	0.10649
730369	ILF3	2.44704e-16	7.82706	7.82706	7.59284	7.71512	7.77214	7.78895	8.21172	8.20995	8.85843	8.85843	8.44475	8.44475	7.81293	7.81293	7.67194	7.6829	7.3676	7.36382	7.2877	7.2877	7.34315	7.34315	0.859562	1.02677	1.02677	1 up vs 11	0.666759	0.950113	-1.05251	10 down vs 11	0.0784877	1.33886	1.33886	2 up vs 11	0.00131342	2.09867	2.09867	3 up vs 11	0.0683422	1.57549	1.57549	4 up vs 11	0.946534	1.01676	1.01676	5 up vs 11	0.724626
3170193	TPI1	2.37676e-16	9.01895	9.01895	9.01815	9.01013	8.74987	8.73054	10.2025	10.2207	10.4403	10.4403	10.2249	10.2249	9.39445	9.39445	9.15737	9.18454	9.00914	9.02579	9.08251	9.08251	9.7265	9.7265	0.26872	1.22129	1.22129	1 up vs 11	0.17837	1.21384	1.21384	10 up vs 11	7.47627e-07	2.80923	2.80923	2 up vs 11	2.74718e-05	3.271	3.271	3 up vs 11	0.000709959	2.81748	2.81748	4 up vs 11	0.125903	1.58437	1.58437	5 up vs 11	0.213066
4670717	BIRC3	2.25266e-16	9.14599	9.14599	9.9471	9.94589	9.38121	9.35793	10.1801	10.1838	9.68731	9.68731	10.2204	10.2204	10.1093	10.1093	10.3845	10.3653	10.4209	10.4295	10.141	10.141	9.98973	9.98973	0.197018	0.863378	-1.15824	1 down vs 11	1.35258e-05	1.50312	1.50312	10 up vs 11	1.07985e-05	1.77266	1.77266	2 up vs 11	0.18591	1.25647	1.25647	3 up vs 11	0.00184207	1.81813	1.81813	4 up vs 11	0.00642569	1.6834	1.6834	5 up vs 11	2.11207e-05
1940397	FLJ20373	2.1629e-16	6.59051	6.59051	7.75611	7.66185	7.77624	7.67434	7.32668	7.31733	7.6754	7.6754	7.90436	7.90436	8.07812	8.07812	7.96382	7.97271	7.78401	7.77951	7.82615	7.82615	7.72959	7.72959	1.07274e-14	0.471773	-2.11966	1 down vs 11	0.899871	0.991379	-1.0087	10 down vs 11	0.0104859	0.780781	-1.28077	2 down vs 11	0.995554	1.00073	1.00073	3 up vs 11	0.267773	1.17285	1.17285	4 up vs 11	0.0528508	1.32297	1.32297	5 up vs 11	0.0886787
6650706	FKBP14	2.13656e-16	9.0251	9.0251	10.7325	11.0434	10.5887	10.5916	9.79945	9.78981	10.0352	10.0352	10.3201	10.3201	10.5423	10.5423	10.6478	10.6421	10.7176	10.7365	10.6809	10.6809	10.8507	10.8507	1.02346e-12	0.337622	-2.96189	1 down vs 11	0.00497172	1.36772	1.36772	10 up vs 11	0.00037182	0.57363	-1.74329	2 down vs 11	0.066907	0.679991	-1.47061	3 down vs 11	0.412046	0.828469	-1.20705	4 down vs 11	0.881346	0.966379	-1.03479	5 down vs 11	0.856045
3190176	C20orf139	2.13175e-16	8.92242	8.92242	7.92405	7.98022	7.78224	7.799	9.32499	9.32853	8.89758	8.89758	8.36484	8.36484	7.65702	7.65702	7.89032	7.85387	8.23518	8.25764	8.21459	8.21459	8.741	8.741	1.70545e-05	2.17863	2.17863	1 up vs 11	0.367273	1.13384	1.13384	10 up vs 11	1.8631e-07	2.88691	2.88691	2 up vs 11	0.00463895	2.14144	2.14144	3 up vs 11	0.17799	1.48025	1.48025	4 up vs 11	0.734555	0.906272	-1.10342	5 down vs 11	0.87628
3120181	COTL1	2.11673e-16	12.4946	12.4946	11.5743	11.5513	11.6304	11.5358	10.9975	10.9922	10.1388	10.1388	10.6322	10.6322	10.8164	10.8164	10.9103	10.8901	11.2247	11.2136	11.0841	11.0841	11.0124	11.0124	4.73498e-08	1.9437	1.9437	1 up vs 11	0.906077	1.01085	1.01085	10 up vs 11	0.00349392	0.686087	-1.45754	2 down vs 11	1.35586e-07	0.379723	-2.6335	3 down vs 11	0.00128629	0.534554	-1.87072	4 down vs 11	0.00985619	0.607367	-1.64645	5 down vs 11	0.00601161
1940156	ZFP36L1	2.05612e-16	12.1268	12.1268	12.0643	12.0476	12.0754	12.0696	13.5498	13.5318	12.4792	12.4792	12.4299	12.4299	12.2997	12.2997	12.3524	12.3478	12.8998	12.8802	12.248	12.248	11.8996	11.8996	0.661058	1.04043	1.04043	1 up vs 11	0.831889	0.984851	-1.01538	10 down vs 11	2.43378e-18	2.75535	2.75535	2 up vs 11	0.039693	1.32833	1.32833	3 up vs 11	0.097634	1.2837	1.2837	4 up vs 11	0.288662	1.17292	1.17292	5 up vs 11	0.128269
6350408	DUSP19	2.0028e-16	9.63291	9.63291	10.8713	11.2022	10.779	10.8575	9.83883	9.84508	10.2552	10.2552	10.4879	10.4879	10.8041	10.8041	10.9323	10.9268	10.7248	10.7467	10.7937	10.7937	10.9954	10.9954	4.06577e-10	0.427918	-2.3369	1 down vs 11	0.0183031	1.26987	1.26987	10 up vs 11	1.39005e-06	0.495713	-2.01729	2 down vs 11	0.0301171	0.658704	-1.51813	3 down vs 11	0.221584	0.773984	-1.29202	4 down vs 11	0.859439	0.963661	-1.03771	5 down vs 11	0.78498
6590601	CCR5	1.97288e-16	7.33589	7.33589	8.21913	8.21015	7.47187	7.4006	8.37712	8.36777	8.95772	8.95772	8.51935	8.51935	8.13162	8.13162	7.72642	7.72301	8.51346	8.53639	7.46353	7.46353	8.73981	8.73981	0.810779	0.956134	-1.04588	1 down vs 11	0.000243736	1.75267	1.75267	10 up vs 11	0.00148073	1.955	1.955	2 up vs 11	0.000212514	2.94265	2.94265	3 up vs 11	0.0137037	2.17158	2.17158	4 up vs 11	0.104971	1.65981	1.65981	5 up vs 11	0.393927
4210138	MGC29762	1.96914e-16	9.43352	9.43352	10.8247	11.1652	10.6644	10.7298	9.90702	9.90477	10.1008	10.1008	10.3711	10.3711	10.6019	10.6019	10.7577	10.7505	10.7106	10.7222	10.7263	10.7263	11.0392	11.0392	4.66419e-11	0.407186	-2.45588	1 down vs 11	0.00296787	1.35232	1.35232	10 up vs 11	6.32204e-05	0.564486	-1.77152	2 down vs 11	0.0232616	0.646666	-1.54639	3 down vs 11	0.234139	0.779884	-1.28224	4 down vs 11	0.670792	0.9152	-1.09266	5 down vs 11	0.934537
1780242	ZDHHC2	1.96716e-16	7.79032	7.79032	8.32683	8.2479	8.73293	8.82966	8.0266	8.01114	7.72379	7.72379	7.98494	7.98494	7.99729	7.99729	8.06097	8.0566	8.63169	8.62155	8.78253	8.78253	8.71869	8.71869	6.49226e-10	0.486553	-2.05528	1 down vs 11	6.78752e-06	0.668148	-1.49667	10 down vs 11	5.17503e-06	0.567024	-1.76359	2 down vs 11	7.03398e-06	0.464623	-2.15228	3 down vs 11	0.00140536	0.55682	-1.79591	4 down vs 11	0.00164071	0.561607	-1.7806	5 down vs 11	0.00053956
6400100	TMEM17	1.9329e-16	9.26405	9.26405	10.9334	11.2732	10.8216	10.8356	9.98679	9.98389	10.4081	10.4081	10.6414	10.6414	10.915	10.915	10.9526	10.9503	10.8246	10.8456	10.8766	10.8766	11.0812	11.0812	1.08162e-13	0.336455	-2.97216	1 down vs 11	0.00434611	1.35442	1.35442	10 up vs 11	8.07267e-05	0.554141	-1.8046	2 down vs 11	0.139127	0.74359	-1.34483	3 down vs 11	0.538245	0.87408	-1.14406	4 down vs 11	0.801071	1.05661	1.05661	5 up vs 11	0.665668
2320133	C7orf35	1.92797e-16	7.82899	7.82899	8.59924	8.55635	8.38625	8.38993	9.1794	9.16497	8.72699	8.72699	8.82756	8.82756	9.19431	9.19431	9.12434	9.13222	9.47644	9.4555	9.08028	9.08028	9.4283	9.4283	0.000477298	0.677859	-1.47523	1 down vs 11	0.184059	1.12227	1.12227	10 up vs 11	1.5873e-05	1.71124	1.71124	2 up vs 11	0.1579	1.26318	1.26318	3 up vs 11	0.094656	1.35438	1.35438	4 up vs 11	0.0024075	1.7464	1.7464	5 up vs 11	0.00091421
6220270	LEF1	1.84807e-16	9.58995	9.58995	10.795	10.77	10.7674	10.7016	10.1673	10.1763	9.71747	9.71747	10.1531	10.1531	10.6895	10.6895	10.6012	10.5993	10.6923	10.6789	10.7308	10.7308	10.5029	10.5029	1.48471e-08	0.462755	-2.16097	1 down vs 11	0.641916	1.0485	1.0485	10 up vs 11	0.0108968	0.694783	-1.4393	2 down vs 11	0.000580512	0.505518	-1.97817	3 down vs 11	0.0750942	0.683695	-1.46264	4 down vs 11	0.968492	0.991647	-1.00842	5 down vs 11	0.691588
102850450	Hs.449602	1.80201e-16	9.16321	9.16321	9.18847	9.12116	9.10879	9.11106	7.59671	7.59319	7.11916	7.11916	7.20039	7.20039	8.06762	8.06762	8.43132	8.4103	8.46282	8.51473	9.00523	9.00523	9.12946	9.12946	0.827296	1.03681	1.03681	1 up vs 11	0.957674	1.00702	1.00702	10 up vs 11	5.55626e-08	0.349202	-2.86367	2 down vs 11	1.80121e-07	0.251408	-3.97759	3 down vs 11	3.79304e-06	0.265969	-3.75983	4 down vs 11	0.00942572	0.485168	-2.06114	5 down vs 11	0.0374459
2940180	FLJ00060	1.72566e-16	8.63026	8.63026	10.1028	10.4241	10.0084	9.98403	9.30694	9.30991	9.62474	9.62474	9.85989	9.85989	10.1699	10.1699	10.2347	10.2338	10.0647	10.0838	10.0624	10.0624	10.3347	10.3347	5.43251e-12	0.391268	-2.5558	1 down vs 11	0.00241	1.35663	1.35663	10 up vs 11	0.000846293	0.626715	-1.59562	2 down vs 11	0.186959	0.779547	-1.2828	3 down vs 11	0.676344	0.917554	-1.08985	4 down vs 11	0.532058	1.13752	1.13752	5 up vs 11	0.319176
1230403	SULT1A1	1.66218e-16	9.31908	9.31908	10.4995	10.6971	10.4662	10.4376	9.637	9.6062	9.64289	9.64289	10.0044	10.0044	10.2829	10.2829	10.5273	10.528	10.539	10.5401	10.6218	10.6218	10.7079	10.7079	8.34461e-08	0.46058	-2.17117	1 down vs 11	0.100454	1.19706	1.19706	10 up vs 11	0.000205077	0.562	-1.77936	2 down vs 11	0.00877393	0.576476	-1.73468	3 down vs 11	0.18788	0.740637	-1.35019	4 down vs 11	0.637162	0.898316	-1.11319	5 down vs 11	0.743051
3120154	HBB	1.58311e-16	10.3414	10.3414	10.3758	10.5601	10.6535	10.7589	8.71712	8.71968	8.97758	8.97758	9.4612	9.4612	9.60875	9.60875	9.50374	9.52986	10.109	10.1501	10.4201	10.4201	10.4569	10.4569	0.0505398	0.748712	-1.33563	1 down vs 11	0.239965	0.871303	-1.14771	10 down vs 11	9.55575e-15	0.2433	-4.11015	2 down vs 11	1.4549e-07	0.290923	-3.43734	3 down vs 11	0.000320864	0.406782	-2.45832	4 down vs 11	0.00135019	0.450587	-2.21933	5 down vs 11	5.74694e-05
6420605	BTEB1	1.52097e-16	9.98543	9.98543	9.87795	9.95226	9.92944	9.95359	8.91678	8.90432	8.95873	8.95873	9.1306	9.1306	8.71239	8.71239	8.58173	8.60455	8.16682	8.18597	9.0722	9.0722	8.90319	8.90319	0.877544	1.02231	1.02231	1 up vs 11	0.993528	0.999076	-1.00092	10 down vs 11	9.47242e-06	0.483212	-2.06948	2 down vs 11	0.00181454	0.501782	-1.9929	3 down vs 11	0.0176011	0.565268	-1.76907	4 down vs 11	0.000409731	0.423021	-2.36395	5 down vs 11	6.93924e-06
5890025	FLNA	1.48079e-16	11.9054	11.9054	12.787	12.8007	12.4882	12.5761	10.9808	10.9495	11.5065	11.5065	11.4111	11.4111	12.1029	12.1029	12.1372	12.1518	11.9059	11.9071	11.9903	11.9903	12.1334	12.1334	0.000297013	0.628232	-1.59177	1 down vs 11	0.120218	1.16846	1.16846	10 up vs 11	2.22637e-13	0.323848	-3.08787	2 down vs 11	0.000146	0.476447	-2.09887	3 down vs 11	0.000158484	0.445961	-2.24235	4 down vs 11	0.116639	0.720388	-1.38814	5 down vs 11	0.0948612
102510671	Hs.144923	1.41634e-16	8.06226	8.06226	8.14352	8.15392	8.08472	8.15499	6.46384	6.45497	6.7501	6.7501	7.19807	7.19807	6.48667	6.48667	6.56901	6.55532	6.27509	6.28471	6.96985	6.96985	6.94477	6.94477	0.657376	0.937745	-1.06639	1 down vs 11	0.994893	0.999262	-1.00074	10 down vs 11	1.55055e-11	0.307782	-3.24905	2 down vs 11	1.84369e-05	0.377646	-2.64798	3 down vs 11	0.00653387	0.515155	-1.94116	4 down vs 11	3.9003e-06	0.31462	-3.17844	5 down vs 11	1.98613e-07
3140632	GAJ	1.34188e-16	7.89525	7.89525	6.94958	6.91887	6.84498	6.83889	6.75234	6.75896	6.6314	6.6314	6.59922	6.59922	6.62597	6.62597	6.61466	6.61644	6.79025	6.79752	6.93133	6.93133	6.84598	6.84598	3.5592e-20	2.07968	2.07968	1 up vs 11	0.301397	1.057	1.057	10 up vs 11	0.456332	0.946102	-1.05697	2 down vs 11	0.159891	0.866042	-1.15468	3 down vs 11	0.138502	0.846941	-1.18072	4 down vs 11	0.187773	0.862791	-1.15903	5 down vs 11	0.102674
6550463	KIAA0040	1.28632e-16	7.37179	7.37179	7.54225	7.40038	7.2686	7.22807	7.54462	7.53017	7.14017	7.14017	7.1307	7.1307	7.3247	7.3247	7.04923	7.05855	7.46807	7.45328	7.41851	7.41851	8.33936	8.33936	0.264874	1.10475	1.10475	1 up vs 11	0.0939753	1.12686	1.12686	10 up vs 11	0.0349348	1.23294	1.23294	2 up vs 11	0.652118	0.940894	-1.06282	3 down vs 11	0.648444	0.934734	-1.06982	4 down vs 11	0.65094	1.06927	1.06927	5 up vs 11	0.346315
2480400	SNTB2	1.27519e-16	7.97807	7.97807	8.09667	8.16154	7.96203	7.93613	6.98115	6.96802	6.91901	6.91901	7.13292	7.13292	7.14242	7.14242	7.45905	7.46306	7.72534	7.73405	7.60116	7.60116	7.95213	7.95213	0.752454	1.0295	1.0295	1 up vs 11	0.0346286	1.16911	1.16911	10 up vs 11	8.68941e-10	0.511174	-1.95628	2 down vs 11	1.37788e-06	0.4941	-2.02388	3 down vs 11	0.000380569	0.573069	-1.74499	4 down vs 11	0.000442978	0.576858	-1.73353	5 down vs 11	0.0118614
7000110	KIAA1268	1.14796e-16	8.81192	8.81192	8.70763	8.69597	8.64969	8.65399	10.0328	10.0256	9.94372	9.94372	9.53858	9.53858	10.0177	10.0177	9.2235	9.20266	9.35	9.34962	9.39441	9.39441	9.29051	9.29051	0.342001	1.11568	1.11568	1 up vs 11	0.750609	1.02952	1.02952	10 up vs 11	8.14477e-12	2.5876	2.5876	2 up vs 11	9.63356e-07	2.44481	2.44481	3 up vs 11	0.0016233	1.84623	1.84623	4 up vs 11	2.10728e-06	2.57352	2.57352	5 up vs 11	0.0191747
1990519	SIAHBP1	1.09391e-16	10.4934	10.4934	9.82197	9.89134	9.95654	10.0154	10.898	10.884	11.0472	11.0472	10.921	10.921	10.3454	10.3454	10.2762	10.2841	10.0884	10.0692	9.82948	9.82948	9.80492	9.80492	0.00341481	1.39281	1.39281	1 up vs 11	0.332525	0.917577	-1.08983	10 down vs 11	2.68234e-06	1.82589	1.82589	2 up vs 11	4.05525e-05	2.04454	2.04454	3 up vs 11	0.00088391	1.87321	1.87321	4 up vs 11	0.217236	1.25701	1.25701	5 up vs 11	0.232566
6840039	NTHL1	1.09232e-16	8.11845	8.11845	7.27134	7.16071	7.05439	7.05656	7.32584	7.33276	7.30943	7.30943	7.17079	7.17079	7.16168	7.16168	7.24961	7.25484	7.19456	7.18769	7.12834	7.12834	7.45161	7.45161	2.12976e-18	2.08765	2.08765	1 up vs 11	0.210985	1.07486	1.07486	10 up vs 11	0.0177028	1.211	1.211	2 up vs 11	0.11142	1.19157	1.19157	3 up vs 11	0.509852	1.0824	1.0824	4 up vs 11	0.544143	1.07558	1.07558	5 up vs 11	0.175272
3830050	MGC13053	1.06018e-16	10.5386	10.5386	12.1227	12.5034	12.026	12.0879	11.2727	11.2366	11.693	11.693	11.9852	11.9852	12.1751	12.1751	12.3017	12.2975	12.1858	12.2051	12.1536	12.1536	12.2109	12.2109	6.52297e-13	0.341677	-2.92674	1 down vs 11	0.00818636	1.33382	1.33382	10 up vs 11	0.000120492	0.554304	-1.80406	2 down vs 11	0.182731	0.760577	-1.31479	3 down vs 11	0.751022	0.931309	-1.07376	4 down vs 11	0.787331	1.06237	1.06237	5 up vs 11	0.441931
50324	CREB1	1.02589e-16	8.67817	8.67817	10.0117	10.2969	9.93709	9.97675	9.15309	9.16079	9.39438	9.39438	9.63685	9.63685	9.84917	9.84917	10.0379	10.0279	9.90597	9.92069	9.89151	9.89151	10.1019	10.1019	3.79502e-12	0.406526	-2.45987	1 down vs 11	0.0193472	1.24851	1.24851	10 up vs 11	2.72092e-05	0.568031	-1.76047	2 down vs 11	0.0253772	0.667869	-1.4973	3 down vs 11	0.230433	0.790097	-1.26567	4 down vs 11	0.651878	0.915371	-1.09245	5 down vs 11	0.829645
101740168	Hs.269739	1.02443e-16	7.16041	7.16041	7.3035	7.3173	7.25671	7.25926	7.2912	7.28065	7.41511	7.41511	7.51916	7.51916	7.76699	7.76699	7.72377	7.72881	7.7042	7.70636	7.80726	7.80726	8.29258	8.29258	0.423853	0.933782	-1.07091	1 down vs 11	0.554874	1.04105	1.04105	10 up vs 11	0.875308	1.01494	1.01494	2 up vs 11	0.405409	1.11408	1.11408	3 up vs 11	0.206063	1.1974	1.1974	4 up vs 11	0.0142972	1.42182	1.42182	5 up vs 11	0.0072481
2260102	MARK2	1.00772e-16	10.0709	10.0709	11.0336	11.0915	10.9974	11.0606	10.3835	10.3661	10.0014	10.0014	10.1799	10.1799	10.5139	10.5139	10.5446	10.5343	10.917	10.9277	10.7881	10.7881	10.8392	10.8392	5.00291e-11	0.503596	-1.98572	1 down vs 11	0.778769	1.0217	1.0217	10 up vs 11	1.20861e-05	0.617931	-1.6183	2 down vs 11	1.39973e-06	0.479918	-2.08369	3 down vs 11	0.000191952	0.543122	-1.84121	4 down vs 11	0.0186495	0.684584	-1.46074	5 down vs 11	0.00732394
6510215	LOC129039	9.23066e-17	9.92632	9.92632	8.40735	8.44123	8.65923	8.54281	8.31087	8.32581	8.42437	8.42437	8.19766	8.19766	8.12099	8.12099	8.31228	8.312	8.32935	8.33425	8.3517	8.3517	8.27626	8.27626	1.59951e-19	2.60904	2.60904	1 up vs 11	0.327828	0.932016	-1.07294	10 down vs 11	0.132957	0.860352	-1.16231	2 down vs 11	0.548624	0.921183	-1.08556	3 down vs 11	0.112018	0.78723	-1.27028	4 down vs 11	0.0526589	0.746485	-1.33961	5 down vs 11	0.205961
3830092	MGC20398	9.03097e-17	7.21567	7.21567	8.11276	8.16345	8.30061	8.24979	8.64017	8.64318	8.21737	8.21737	8.0985	8.0985	8.52195	8.52195	8.61432	8.60789	8.74422	8.75908	8.66487	8.66487	8.50487	8.50487	1.839e-12	0.488311	-2.04788	1 down vs 11	0.416139	0.941909	-1.06167	10 down vs 11	0.00834569	1.31347	1.31347	2 up vs 11	0.872439	0.977773	-1.02273	3 down vs 11	0.494414	0.900442	-1.11057	4 down vs 11	0.219922	1.20761	1.20761	5 up vs 11	0.0561545
5360059	CD97	8.8357e-17	11.7357	11.7357	10.6913	10.8989	11.1113	11.129	10.039	10.0131	9.98651	9.98651	10.4277	10.4277	10.6732	10.6732	10.2805	10.2933	10.3011	10.3086	10.7128	10.7128	10.1561	10.1561	0.000121232	1.52284	1.52284	1 up vs 11	0.0613155	0.852588	-1.1729	10 down vs 11	9.1879e-10	0.461414	-2.16725	2 down vs 11	2.5055e-06	0.452989	-2.20756	3 down vs 11	0.00664305	0.615015	-1.62598	4 down vs 11	0.0754114	0.729137	-1.37148	5 down vs 11	0.000149891
670112	RPS27L	8.79433e-17	10.5899	10.5899	11.2168	11.0953	10.8838	10.9429	10.5397	10.5424	10.1364	10.1364	10.5371	10.5371	10.6752	10.6752	10.7821	10.7755	10.8685	10.8548	11.5688	11.5688	11.9443	11.9443	0.0268057	0.782946	-1.27723	1 down vs 11	0.226637	1.11142	1.11142	10 up vs 11	0.0230031	0.757597	-1.31996	2 down vs 11	0.00096544	0.57175	-1.74902	3 down vs 11	0.123312	0.754772	-1.3249	4 down vs 11	0.308232	0.830643	-1.20389	5 down vs 11	0.448458
4810075	FLJ35119	8.11797e-17	9.49273	9.49273	11.0888	11.4544	10.9379	10.9608	10.1601	10.1281	10.3651	10.3651	10.7022	10.7022	10.9907	10.9907	11.1545	11.1481	11.0588	11.0746	11.0258	11.0258	11.2006	11.2006	4.27358e-11	0.361472	-2.76646	1 down vs 11	0.00287655	1.40801	1.40801	10 up vs 11	0.000324669	0.561474	-1.78103	2 down vs 11	0.0564444	0.661727	-1.5112	3 down vs 11	0.447019	0.835897	-1.19632	4 down vs 11	0.929703	1.02099	1.02099	5 up vs 11	0.512867
6110279	CD24	7.6862e-17	7.38952	7.38952	7.19178	7.18277	7.20938	7.25987	6.68862	6.67387	5.55004	5.55004	5.68451	5.68451	5.80876	5.80876	6.19712	6.14114	7.60627	7.64347	7.16547	7.16547	7.19105	7.19105	0.451264	1.09403	1.09403	1 up vs 11	0.573272	0.947957	-1.0549	10 down vs 11	0.0024235	0.666185	-1.50108	2 down vs 11	1.01662e-09	0.305694	-3.27124	3 down vs 11	1.6329e-07	0.335559	-2.9801	4 down vs 11	1.17525e-06	0.365738	-2.7342	5 down vs 11	7.41058e-06
4920072	LGP2	7.65763e-17	9.00763	9.00763	8.53543	8.48589	8.84026	8.92029	8.21294	8.21235	7.88328	7.88328	7.39764	7.39764	8.53449	8.53449	8.70368	8.64293	8.90668	8.89803	9.0463	9.0463	8.39789	8.39789	0.63178	1.06241	1.06241	1 up vs 11	0.00320187	0.739998	-1.35136	10 down vs 11	0.000580733	0.612193	-1.63347	2 down vs 11	0.000250415	0.487334	-2.05198	3 down vs 11	1.46015e-06	0.348045	-2.87319	4 down vs 11	0.203407	0.765353	-1.30659	5 down vs 11	0.276948
6660593	GNAS	7.23831e-17	9.77372	9.77372	11.2436	11.2268	11.2834	11.1772	10.8922	10.883	10.728	10.728	10.9359	10.9359	10.9561	10.9561	11.0211	11.0217	11.3829	11.3807	11.2236	11.2236	11.2753	11.2753	2.82472e-17	0.378022	-2.64535	1 down vs 11	0.665362	1.03502	1.03502	10 up vs 11	0.0665021	0.815546	-1.22617	2 down vs 11	0.0414551	0.73247	-1.36524	3 down vs 11	0.314511	0.846004	-1.18203	4 down vs 11	0.356465	0.857897	-1.16564	5 down vs 11	0.440934
2570154	C6orf83	7.11845e-17	10.1418	10.1418	9.17735	9.11375	8.91689	8.88638	9.84137	9.85068	9.42158	9.42158	9.36546	9.36546	9.03265	9.03265	9.10264	9.10231	9.41962	9.41708	9.05886	9.05886	9.48778	9.48778	3.93851e-14	2.38741	2.38741	1 up vs 11	0.0559584	1.1707	1.1707	10 up vs 11	2.95825e-08	1.95112	1.95112	2 up vs 11	0.0185688	1.44915	1.44915	3 up vs 11	0.0535647	1.39385	1.39385	4 up vs 11	0.553091	1.1067	1.1067	5 up vs 11	0.298906
2360438	GTF2H4	7.02355e-17	8.2328	8.2328	7.3402	7.36306	7.45753	7.4831	8.25369	8.26682	8.5574	8.5574	8.25787	8.25787	8.04782	8.04782	8.05352	8.04796	7.83294	7.82522	7.65221	7.65221	7.71533	7.71533	5.68337e-09	1.68144	1.68144	1 up vs 11	0.212136	0.920159	-1.08677	10 down vs 11	2.88402e-08	1.72157	1.72157	2 up vs 11	2.96652e-08	2.10571	2.10571	3 up vs 11	0.000164227	1.71092	1.71092	4 up vs 11	0.0054194	1.4791	1.4791	5 up vs 11	0.0010185
3440280	ITCH	6.39086e-17	9.16589	9.16589	10.4626	10.8096	10.3728	10.405	9.68798	9.65663	9.78004	9.78004	10.1954	10.1954	10.4943	10.4943	10.5603	10.5556	10.6209	10.6326	10.5732	10.5732	10.6404	10.6404	3.18697e-09	0.423636	-2.36052	1 down vs 11	0.0102421	1.32375	1.32375	10 up vs 11	0.000699679	0.595276	-1.67989	2 down vs 11	0.0365164	0.648441	-1.54216	3 down vs 11	0.518876	0.864775	-1.15637	4 down vs 11	0.78321	1.06389	1.06389	5 up vs 11	0.581869
4780010	LOC51145	6.16062e-17	9.34116	9.34116	10.4071	10.6684	10.3224	10.3883	9.56614	9.52661	9.86183	9.86183	10.1703	10.1703	10.464	10.464	10.6053	10.5959	10.5553	10.5614	10.4468	10.4468	10.5384	10.5384	6.78121e-08	0.483925	-2.06643	1 down vs 11	0.0567493	1.21428	1.21428	10 up vs 11	3.83774e-05	0.550309	-1.81716	2 down vs 11	0.0600009	0.694249	-1.44041	3 down vs 11	0.474639	0.859773	-1.1631	4 down vs 11	0.803768	1.05386	1.05386	5 up vs 11	0.418603
1740451	HAPLN3	6.11238e-17	7.26096	7.26096	7.08267	6.93602	6.86053	6.78209	7.83576	7.82804	7.49186	7.49186	7.06769	7.06769	7.36653	7.36653	7.06745	7.06384	7.06765	7.07575	7.16604	7.16604	7.03908	7.03908	0.000148041	1.39365	1.39365	1 up vs 11	0.116895	1.1126	1.1126	10 up vs 11	2.3905e-12	2.06472	2.06472	2 up vs 11	0.000203085	1.63555	1.63555	3 up vs 11	0.162745	1.21892	1.21892	4 up vs 11	0.00474272	1.49946	1.49946	5 up vs 11	0.102311
3120528	DKFZP434C245	5.85542e-17	7.91794	7.91794	6.89117	6.86769	6.84536	6.90284	6.92254	6.90907	7.02426	7.02426	7.01759	7.01759	7.01769	7.01769	7.1135	7.11861	6.91788	6.88959	6.91519	6.91519	6.82575	6.82575	3.94715e-21	2.02104	2.02104	1 up vs 11	0.624191	0.975926	-1.02467	10 down vs 11	0.950112	1.00433	1.00433	2 up vs 11	0.374776	1.0878	1.0878	3 up vs 11	0.443654	1.08278	1.08278	4 up vs 11	0.443232	1.08286	1.08286	5 up vs 11	0.088414
770014	ZFP36	5.76328e-17	10.222	10.222	12.3445	12.083	12.1099	12.1892	10.9322	10.921	10.3373	10.3373	11.2218	11.2218	11.1724	11.1724	11.2504	11.2523	11.0028	11.0298	11.2638	11.2638	11.0678	11.0678	1.67483e-12	0.255761	-3.90989	1 down vs 11	0.59806	0.929051	-1.07637	10 down vs 11	1.20414e-05	0.415173	-2.40864	2 down vs 11	3.53911e-06	0.277031	-3.60971	3 down vs 11	0.0225239	0.511427	-1.95531	4 down vs 11	0.0165966	0.494206	-2.02345	5 down vs 11	0.00888082
6370338	DKFZp727G131	5.13265e-17	9.33533	9.33533	10.6336	11.022	10.5098	10.5114	9.77249	9.74993	9.92362	9.92362	10.2989	10.2989	10.5501	10.5501	10.7156	10.7222	10.7037	10.719	10.622	10.622	10.7727	10.7727	1.10584e-08	0.442558	-2.25959	1 down vs 11	0.00114055	1.42466	1.42466	10 up vs 11	0.00049179	0.589901	-1.6952	2 down vs 11	0.0464388	0.665373	-1.50292	3 down vs 11	0.508209	0.863047	-1.15869	4 down vs 11	0.90393	1.02721	1.02721	5 up vs 11	0.435701
105700044	hmm23847	4.84755e-17	8.9622	8.9622	9.13193	9.10193	9.00389	8.90932	7.46175	7.43132	7.66775	7.66775	7.74731	7.74731	8.17333	8.17333	8.37694	8.3747	8.16949	8.1826	8.51538	8.51538	8.4567	8.4567	0.742498	1.03734	1.03734	1 up vs 11	0.134254	1.14283	1.14283	10 up vs 11	8.68178e-14	0.358986	-2.78563	2 down vs 11	1.14373e-06	0.422912	-2.36456	3 down vs 11	2.60802e-05	0.44689	-2.23769	4 down vs 11	0.00659616	0.600408	-1.66553	5 down vs 11	0.0186445
5270056	LSM5	4.80605e-17	10.9613	10.9613	9.70711	9.61679	9.91584	9.87873	10.3928	10.3992	10.2081	10.2081	10.0072	10.0072	9.80186	9.80186	9.82688	9.81759	9.81331	9.80335	10.0696	10.0696	10.0195	10.0195	9.28608e-14	2.11776	2.11776	1 up vs 11	0.0125975	0.833967	-1.19909	10 down vs 11	0.000415606	1.43446	1.43446	2 up vs 11	0.0972181	1.2565	1.2565	3 up vs 11	0.553087	1.09313	1.09313	4 up vs 11	0.722547	0.948114	-1.05473	5 down vs 11	0.737249
1940292	MGC29814	4.79097e-17	10.1413	10.1413	9.81539	9.79556	9.78884	9.81274	9.00239	9.02952	9.17082	9.17082	9.30759	9.30759	9.17138	9.17138	8.78367	8.76361	8.61174	8.63521	9.12933	9.12933	9.50217	9.50217	0.032379	1.25573	1.25573	1 up vs 11	0.887219	0.988162	-1.01198	10 down vs 11	7.34715e-06	0.581069	-1.72097	2 down vs 11	0.00608186	0.64086	-1.5604	3 down vs 11	0.0472235	0.704589	-1.41927	4 down vs 11	0.0121375	0.64111	-1.55979	5 down vs 11	2.28709e-06
870408	NPM1	4.40512e-17	12.3139	12.3139	11.729	11.6547	11.9261	11.835	13.1335	13.173	13.2425	13.2425	12.8367	12.8367	12.3195	12.3195	12.1107	12.1176	11.9637	11.965	12.1676	12.1676	12.1256	12.1256	0.03269	1.39375	1.39375	1 up vs 11	0.309109	0.882518	-1.13312	10 down vs 11	2.26473e-07	2.52805	2.52805	2 up vs 11	5.14362e-05	2.65281	2.65281	3 up vs 11	0.00741718	2.00237	2.00237	4 up vs 11	0.190622	1.39918	1.39918	5 up vs 11	0.363608
2100286	MOAP1	4.39079e-17	8.27529	8.27529	9.20957	9.1776	9.15549	9.0893	7.77054	7.78335	7.95515	7.95515	8.32549	8.32549	8.74618	8.74618	8.73818	8.74863	8.41441	8.43025	8.77004	8.77004	8.83637	8.83637	4.71989e-06	0.568802	-1.75808	1 down vs 11	0.516444	1.06312	1.06312	10 up vs 11	1.61891e-10	0.404456	-2.47246	2 down vs 11	2.31104e-05	0.455606	-2.19488	3 down vs 11	0.00788678	0.58894	-1.69797	4 down vs 11	0.22772	0.788339	-1.26849	5 down vs 11	0.155229
6220685	C10orf33	4.25607e-17	7.16992	7.16992	7.68887	7.71031	7.76155	7.74393	6.71035	6.71047	6.96393	6.96393	6.99727	6.99727	7.09216	7.09216	7.14707	7.14765	7.40529	7.41355	7.33303	7.33303	7.19127	7.19127	6.658e-07	0.671747	-1.48866	1 down vs 11	0.701355	0.976965	-1.02358	10 down vs 11	3.16508e-14	0.488536	-2.04693	2 down vs 11	6.91578e-06	0.582367	-1.71713	3 down vs 11	7.38448e-05	0.595982	-1.6779	4 down vs 11	0.000494661	0.6365	-1.57109	5 down vs 11	0.000162528
6650441	AIM2	4.11267e-17	7.02872	7.02872	7.59335	7.54896	7.36137	7.31902	8.22306	8.23106	8.38782	8.38782	7.78344	7.78344	7.53579	7.53579	7.39981	7.39919	7.47218	7.47237	7.9846	7.9846	7.59731	7.59731	0.121858	0.817733	-1.22289	1 down vs 11	0.123608	1.17278	1.17278	10 up vs 11	1.95965e-05	1.88171	1.88171	2 up vs 11	0.000233806	2.09769	2.09769	3 up vs 11	0.135879	1.37976	1.37976	4 up vs 11	0.484941	1.16213	1.16213	5 up vs 11	0.758803
3450593	IQGAP1	4.05233e-17	9.83997	9.83997	10.7206	10.8824	10.5892	10.6217	9.6222	9.61083	10.1773	10.1773	10.4945	10.4945	10.6862	10.6862	10.6012	10.6043	10.3992	10.3889	10.5548	10.5548	10.615	10.615	3.08142e-08	0.581687	-1.71914	1 down vs 11	0.0149337	1.19808	1.19808	10 up vs 11	2.03355e-10	0.496263	-2.01506	2 down vs 11	0.0290204	0.734898	-1.36073	3 down vs 11	0.565166	0.915623	-1.09215	4 down vs 11	0.770381	1.04573	1.04573	5 up vs 11	0.925722
6620707	SLC39A8	3.99914e-17	8.4714	8.4714	7.56247	7.57446	8.03508	8.02709	8.67776	8.68847	8.97722	8.97722	9.06067	9.06067	8.54095	8.54095	8.11146	8.09575	7.87778	7.9147	7.89108	7.89108	8.018	8.018	0.00936999	1.36066	1.36066	1 up vs 11	0.000966992	0.73071	-1.36853	10 down vs 11	0.00052668	1.5816	1.5816	2 up vs 11	0.000292369	1.93204	1.93204	3 up vs 11	0.000320464	2.0471	2.0471	4 up vs 11	0.0684579	1.42786	1.42786	5 up vs 11	0.771069
70324	SELH	3.99816e-17	11.8245	11.8245	10.5145	10.4729	10.7826	10.8088	11.4368	11.434	11.1778	11.1778	11.0772	11.0772	10.9365	10.9365	10.7516	10.7828	10.8882	10.894	10.9708	10.9708	10.9495	10.9495	5.79424e-14	2.02198	2.02198	1 up vs 11	0.000651036	0.792283	-1.26218	10 down vs 11	6.88606e-06	1.54243	1.54243	2 up vs 11	0.0459907	1.29146	1.29146	3 up vs 11	0.183259	1.2045	1.2045	4 up vs 11	0.525389	1.0926	1.0926	5 up vs 11	0.878181
4050332	NUBP1	3.89296e-17	8.50728	8.50728	8.39528	8.42853	8.27004	8.29814	8.96985	8.96569	9.32875	9.32875	9.15726	9.15726	8.79726	8.79726	8.77212	8.77744	8.70906	8.70847	8.58679	8.58679	8.79144	8.79144	0.0499495	1.15601	1.15601	1 up vs 11	0.123529	1.0946	1.0946	10 up vs 11	6.80578e-08	1.58838	1.58838	2 up vs 11	2.08119e-09	2.04289	2.04289	3 up vs 11	2.79436e-06	1.81394	1.81394	4 up vs 11	0.00515827	1.41336	1.41336	5 up vs 11	0.00148792
4050309	LRP10	3.73601e-17	8.56514	8.56514	9.91677	9.90404	9.72609	9.67309	8.9145	8.90142	9.31114	9.31114	9.56895	9.56895	9.55764	9.55764	9.56592	9.57065	9.62543	9.63833	9.553	9.553	9.79243	9.79243	7.88759e-14	0.463951	-2.1554	1 down vs 11	0.030521	1.17361	1.17361	10 up vs 11	5.50266e-07	0.585739	-1.70724	2 down vs 11	0.0742065	0.778112	-1.28516	3 down vs 11	0.637214	0.930356	-1.07486	4 down vs 11	0.601158	0.923095	-1.08331	5 down vs 11	0.581617
730647	SQSTM1	3.62917e-17	6.0083	6.0083	7.43164	7.36366	7.37951	7.46525	8.08537	8.08543	7.2885	7.2885	7.36251	7.36251	7.37376	7.37376	7.63284	7.60957	7.92125	7.92665	7.92732	7.92732	7.87297	7.87297	3.13739e-16	0.364263	-2.74527	1 down vs 11	0.415176	0.932008	-1.07295	10 down vs 11	0.000455096	1.53707	1.53707	2 up vs 11	0.456518	0.884696	-1.13033	3 down vs 11	0.692529	0.931263	-1.07381	4 down vs 11	0.724743	0.938556	-1.06547	5 down vs 11	0.509544
940204	SYTL3	3.59616e-17	9.9277	9.9277	8.59924	8.69456	8.66427	8.72604	7.82132	7.81274	8.76217	8.76217	9.61716	9.61716	8.33556	8.33556	8.87983	8.88041	8.07106	8.12293	7.79504	7.79504	7.8752	7.8752	4.6303e-09	2.30003	2.30003	1 up vs 11	0.836684	0.97841	-1.02207	10 down vs 11	3.07419e-05	0.530967	-1.88336	2 down vs 11	0.901179	1.02535	1.02535	3 up vs 11	0.00583844	1.85461	1.85461	4 up vs 11	0.221687	0.762874	-1.31083	5 down vs 11	0.565177
730348	PTPN1	3.39079e-17	8.82559	8.82559	8.96398	9.00813	9.0823	9.03632	9.62867	9.63873	10.0243	10.0243	10.1635	10.1635	9.80006	9.80006	9.13079	9.13111	9.13881	9.14439	9.16101	9.16101	9.0554	9.0554	0.161808	0.864099	-1.15727	1 down vs 11	0.813422	0.98065	-1.01973	10 down vs 11	0.000387524	1.51825	1.51825	2 up vs 11	2.66712e-05	1.98336	1.98336	3 up vs 11	1.28327e-05	2.18427	2.18427	4 up vs 11	0.00258436	1.69789	1.69789	5 up vs 11	0.651371
1410537	BAG3	3.28559e-17	8.07794	8.07794	7.93527	7.9308	8.60034	8.6742	7.99648	7.98508	7.5042	7.5042	7.90036	7.90036	7.96374	7.96374	8.2167	8.20524	8.36726	8.38041	8.39549	8.39549	7.88636	7.88636	0.000372493	0.661467	-1.51179	1 down vs 11	6.65016e-08	0.59733	-1.67412	10 down vs 11	0.000202508	0.620231	-1.6123	2 down vs 11	5.67667e-06	0.444422	-2.25011	3 down vs 11	0.0049886	0.58486	-1.70981	4 down vs 11	0.00977331	0.611125	-1.63633	5 down vs 11	0.041762
2690242	LOC375506	3.21774e-17	8.91609	8.91609	10.3303	10.6743	10.2127	10.2382	9.55012	9.54623	9.65158	9.65158	10.0078	10.0078	10.2779	10.2779	10.3121	10.3033	10.3518	10.3714	10.4252	10.4252	10.5602	10.5602	1.44307e-11	0.39994	-2.50037	1 down vs 11	0.00264817	1.35291	1.35291	10 up vs 11	0.000627234	0.618994	-1.61552	2 down vs 11	0.0322309	0.665886	-1.50176	3 down vs 11	0.439007	0.852356	-1.17322	4 down vs 11	0.893982	1.02786	1.02786	5 up vs 11	0.794916
4010075	PCSK5	3.17266e-17	8.22911	8.22911	7.43784	7.44872	8.53341	8.43857	7.00203	7.00887	6.82524	6.82524	6.92379	6.92379	7.60026	7.60026	7.52739	7.50916	7.67177	7.66488	7.97842	7.97842	7.173	7.173	0.310543	0.864863	-1.15625	1 down vs 11	1.41419e-08	0.503529	-1.98598	10 down vs 11	4.2216e-09	0.371209	-2.6939	2 down vs 11	8.25163e-07	0.326843	-3.05958	3 down vs 11	1.91383e-05	0.349951	-2.85755	4 down vs 11	0.0154111	0.559297	-1.78796	5 down vs 11	0.00154753
3170139	SMG1	2.89978e-17	10.7384	10.7384	12.1392	12.3882	12.0107	12.0965	11.2165	11.205	11.709	11.709	11.9201	11.9201	12.0954	12.0954	12.1399	12.1382	12	12.0254	12.0975	12.0975	12.1691	12.1691	2.43318e-14	0.390095	-2.56348	1 down vs 11	0.0224416	1.22405	1.22405	10 up vs 11	1.21076e-06	0.539033	-1.85517	2 down vs 11	0.10948	0.764465	-1.3081	3 down vs 11	0.504248	0.884914	-1.13005	4 down vs 11	0.996569	0.999214	-1.00079	5 down vs 11	0.851096
5340739	RANGAP1	2.79446e-17	9.61891	9.61891	9.02206	9.06048	9.23737	9.33094	10.365	10.3545	10.5481	10.5481	10.516	10.516	10.0594	10.0594	9.97719	9.97479	9.64116	9.64245	9.54961	9.54961	9.4733	9.4733	0.0314663	1.22092	1.22092	1 up vs 11	0.0113975	0.829051	-1.2062	10 down vs 11	1.16218e-10	2.03287	2.03287	2 up vs 11	1.29088e-08	2.32495	2.32495	3 up vs 11	3.1207e-07	2.27365	2.27365	4 up vs 11	0.00118958	1.65685	1.65685	5 up vs 11	0.000681645
1770131	MRPL50	2.79268e-17	8.37964	8.37964	8.03835	8.01504	8.1158	8.10536	9.21869	9.22571	9.22439	9.22439	8.8391	8.8391	8.6095	8.6095	8.42954	8.4265	8.58251	8.58826	8.56871	8.56871	8.5101	8.5101	0.0713496	1.20939	1.20939	1 up vs 11	0.453288	0.939316	-1.0646	10 down vs 11	4.78566e-10	2.174	2.174	2 up vs 11	2.81595e-06	2.17201	2.17201	3 up vs 11	0.0039992	1.66295	1.66295	4 up vs 11	0.0461702	1.41828	1.41828	5 up vs 11	0.130113
3520156	FLJ10514	2.79006e-17	8.06198	8.06198	7.24805	7.29803	7.21559	7.19591	8.24027	8.23019	7.7986	7.7986	7.72488	7.72488	7.53776	7.53776	7.51796	7.50529	7.84094	7.8223	7.72587	7.72587	7.65163	7.65163	5.3201e-12	1.82269	1.82269	1 up vs 11	0.263529	1.07335	1.07335	10 up vs 11	1.85088e-13	2.04809	2.04809	2 up vs 11	0.000679002	1.51854	1.51854	3 up vs 11	0.00607827	1.44289	1.44289	4 up vs 11	0.0738327	1.26738	1.26738	5 up vs 11	0.0548258
5570484	MAT2B	2.74457e-17	9.08058	9.08058	10.2512	10.1528	10.1721	10.1078	10.3328	10.3307	10.342	10.342	10.4647	10.4647	10.6787	10.6787	10.4772	10.4759	10.7	10.6904	10.6649	10.6649	10.5136	10.5136	2.90328e-13	0.490646	-2.03813	1 down vs 11	0.65604	1.03167	1.03167	10 up vs 11	0.113432	1.16704	1.16704	2 up vs 11	0.224488	1.17625	1.17625	3 up vs 11	0.091868	1.28068	1.28068	4 up vs 11	0.00748775	1.48546	1.48546	5 up vs 11	0.0394499
7000292	FUT6	2.7028e-17	9.51651	9.51651	11.0352	11.4007	10.9138	10.963	10.1249	10.1276	10.5728	10.5728	10.8142	10.8142	11.1193	11.1193	11.1763	11.1752	10.9191	10.9401	10.9379	10.9379	11.1948	11.1948	3.51878e-13	0.366921	-2.72538	1 down vs 11	0.00258412	1.35445	1.35445	10 up vs 11	4.43062e-05	0.560444	-1.7843	2 down vs 11	0.152878	0.763043	-1.31054	3 down vs 11	0.617699	0.902048	-1.10859	4 down vs 11	0.599941	1.11442	1.11442	5 up vs 11	0.397772
360632	C20orf111	2.69728e-17	8.81152	8.81152	10.2387	10.1667	10.0458	10.0385	8.29233	8.29952	8.37271	8.37271	8.78753	8.78753	9.1746	9.1746	9.36344	9.36577	8.90123	8.92536	9.56384	9.56384	9.45196	9.45196	1.10356e-07	0.42722	-2.34071	1 down vs 11	0.462401	1.09291	1.09291	10 up vs 11	3.90332e-11	0.299588	-3.33792	2 down vs 11	1.56036e-06	0.315178	-3.17281	3 down vs 11	0.000756359	0.420173	-2.37997	4 down vs 11	0.0186744	0.549476	-1.81992	5 down vs 11	0.0293287
5550592	ATP6V1B2	2.62365e-17	9.71039	9.71039	9.18003	9.15269	9.22883	9.17167	10.5725	10.5746	10.2873	10.2873	9.98586	9.98586	9.77212	9.77212	9.75465	9.73389	10.037	10.04	9.71631	9.71631	9.66098	9.66098	0.000212638	1.45269	1.45269	1 up vs 11	0.866395	0.986934	-1.01324	10 down vs 11	2.27776e-15	2.64447	2.64447	2 up vs 11	7.1999e-07	2.16692	2.16692	3 up vs 11	0.000708544	1.75832	1.75832	4 up vs 11	0.0116775	1.5162	1.5162	5 up vs 11	0.00515397
4560441	FLJ10613	2.51058e-17	9.1461	9.1461	10.5363	10.9108	10.435	10.4881	9.60664	9.60688	9.86828	9.86828	10.0508	10.0508	10.3272	10.3272	10.4882	10.4876	10.4646	10.4814	10.4893	10.4893	10.6109	10.6109	2.81097e-12	0.394461	-2.5351	1 down vs 11	0.0027973	1.34041	1.34041	10 up vs 11	1.07495e-05	0.542891	-1.84199	2 down vs 11	0.0204707	0.650731	-1.53673	3 down vs 11	0.133192	0.73849	-1.35411	4 down vs 11	0.579153	0.894442	-1.11802	5 down vs 11	0.998258
5900465	DBP	2.27363e-17	7.39556	7.39556	8.01762	8.02573	7.77739	7.77426	6.60771	6.62879	6.84029	6.84029	6.89648	6.89648	7.11079	7.11079	7.45438	7.46155	7.53425	7.53973	7.63922	7.63922	7.94096	7.94096	0.0112331	0.769129	-1.30017	1 down vs 11	0.0337289	1.19042	1.19042	10 up vs 11	9.18225e-11	0.452042	-2.21218	2 down vs 11	5.1646e-05	0.523416	-1.91052	3 down vs 11	0.000463766	0.544203	-1.83755	4 down vs 11	0.00753884	0.63136	-1.58388	5 down vs 11	0.131029
2470441	FLJ34278	2.26656e-17	9.8092	9.8092	11.3515	11.7693	11.2427	11.2792	10.4548	10.4194	10.5248	10.5248	10.9166	10.9166	11.1654	11.1654	11.3183	11.3159	11.3775	11.3845	11.2808	11.2808	11.3383	11.3383	2.29791e-11	0.36099	-2.77016	1 down vs 11	0.00267551	1.40454	1.40454	10 up vs 11	0.000170818	0.551029	-1.81479	2 down vs 11	0.0146363	0.592793	-1.68693	3 down vs 11	0.279708	0.777759	-1.28575	4 down vs 11	0.733922	0.924154	-1.08207	5 down vs 11	0.89632
6110390	KIFC2	2.13046e-17	7.62493	7.62493	8.72908	8.75481	8.77549	8.70671	7.61402	7.61615	7.46765	7.46765	7.47485	7.47485	7.68293	7.68293	7.79338	7.76776	8.23832	8.22369	8.50397	8.50397	8.58391	8.58391	4.53966e-13	0.472447	-2.11664	1 down vs 11	0.65437	1.0339	1.0339	10 up vs 11	2.00396e-11	0.469581	-2.12956	2 down vs 11	1.25416e-08	0.42365	-2.36044	3 down vs 11	1.80138e-07	0.425771	-2.34868	4 down vs 11	1.06387e-05	0.491826	-2.03324	5 down vs 11	1.86713e-06
3440592	SEC6L1	2.00062e-17	8.85785	8.85785	8.75906	8.79688	8.78518	8.78218	9.95848	9.95661	9.41678	9.41678	9.21266	9.21266	9.10856	9.10856	9.17433	9.16995	9.02965	9.02349	8.96241	8.96241	8.88584	8.88584	0.513842	1.05385	1.05385	1 up vs 11	0.873293	1.01024	1.01024	10 up vs 11	6.59705e-16	2.25704	2.25704	2 up vs 11	0.000414049	1.55251	1.55251	3 up vs 11	0.0265323	1.34769	1.34769	4 up vs 11	0.0913199	1.25386	1.25386	5 up vs 11	0.0177535
380398	AES	1.92525e-17	8.50323	8.50323	9.44144	9.45188	9.20495	9.13558	8.06002	8.10185	8.62423	8.62423	8.71237	8.71237	9.40464	9.40464	9.54005	9.55467	8.99066	8.98212	8.86461	8.86461	9.29451	9.29451	0.00103268	0.645125	-1.55009	1 down vs 11	0.0368085	1.24514	1.24514	10 up vs 11	2.05433e-06	0.488448	-2.0473	2 down vs 11	0.0756577	0.701569	-1.42538	3 down vs 11	0.178424	0.745768	-1.3409	4 down vs 11	0.391305	1.20502	1.20502	5 up vs 11	0.113875
3990711	TCTEL1	1.88686e-17	9.34112	9.34112	8.74858	8.81132	8.9122	8.926	8.30414	8.3193	9.34629	9.34629	9.35065	9.35065	8.8952	8.8952	8.74237	8.74263	7.86874	7.8701	9.00435	9.00435	8.90332	8.90332	0.0116423	1.33341	1.33341	1 up vs 11	0.376123	0.923588	-1.08273	10 down vs 11	0.000935448	0.656697	-1.52277	2 down vs 11	0.089773	1.3382	1.3382	3 up vs 11	0.117308	1.34225	1.34225	4 up vs 11	0.909144	0.978877	-1.02158	5 down vs 11	0.420134
730324	M11S1	1.88273e-17	8.23309	8.23309	8.12328	8.10585	8.29938	8.32919	9.53748	9.54319	9.33031	9.33031	8.95366	8.95366	8.63483	8.63483	8.32382	8.32347	8.64187	8.65179	8.70504	8.70504	8.65584	8.65584	0.604784	0.935557	-1.06888	1 down vs 11	0.132158	0.85658	-1.16743	10 down vs 11	2.42864e-08	2.31979	2.31979	2 up vs 11	0.000504608	2.00154	2.00154	3 up vs 11	0.0442902	1.54164	1.54164	4 up vs 11	0.322096	1.23597	1.23597	5 up vs 11	0.982386
2340113	ZNF46	1.85099e-17	8.04497	8.04497	8.32308	8.34327	8.22208	8.22408	6.96013	6.95288	7.19448	7.19448	7.27672	7.27672	7.42726	7.42726	7.60233	7.5994	7.33863	7.34326	7.31929	7.31929	7.11409	7.11409	0.21046	0.883248	-1.13219	1 down vs 11	0.294615	1.08612	1.08612	10 up vs 11	3.3528e-13	0.414315	-2.41362	2 down vs 11	4.71084e-06	0.489843	-2.04147	3 down vs 11	0.000100928	0.518579	-1.92835	4 down vs 11	0.000976564	0.575616	-1.73727	5 down vs 11	0.00207678
730546	IL5	1.82122e-17	6.57841	6.57841	6.42083	6.33294	6.37462	6.401	6.96956	6.97042	7.53337	7.53337	6.73713	6.73713	6.29941	6.29941	6.38327	6.366	6.34448	6.34659	6.45514	6.45514	6.63275	6.63275	0.376692	1.13085	1.13085	1 up vs 11	0.669665	0.953922	-1.0483	10 down vs 11	0.0110387	1.48393	1.48393	2 up vs 11	0.000276827	2.19219	2.19219	3 up vs 11	0.313227	1.26237	1.26237	4 up vs 11	0.760128	0.932008	-1.07295	5 down vs 11	0.900546
460400	PRDX3	1.7955e-17	8.99438	8.99438	8.2082	8.09742	8.21031	8.17492	9.71113	9.71949	9.50737	9.50737	9.17434	9.17434	8.70695	8.70695	8.58261	8.58379	8.81415	8.79876	8.87189	8.87189	8.957	8.957	7.15543e-05	1.76474	1.76474	1 up vs 11	0.626862	0.947693	-1.05519	10 down vs 11	1.16132e-10	2.91716	2.91716	2 up vs 11	2.21177e-05	2.51829	2.51829	3 up vs 11	0.00310732	1.99918	1.99918	4 up vs 11	0.111215	1.44596	1.44596	5 up vs 11	0.145584
940097	CDCA5	1.7489e-17	7.50304	7.50304	6.46348	6.45785	6.43396	6.42183	6.4878	6.49751	6.34533	6.34533	6.33003	6.33003	6.36728	6.36728	6.34111	6.3421	6.39905	6.39768	6.42588	6.42588	6.42294	6.42294	6.99645e-22	2.11581	2.11581	1 up vs 11	0.628592	1.02528	1.02528	10 up vs 11	0.464254	1.05386	1.05386	2 up vs 11	0.589612	0.948355	-1.05446	3 down vs 11	0.554607	0.938347	-1.0657	4 down vs 11	0.725399	0.962893	-1.03854	5 down vs 11	0.542139
7040139	ZNF14	1.69388e-17	10.447	10.447	12.1885	12.5042	12.0239	12.0507	11.2802	11.2462	11.3811	11.3811	11.5865	11.5865	11.7692	11.7692	11.9078	11.9015	12.1603	12.1836	12.066	12.066	12.1821	12.1821	1.7252e-14	0.329033	-3.03921	1 down vs 11	0.00265537	1.36928	1.36928	10 up vs 11	0.000143312	0.57253	-1.74663	2 down vs 11	0.0189635	0.628651	-1.59071	3 down vs 11	0.135172	0.724866	-1.37957	4 down vs 11	0.363597	0.822709	-1.2155	5 down vs 11	0.566827
1740736	CXCL11	1.67725e-17	7.67793	7.67793	6.94701	6.89874	6.8429	6.82466	7.93828	7.93909	7.5315	7.5315	7.12561	7.12561	6.94532	6.94532	6.84477	6.83077	6.88676	6.88108	7.09045	7.09045	6.94233	6.94233	2.25106e-06	1.80659	1.80659	1 up vs 11	0.590405	1.05269	1.05269	10 up vs 11	3.65677e-08	2.1651	2.1651	2 up vs 11	0.00776416	1.63223	1.63223	3 up vs 11	0.2953	1.23195	1.23195	4 up vs 11	0.674243	1.08723	1.08723	5 up vs 11	0.97983
1340091	CSNK2B	1.65164e-17	10.6667	10.6667	9.78433	9.79284	9.65682	9.64667	10.0577	10.0651	10.4069	10.4069	10.406	10.406	10.0718	10.0718	9.99275	10.0005	9.72363	9.71602	9.83099	9.83099	9.98997	9.98997	2.11743e-14	2.02795	2.02795	1 up vs 11	0.124539	1.10663	1.10663	10 up vs 11	0.00178707	1.33644	1.33644	2 up vs 11	4.46393e-05	1.6938	1.6938	3 up vs 11	0.000183178	1.69271	1.69271	4 up vs 11	0.0329667	1.34266	1.34266	5 up vs 11	0.0349362
940315	BCKDHB	1.47137e-17	8.46569	8.46569	8.21001	8.17329	8.01911	8.08768	6.91361	6.90961	7.06873	7.06873	7.11779	7.11779	7.23954	7.23954	7.33718	7.34037	7.1882	7.1897	7.27924	7.27924	7.60658	7.60658	0.00291745	1.29955	1.29955	1 up vs 11	0.389712	1.06114	1.06114	10 up vs 11	2.47026e-14	0.441943	-2.26273	2 down vs 11	3.06057e-07	0.493474	-2.02645	3 down vs 11	6.77912e-06	0.510544	-1.9587	4 down vs 11	7.19331e-05	0.555501	-1.80018	5 down vs 11	3.4104e-05
1450035	PEA15	1.3983e-17	9.85854	9.85854	9.34856	9.41209	9.37145	9.46826	10.7303	10.7154	10.1479	10.1479	9.99536	9.99536	9.30508	9.30508	9.39502	9.36598	9.96618	10.005	9.50519	9.50519	9.62436	9.62436	0.0172319	1.31065	1.31065	1 up vs 11	0.663387	0.961813	-1.0397	10 down vs 11	1.2766e-10	2.37373	2.37373	2 up vs 11	0.0063795	1.60175	1.60175	3 up vs 11	0.0518173	1.44103	1.44103	4 up vs 11	0.544571	0.893055	-1.11975	5 down vs 11	0.651768
3850601	H3F3B	1.36546e-17	9.1097	9.1097	10.2598	10.1896	10.0582	10.0148	7.61764	7.62743	8.06152	8.06152	8.0534	8.0534	8.0127	8.0127	8.06446	8.06213	7.74342	7.74267	8.7528	8.7528	8.69156	8.69156	0.000189632	0.533997	-1.87267	1 down vs 11	0.353157	1.12879	1.12879	10 up vs 11	7.7493e-16	0.191131	-5.23201	2 down vs 11	2.17563e-07	0.258229	-3.87252	3 down vs 11	1.68046e-06	0.256779	-3.8944	4 down vs 11	1.06351e-06	0.249636	-4.00583	5 down vs 11	2.48667e-08
840739	MSH3	1.1571e-17	10.4867	10.4867	12.0505	12.4141	11.8948	11.9844	11.1123	11.1015	11.4469	11.4469	11.7212	11.7212	11.9373	11.9373	11.9952	11.9911	11.9072	11.9233	12.0267	12.0267	12.138	12.138	1.87012e-14	0.35412	-2.82391	1 down vs 11	0.00234211	1.34696	1.34696	10 up vs 11	1.00103e-05	0.542296	-1.84401	2 down vs 11	0.0435275	0.688958	-1.45147	3 down vs 11	0.36396	0.833251	-1.20012	4 down vs 11	0.870932	0.967928	-1.03314	5 down vs 11	0.977955
5290064	NHS	1.10419e-17	7.87695	7.87695	6.62358	6.76632	6.65607	6.69271	6.7886	6.78308	6.49266	6.49266	6.51499	6.51499	6.49197	6.49197	6.42522	6.43028	6.60514	6.58758	6.61699	6.61699	6.57738	6.57738	1.79282e-20	2.27244	2.27244	1 up vs 11	0.390766	1.05235	1.05235	10 up vs 11	0.447636	1.06465	1.06465	2 up vs 11	0.221358	0.87052	-1.14874	3 down vs 11	0.320839	0.884102	-1.13109	4 down vs 11	0.26238	0.870103	-1.14929	5 down vs 11	0.082761
2900133	SEMA4D	1.03716e-17	12.0992	12.0992	11.2804	11.2117	11.6328	11.5767	11.3111	11.285	10.6952	10.6952	10.4584	10.4584	11.2021	11.2021	11.2841	11.2905	11.6988	11.6772	11.6167	11.6167	11.1692	11.1692	0.000127375	1.43643	1.43643	1 up vs 11	0.000715033	0.776497	-1.28783	10 down vs 11	0.0480907	0.816969	-1.22404	2 down vs 11	2.25182e-05	0.542813	-1.84226	3 down vs 11	1.20058e-06	0.460653	-2.17083	4 down vs 11	0.0905835	0.771331	-1.29646	5 down vs 11	0.124262
1240097	HSPA1B	1.01654e-17	6.78224	6.78224	7.76401	7.62792	7.80839	8.0261	10.1377	10.1468	10.3193	10.3193	9.44451	9.44451	8.57622	8.57622	8.63362	8.61455	8.78293	8.7775	8.35313	8.35313	8.79733	8.79733	0.000453912	0.422241	-2.36832	1 down vs 11	0.150364	0.758814	-1.31785	10 down vs 11	1.48072e-07	4.34898	4.34898	2 up vs 11	2.43539e-05	4.90131	4.90131	3 up vs 11	0.0147658	2.67291	2.67291	4 up vs 11	0.339753	1.46421	1.46421	5 up vs 11	0.225567
5900037	LTB	1.00773e-17	11.5254	11.5254	12.7706	12.7302	13.0577	13.0725	13.2683	13.2616	12.9921	12.9921	12.6005	12.6005	13.5922	13.5922	13.4289	13.4276	13.2165	13.1977	13.1513	13.1513	13.1883	13.1883	5.60616e-15	0.342193	-2.92233	1 down vs 11	0.0154984	0.788796	-1.26775	10 down vs 11	0.330727	1.14007	1.14007	2 up vs 11	0.762875	0.945819	-1.05728	3 down vs 11	0.107372	0.720958	-1.38704	4 down vs 11	0.0765823	1.43363	1.43363	5 up vs 11	0.149703
106370128	hmm3574	1.00607e-17	7.42689	7.42689	7.4684	7.38901	7.37418	7.3573	6.61465	6.59529	6.44308	6.44308	6.10833	6.10833	6.82854	6.82854	7.08962	7.07343	7.82801	7.86064	7.35271	7.35271	7.43525	7.43525	0.704637	1.04942	1.04942	1 up vs 11	0.828129	1.02222	1.02222	10 up vs 11	0.000248015	0.589673	-1.69585	2 down vs 11	0.00127031	0.530633	-1.88454	3 down vs 11	6.96264e-05	0.420748	-2.37672	4 down vs 11	0.0844023	0.69315	-1.44269	5 down vs 11	0.26947
730008	CARD11	9.5726e-18	10.1729	10.1729	9.52052	9.57331	9.82567	9.96418	8.62644	8.6077	9.02132	9.02132	9.02698	9.02698	9.18912	9.18912	9.43716	9.44429	9.40384	9.39691	9.42981	9.42981	8.95399	8.95399	0.152402	1.15569	1.15569	1 up vs 11	0.000931431	0.76267	-1.31118	10 down vs 11	4.04957e-14	0.390533	-2.5606	2 down vs 11	3.41877e-05	0.520201	-1.92234	3 down vs 11	0.000156273	0.522246	-1.91481	4 down vs 11	0.00161625	0.584363	-1.71126	5 down vs 11	0.0114213
6200347	LOC400875	8.2955e-18	8.6125	8.6125	8.10549	8.03382	8.44504	8.22988	6.25115	6.25676	7.19315	7.19315	7.24524	7.24524	7.55916	7.55916	7.66202	7.66936	6.90119	6.89035	6.56736	6.56736	6.30614	6.30614	0.094142	1.30371	1.30371	1 up vs 11	0.279629	0.872932	-1.14556	10 down vs 11	1.08471e-12	0.254702	-3.92615	2 down vs 11	0.00308517	0.487433	-2.05156	3 down vs 11	0.00999266	0.505352	-1.97882	4 down vs 11	0.077309	0.628195	-1.59186	5 down vs 11	0.079439
5130128	GPR160	7.91618e-18	8.53161	8.53161	7.59256	7.65522	8.46644	8.52061	7.19502	7.19333	6.76926	6.76926	6.83935	6.83935	6.92003	6.92003	7.19395	7.18199	8.13197	8.11655	8.31448	8.31448	7.64339	7.64339	0.950885	1.00766	1.00766	1 up vs 11	1.10015e-08	0.5489	-1.82182	10 down vs 11	4.43866e-10	0.398521	-2.50928	2 down vs 11	1.65057e-09	0.297024	-3.36673	3 down vs 11	8.19094e-08	0.311811	-3.20707	4 down vs 11	2.89857e-07	0.329745	-3.03265	5 down vs 11	3.39731e-07
360671	BZRP	7.5215e-18	11.73	11.73	11.4155	11.2128	11.3033	11.3513	10.3346	10.3229	10.3758	10.3758	10.5329	10.5329	10.9246	10.9246	11.0185	11.0231	11.09	11.0719	11.1868	11.1868	11.4509	11.4509	0.00656428	1.30017	1.30017	1 up vs 11	0.206607	0.908465	-1.10076	10 down vs 11	3.38169e-10	0.490249	-2.03978	2 down vs 11	6.578e-06	0.508569	-1.9663	3 down vs 11	0.000455947	0.567087	-1.7634	4 down vs 11	0.0630326	0.743936	-1.3442	5 down vs 11	0.0890429
1780373	SGKL	7.40127e-18	8.01522	8.01522	9.37737	9.71809	9.21873	9.28817	8.50457	8.50797	8.55679	8.55679	8.74617	8.74617	9.1575	9.1575	9.18438	9.18147	9.13942	9.14409	9.23332	9.23332	9.52676	9.52676	1.10823e-12	0.413813	-2.41655	1 down vs 11	0.00109064	1.34716	1.34716	10 up vs 11	2.52091e-05	0.582286	-1.71737	2 down vs 11	0.00339812	0.602328	-1.66022	3 down vs 11	0.0456043	0.686819	-1.45599	4 down vs 11	0.627412	0.913409	-1.0948	5 down vs 11	0.637749
6900537	PLP2	6.99146e-18	9.86482	9.86482	9.9723	10.0035	9.74223	9.75009	8.41701	8.42144	9.27036	9.27036	9.43139	9.43139	9.49018	9.49018	9.44819	9.4625	9.13893	9.14734	9.55359	9.55359	10.2987	10.2987	0.427261	1.08278	1.08278	1 up vs 11	0.0287787	1.19206	1.19206	10 up vs 11	7.83156e-14	0.398142	-2.51167	2 down vs 11	0.0297475	0.71711	-1.39449	3 down vs 11	0.184993	0.801795	-1.2472	4 down vs 11	0.279156	0.835142	-1.1974	5 down vs 11	0.155513
5390603	GPR55	6.60275e-18	6.88684	6.88684	7.53197	7.4678	7.03706	7.01006	7.19206	7.1714	7.2035	7.2035	7.36548	7.36548	7.36674	7.36674	7.24114	7.23493	7.27875	7.28419	7.28549	7.28549	8.29259	8.29259	0.369394	0.918138	-1.08916	1 down vs 11	4.77521e-05	1.37339	1.37339	10 up vs 11	0.287544	1.11833	1.11833	2 up vs 11	0.352508	1.14349	1.14349	3 up vs 11	0.119964	1.27936	1.27936	4 up vs 11	0.118667	1.28048	1.28048	5 up vs 11	0.241578
3710402	SAMSN1	6.56412e-18	8.29569	8.29569	8.96821	8.91073	8.62715	8.63186	9.81475	9.80009	9.47423	9.47423	9.61232	9.61232	9.091	9.091	8.80293	8.79165	8.62409	8.6564	9.20096	9.20096	9.31499	9.31499	0.0592296	0.792144	-1.2624	1 down vs 11	0.0493698	1.21325	1.21325	10 up vs 11	1.87442e-08	2.24736	2.24736	2 up vs 11	0.00204146	1.793	1.793	3 up vs 11	0.00107656	1.97309	1.97309	4 up vs 11	0.119843	1.37472	1.37472	5 up vs 11	0.518573
1450601	MRPS6	6.55634e-18	9.93504	9.93504	10.781	10.8752	11.0054	11.1496	11.4705	11.4495	11.5227	11.5227	11.6308	11.6308	11.0633	11.0633	11.233	11.2433	11.4731	11.4562	11.9677	11.9677	11.5846	11.5846	2.05575e-12	0.430919	-2.32062	1 down vs 11	0.0294286	0.826797	-1.20949	10 down vs 11	0.0852857	1.23107	1.23107	2 up vs 11	0.118357	1.29514	1.29514	3 up vs 11	0.0663843	1.39598	1.39598	4 up vs 11	0.740606	0.941964	-1.06161	5 down vs 11	0.66894
2100068	ARFGAP3	6.1007e-18	7.47596	7.47596	8.42001	8.58053	8.68876	8.65792	9.07266	9.0698	9.09858	9.09858	9.04975	9.04975	8.82879	8.82879	8.67709	8.66798	8.70959	8.70846	8.69808	8.69808	8.63521	8.63521	1.7095e-16	0.440751	-2.26886	1 down vs 11	0.438961	0.947773	-1.05511	10 down vs 11	0.00346016	1.33042	1.33042	2 up vs 11	0.0217994	1.35722	1.35722	3 up vs 11	0.0617207	1.31205	1.31205	4 up vs 11	0.412731	1.12574	1.12574	5 up vs 11	0.954251
2760576	DDX39	5.5093e-18	10.7617	10.7617	10.4646	10.457	10.3304	10.4765	11.5166	11.5162	11.3101	11.3101	10.9963	10.9963	10.5684	10.5684	10.4272	10.4366	10.4302	10.411	10.3347	10.3347	10.3407	10.3407	0.107843	1.21856	1.21856	1 up vs 11	0.889959	0.98662	-1.01356	10 down vs 11	3.84235e-07	2.05578	2.05578	2 up vs 11	0.00220128	1.78213	1.78213	3 up vs 11	0.0777854	1.43374	1.43374	4 up vs 11	0.753726	1.0658	1.0658	5 up vs 11	0.871654
2690440	CASP6	5.48706e-18	8.33261	8.33261	8.55196	8.43319	8.61107	8.5524	7.84506	7.82815	7.23409	7.23409	7.48965	7.48965	7.57175	7.57175	8.17974	8.18273	8.74951	8.72523	8.76719	8.76719	8.83295	8.83295	0.205202	0.85869	-1.16457	1 down vs 11	0.387133	0.920692	-1.08614	10 down vs 11	0.000220738	0.60531	-1.65205	2 down vs 11	1.49924e-06	0.401004	-2.49374	3 down vs 11	0.000305499	0.478718	-2.08891	4 down vs 11	0.000827225	0.506752	-1.97335	5 down vs 11	0.127814
1170021	DHRS3	5.13462e-18	9.64775	9.64775	7.71336	7.79862	8.77595	8.80995	8.43302	8.43098	8.24149	8.24149	8.65622	8.65622	9.19338	9.19338	8.85913	8.87776	8.30081	8.29404	9.28414	9.28414	8.51008	8.51008	2.59696e-05	1.78732	1.78732	1 up vs 11	8.43606e-10	0.496088	-2.01577	10 down vs 11	0.0765181	0.768981	-1.30042	2 down vs 11	0.0531041	0.674335	-1.48294	3 down vs 11	0.630752	0.898922	-1.11244	4 down vs 11	0.23164	1.30444	1.30444	5 up vs 11	0.801095
4670315	C6orf68	4.88917e-18	8.3027	8.3027	8.73284	8.75628	8.82778	8.75703	9.86761	9.88522	9.4656	9.4656	9.14473	9.14473	8.77984	8.77984	8.46892	8.45078	8.81002	8.80337	8.97784	8.97784	8.89732	8.89732	0.0185485	0.729848	-1.37015	1 down vs 11	0.996017	0.999474	-1.00053	10 down vs 11	3.57641e-07	2.18584	2.18584	2 up vs 11	0.0154569	1.63418	1.63418	3 up vs 11	0.222612	1.3083	1.3083	4 up vs 11	0.942643	1.01593	1.01593	5 up vs 11	0.252249
7100435	IRF1	4.63126e-18	9.23662	9.23662	10.4168	10.2242	10.5765	10.4684	12.2452	12.2013	12.7502	12.7502	12.562	12.562	12.9159	12.9159	11.8431	11.843	10.8461	10.8862	11.1846	11.1846	10.2519	10.2519	8.27247e-06	0.425792	-2.34856	1 down vs 11	0.249821	0.844265	-1.18446	10 down vs 11	2.72964e-08	3.32397	3.32397	2 up vs 11	8.47703e-08	4.86301	4.86301	3 up vs 11	5.20448e-06	4.26798	4.26798	4 up vs 11	1.47155e-07	5.45464	5.45464	5 up vs 11	0.000309165
3120348	NR3C2	4.61245e-18	7.35647	7.35647	7.52142	7.5636	8.02242	8.03425	6.85289	6.83692	6.72511	6.72511	6.81592	6.81592	7.06226	7.06226	7.2571	7.25207	7.53328	7.52846	7.78225	7.78225	7.38768	7.38768	8.15697e-06	0.625127	-1.59967	1 down vs 11	8.62426e-05	0.721639	-1.38573	10 down vs 11	1.2078e-11	0.436081	-2.29315	2 down vs 11	2.62881e-08	0.403561	-2.47794	3 down vs 11	1.5785e-06	0.42978	-2.32677	4 down vs 11	0.000100517	0.509802	-1.96155	5 down vs 11	0.000193717
4480403	FLJ11795	4.26418e-18	7.11511	7.11511	6.67653	6.83626	7.78492	7.6887	6.09251	6.09165	7.23934	7.23934	7.20543	7.20543	7.70623	7.70623	7.75797	7.77478	7.35457	7.35261	7.41957	7.41957	6.61741	6.61741	0.00755837	0.671943	-1.48822	1 down vs 11	1.33073e-06	0.553845	-1.80556	10 down vs 11	2.63973e-10	0.330552	-3.02524	2 down vs 11	0.163165	0.732365	-1.36544	3 down vs 11	0.170905	0.715354	-1.39791	4 down vs 11	0.960256	1.01222	1.01222	5 up vs 11	0.771273
4120348	CCNI	4.24409e-18	10.3698	10.3698	11.3693	11.4341	11.4511	11.4278	10.6598	10.6645	10.4976	10.4976	10.7795	10.7795	11.1016	11.1016	11.1586	11.1511	11.285	11.2979	11.2968	11.2968	11.0287	11.0287	8.76052e-11	0.480314	-2.08197	1 down vs 11	0.957475	1.00443	1.00443	10 up vs 11	9.51658e-06	0.589168	-1.69731	2 down vs 11	7.42196e-05	0.524805	-1.90547	3 down vs 11	0.0103063	0.638049	-1.56728	4 down vs 11	0.192622	0.797638	-1.2537	5 down vs 11	0.189262
1050546	PLK4	4.11817e-18	7.92634	7.92634	6.94126	6.95427	6.73088	6.73463	6.33084	6.33066	6.82402	6.82402	6.8935	6.8935	6.87226	6.87226	6.89786	6.89563	6.68852	6.68282	6.70609	6.70609	6.739	6.739	6.73191e-19	2.28422	2.28422	1 up vs 11	0.01741	1.16444	1.16444	10 up vs 11	0.00176761	0.755773	-1.32315	2 down vs 11	0.607677	1.06392	1.06392	3 up vs 11	0.405228	1.11641	1.11641	4 up vs 11	0.470744	1.10009	1.10009	5 up vs 11	0.316589
4060372	ITGB1	4.10812e-18	10.5528	10.5528	11.5153	11.5662	11.0979	11.0377	9.7205	9.7231	10.5462	10.5462	10.9567	10.9567	11.5191	11.5191	11.1375	11.1505	10.7159	10.7011	10.8689	10.8689	11.4387	11.4387	0.00844316	0.714558	-1.39947	1 down vs 11	0.000360454	1.44239	1.44239	10 up vs 11	1.07817e-09	0.402033	-2.48736	2 down vs 11	0.0759717	0.711258	-1.40596	3 down vs 11	0.788142	0.945359	-1.0578	4 down vs 11	0.112177	1.39611	1.39611	5 up vs 11	0.656883
6620400	LOC400810	3.89208e-18	7.46107	7.46107	7.78791	7.7992	7.83207	7.70911	7.71696	7.70829	7.18852	7.18852	9.05415	9.05415	7.67664	7.67664	8.18574	8.18607	7.78286	7.79501	7.38157	7.38157	7.81848	7.81848	0.25413	0.84204	-1.18759	1 down vs 11	0.602062	1.06443	1.06443	10 up vs 11	0.997262	0.99943	-1.00057	2 down vs 11	0.115077	0.697087	-1.43454	3 down vs 11	0.000271295	2.54037	2.54037	4 up vs 11	0.928162	0.977742	-1.02276	5 down vs 11	0.117385
106980097	LOC350855	3.83358e-18	6.48923	6.48923	7.37851	7.46238	7.59772	7.59903	7.23123	7.22868	7.10896	7.10896	7.27341	7.27341	7.63517	7.63517	7.75907	7.77619	7.72891	7.72902	7.63477	7.63477	7.62372	7.62372	6.48523e-12	0.463359	-2.15815	1 down vs 11	0.245356	0.909628	-1.09935	10 down vs 11	0.0242857	0.773595	-1.29267	2 down vs 11	0.0297228	0.711993	-1.40451	3 down vs 11	0.184847	0.797956	-1.2532	4 down vs 11	0.882614	1.02537	1.02537	5 up vs 11	0.3905
4590110	POLR2E	3.70437e-18	9.32548	9.32548	8.39025	8.32208	8.38787	8.32433	8.95611	8.95258	9.20199	9.20199	8.8781	8.8781	8.17867	8.17867	8.37767	8.3803	8.48079	8.47636	8.39667	8.39667	8.41065	8.41065	1.03823e-08	2.00161	2.00161	1 up vs 11	0.986276	0.998443	-1.00156	10 down vs 11	0.000700748	1.54569	1.54569	2 up vs 11	0.000564725	1.83739	1.83739	3 up vs 11	0.0438054	1.46792	1.46792	4 up vs 11	0.59332	0.90397	-1.10623	5 down vs 11	0.807291
780072	LOC134478	3.27945e-18	8.79512	8.79512	8.4211	8.19573	8.15441	7.947	8.69506	8.71938	9.44631	9.44631	9.40245	9.40245	8.52336	8.52336	8.00137	8.0286	7.9082	7.90604	7.86734	7.86734	8.01366	8.01366	0.000472921	1.80016	1.80016	1 up vs 11	0.188777	1.18817	1.18817	10 up vs 11	0.00369316	1.70809	1.70809	2 up vs 11	5.22656e-05	2.82708	2.82708	3 up vs 11	0.000308505	2.74243	2.74243	4 up vs 11	0.144642	1.49109	1.49109	5 up vs 11	0.805435
2060671	TLE2	3.22897e-18	7.56402	7.56402	8.37409	8.30613	8.72368	8.72512	7.67261	7.66978	7.94237	7.94237	7.90236	7.90236	8.01485	8.01485	8.33496	8.33482	8.48732	8.47373	8.51037	8.51037	8.23582	8.23582	7.85597e-12	0.447171	-2.23628	1 down vs 11	0.000879512	0.747945	-1.337	10 down vs 11	7.42656e-09	0.481183	-2.07821	2 down vs 11	0.00109168	0.581255	-1.72041	3 down vs 11	0.00169739	0.565357	-1.76879	4 down vs 11	0.00648644	0.611206	-1.63611	5 down vs 11	0.0732461
2760180	HIF1A	3.02272e-18	7.3647	7.3647	7.30821	7.29464	7.70077	7.65254	8.376	8.38502	8.72129	8.72129	8.48328	8.48328	7.95981	7.95981	7.55052	7.54325	7.61293	7.61839	7.79104	7.79104	7.29111	7.29111	0.148519	0.819126	-1.22081	1 down vs 11	0.0247813	0.780298	-1.28156	10 down vs 11	0.00105824	1.66149	1.66149	2 up vs 11	0.000514354	2.09762	2.09762	3 up vs 11	0.0126936	1.7786	1.7786	4 up vs 11	0.351759	1.23736	1.23736	5 up vs 11	0.693591
1050280	NFKBIA	3.00252e-18	12.1219	12.1219	11.4868	11.4688	11.6077	11.7581	12.4311	12.4245	12.3867	12.3867	12.1253	12.1253	11.5117	11.5117	11.3708	11.3464	10.9694	10.9898	10.8064	10.8064	10.0942	10.0942	0.17299	1.28676	1.28676	1 up vs 11	0.173165	0.818271	-1.22209	10 down vs 11	0.0246626	1.58709	1.58709	2 up vs 11	0.120598	1.54608	1.54608	3 up vs 11	0.406298	1.28983	1.28983	4 up vs 11	0.57702	0.842978	-1.18627	5 down vs 11	0.269109
1660427	CATSPER2	2.86814e-18	9.12341	9.12341	10.7185	11.0773	10.6075	10.6385	9.8264	9.83099	10.3011	10.3011	10.536	10.536	10.7758	10.7758	10.8759	10.878	10.6405	10.6563	10.6618	10.6618	10.8596	10.8596	1.12964e-14	0.349881	-2.85811	1 down vs 11	0.00192392	1.35548	1.35548	10 up vs 11	4.92869e-05	0.571377	-1.75016	2 down vs 11	0.203592	0.791492	-1.26344	3 down vs 11	0.723586	0.931413	-1.07364	4 down vs 11	0.635696	1.09987	1.09987	5 up vs 11	0.326991
2810647	FER1L3	2.7196e-18	8.12201	8.12201	6.87743	6.68235	6.84251	6.78444	7.30672	7.31568	7.21381	7.21381	7.0804	7.0804	7.04351	7.04351	7.04523	7.02558	7.18046	7.19961	6.88968	6.88968	6.81961	6.81961	1.40748e-21	2.52724	2.52724	1 up vs 11	0.273643	0.93168	-1.07333	10 down vs 11	6.58765e-05	1.44517	1.44517	2 up vs 11	0.0165361	1.34664	1.34664	3 up vs 11	0.128982	1.2277	1.2277	4 up vs 11	0.183435	1.19671	1.19671	5 up vs 11	0.141592
6100253	C3orf4	2.70244e-18	9.44748	9.44748	10.9173	10.9982	10.4884	10.4775	10.9924	11.0026	10.8893	10.8893	10.8978	10.8978	11.0119	11.0119	10.9202	10.9093	10.5481	10.5324	11.8468	11.8468	11.9784	11.9784	2.36558e-07	0.489705	-2.04205	1 down vs 11	0.000722086	1.43463	1.43463	10 up vs 11	0.0130745	1.43905	1.43905	2 up vs 11	0.152872	1.33034	1.33034	3 up vs 11	0.182648	1.33822	1.33822	4 up vs 11	0.0908839	1.4483	1.4483	5 up vs 11	0.104399
4230722	GMNN	2.48212e-18	9.20148	9.20148	8.08691	7.94572	7.6236	7.59069	7.86258	7.8542	8.03807	8.03807	7.62128	7.62128	7.42371	7.42371	7.66194	7.65653	7.58428	7.56799	7.6129	7.6129	7.80327	7.80327	3.44475e-17	3.0542	3.0542	1 up vs 11	0.00804481	1.27901	1.27901	10 up vs 11	0.152504	1.2004	1.2004	2 up vs 11	0.0772841	1.36356	1.36356	3 up vs 11	0.911678	1.02143	1.02143	4 up vs 11	0.545107	0.890705	-1.12271	5 down vs 11	0.776727
6110195	ZNF161	2.44002e-18	7.99487	7.99487	8.97037	9.06142	9.09987	9.1414	8.68554	8.67031	8.14741	8.14741	8.42697	8.42697	8.73949	8.73949	8.70765	8.70726	9.07421	9.08264	9.27856	9.27856	8.98972	8.98972	2.48191e-13	0.451709	-2.21382	1 down vs 11	0.47668	0.946065	-1.05701	10 down vs 11	0.00295305	0.721419	-1.38616	2 down vs 11	7.67807e-06	0.502087	-1.99169	3 down vs 11	0.00271358	0.609444	-1.64084	4 down vs 11	0.0879328	0.756853	-1.32126	5 down vs 11	0.0291029
4010494	MGC3130	2.26824e-18	7.70107	7.70107	6.57626	6.56129	6.50305	6.55387	6.54319	6.53084	6.69456	6.69456	6.70545	6.70545	6.78281	6.78281	6.83089	6.83441	6.63322	6.6266	6.55147	6.55147	6.51651	6.51651	2.81107e-22	2.21484	2.21484	1 up vs 11	0.924067	1.00516	1.00516	10 up vs 11	0.831408	0.984167	-1.01609	2 down vs 11	0.343866	1.10244	1.10244	3 up vs 11	0.351836	1.11079	1.11079	4 up vs 11	0.160533	1.17198	1.17198	5 up vs 11	0.0419054
6760215	FLJ31951	2.26346e-18	7.58914	7.58914	7.95468	7.85395	8.07891	8.11829	8.8005	8.80573	9.32921	9.32921	9.45628	9.45628	8.87927	8.87927	8.38978	8.38844	8.59792	8.61917	8.51708	8.51708	8.56071	8.56071	0.00164828	0.692963	-1.44308	1 down vs 11	0.0457207	0.83258	-1.20109	10 down vs 11	0.000236557	1.61042	1.61042	2 up vs 11	3.37236e-06	2.31485	2.31485	3 up vs 11	2.81287e-06	2.52798	2.52798	4 up vs 11	0.00616361	1.69464	1.69464	5 up vs 11	0.24255
1850093	FLJ14464	2.2528e-18	9.4702	9.4702	10.0094	9.95841	10.3771	10.4878	9.68571	9.65497	9.38069	9.38069	9.076	9.076	10.0596	10.0596	9.97246	9.96032	10.4531	10.4628	10.0323	10.0323	9.6098	9.6098	2.82569e-07	0.493926	-2.02459	1 down vs 11	0.000556923	0.692829	-1.44336	10 down vs 11	0.000100838	0.561412	-1.78122	2 down vs 11	0.000160906	0.46421	-2.1542	3 down vs 11	1.34063e-05	0.375833	-2.66075	4 down vs 11	0.172509	0.743185	-1.34556	5 down vs 11	0.0467438
1090672	B3GALT6	2.13297e-18	9.31995	9.31995	8.41237	8.41657	8.71087	8.71253	9.7746	9.77324	9.49041	9.49041	9.36808	9.36808	8.84612	8.84612	8.78739	8.78071	8.93223	8.93903	9.1783	9.1783	9.34075	9.34075	0.000199286	1.52353	1.52353	1 up vs 11	0.0206291	0.814531	-1.2277	10 down vs 11	1.38302e-08	2.08596	2.08596	2 up vs 11	0.00154331	1.71461	1.71461	3 up vs 11	0.0141001	1.57521	1.57521	4 up vs 11	0.613041	1.09702	1.09702	5 up vs 11	0.759064
430538	LOC223082	1.95128e-18	6.9318	6.9318	8.29909	8.25766	7.8373	7.86762	8.05704	8.05457	7.84324	7.84324	7.82881	7.82881	8.03814	8.03814	8.14277	8.11694	8.36809	8.37427	8.66963	8.66963	9.03977	9.03977	1.49962e-09	0.522746	-1.91297	1 down vs 11	0.000880481	1.31043	1.31043	10 up vs 11	0.241972	1.13836	1.13836	2 up vs 11	0.911232	0.983244	-1.01704	3 down vs 11	0.871295	0.973458	-1.02727	4 down vs 11	0.476942	1.12547	1.12547	5 up vs 11	0.217578
2260746	LOC151194	1.91407e-18	9.79094	9.79094	11.2591	11.5625	11.1176	11.146	10.3472	10.3395	10.4679	10.4679	10.7311	10.7311	11.0251	11.0251	11.1598	11.1559	11.2515	11.2709	11.1841	11.1841	11.3108	11.3108	4.38835e-12	0.390926	-2.55803	1 down vs 11	0.00386062	1.3347	1.3347	10 up vs 11	7.07342e-05	0.57179	-1.74889	2 down vs 11	0.013123	0.624992	-1.60002	3 down vs 11	0.162609	0.750108	-1.33314	4 down vs 11	0.683163	0.919648	-1.08737	5 down vs 11	0.968137
2190528	NMNAT1	1.91008e-18	9.31543	9.31543	10.4157	10.6578	10.3934	10.4203	9.47676	9.44394	9.5258	9.5258	9.94294	9.94294	10.2175	10.2175	10.4716	10.4672	10.489	10.509	10.537	10.537	10.5725	10.5725	9.49681e-08	0.464958	-2.15073	1 down vs 11	0.129542	1.17897	1.17897	10 up vs 11	1.36568e-05	0.508275	-1.96744	2 down vs 11	0.00306586	0.537948	-1.85892	3 down vs 11	0.144066	0.71831	-1.39216	4 down vs 11	0.533619	0.868905	-1.15087	5 down vs 11	0.864029
3170100	RGS1	1.72116e-18	8.71915	8.71915	10.8098	10.8373	9.29187	9.45853	9.93321	9.92001	11.5037	11.5037	11.2501	11.2501	10.8206	10.8206	9.00402	9.00062	7.50054	7.63304	8.10629	8.10629	8.79074	8.79074	0.137194	0.598996	-1.66946	1 down vs 11	0.000625095	2.60046	2.60046	10 up vs 11	0.399621	1.37695	1.37695	2 up vs 11	0.00720602	4.12731	4.12731	3 up vs 11	0.0308203	3.46189	3.46189	4 up vs 11	0.0993864	2.57061	2.57061	5 up vs 11	0.508646
130687	MBNL1	1.60451e-18	8.59746	8.59746	9.70119	9.7407	9.99688	9.98656	9.31796	9.33128	9.32388	9.32388	9.58701	9.58701	10.0276	10.0276	9.65334	9.66239	9.50332	9.51734	9.80579	9.80579	9.62482	9.62482	6.7698e-17	0.381804	-2.61915	1 down vs 11	0.0346333	0.843312	-1.1858	10 down vs 11	7.17495e-05	0.634952	-1.57492	2 down vs 11	0.00302112	0.631704	-1.58302	3 down vs 11	0.0986855	0.758093	-1.3191	4 down vs 11	0.86477	1.02883	1.02883	5 up vs 11	0.111343
2060408	GALNT2	1.57824e-18	9.2535	9.2535	8.26754	8.19986	8.31288	8.23132	8.55934	8.54269	8.29986	8.29986	8.38829	8.38829	8.0206	8.0206	8.12412	8.11719	8.49113	8.50767	8.21592	8.21592	8.12732	8.12732	2.28646e-19	2.03098	2.03098	1 up vs 11	0.682994	0.978433	-1.02204	10 down vs 11	0.00412444	1.24088	1.24088	2 up vs 11	0.640355	1.04865	1.04865	3 up vs 11	0.329313	1.11494	1.11494	4 up vs 11	0.190997	0.864107	-1.15726	5 down vs 11	0.399241
1940400	RBMS1	1.47362e-18	9.74918	9.74918	8.87865	9.06824	9.79881	9.84086	9.21411	9.21188	9.3877	9.3877	9.53833	9.53833	9.48608	9.48608	9.13726	9.14935	9.0802	9.10185	9.23134	9.23134	8.60541	8.60541	0.49804	0.938428	-1.06561	1 down vs 11	4.10313e-11	0.585352	-1.70837	10 down vs 11	4.48752e-05	0.646635	-1.54647	2 down vs 11	0.0283945	0.730442	-1.36903	3 down vs 11	0.179127	0.810826	-1.23331	4 down vs 11	0.115609	0.781986	-1.2788	5 down vs 11	0.000353203
7050133	HBP1	1.45715e-18	7.08342	7.08342	8.04932	7.95615	8.05368	8.09377	7.34901	7.34141	7.39108	7.39108	7.66115	7.66115	8.00485	8.00485	8.13057	8.13974	7.98177	7.97453	8.0871	8.0871	7.95718	7.95718	8.14982e-10	0.496426	-2.0144	1 down vs 11	0.259331	0.909016	-1.10009	10 down vs 11	1.71236e-05	0.593632	-1.68454	2 down vs 11	0.00287406	0.614426	-1.62753	3 down vs 11	0.0901453	0.740918	-1.34968	4 down vs 11	0.726256	0.94023	-1.06357	5 down vs 11	0.829702
5360731	IFNGR2	1.38667e-18	8.15092	8.15092	9.2072	9.0907	9.19252	9.20848	9.58157	9.57921	9.51498	9.51498	9.5305	9.5305	9.17351	9.17351	8.95102	8.9305	9.32778	9.35494	9.37195	9.37195	10.1502	10.1502	2.42795e-09	0.480444	-2.08141	1 down vs 11	0.371895	0.921603	-1.08507	10 down vs 11	0.0441534	1.293	1.293	2 up vs 11	0.223017	1.2367	1.2367	3 up vs 11	0.2424	1.25007	1.25007	4 up vs 11	0.898709	0.976049	-1.02454	5 down vs 11	0.230624
1850064	LACTB	1.36876e-18	8.0995	8.0995	7.81156	7.84804	7.94308	7.99104	9.11408	9.1117	8.9294	8.9294	8.79848	8.79848	8.74574	8.74574	8.25583	8.23478	8.34336	8.34538	8.44106	8.44106	8.34736	8.34736	0.427233	1.07808	1.07808	1 up vs 11	0.189331	0.905638	-1.10419	10 down vs 11	1.05906e-11	2.17446	2.17446	2 up vs 11	1.21458e-05	1.91635	1.91635	3 up vs 11	0.000495205	1.75011	1.75011	4 up vs 11	0.00109457	1.68729	1.68729	5 up vs 11	0.202518
2810215	FLT3LG	1.31496e-18	8.89098	8.89098	9.96572	10.0954	10.0623	9.95847	8.58861	8.58123	9.26615	9.26615	9.09892	9.09892	9.75699	9.75699	9.0932	9.11369	8.87539	8.9012	8.98074	8.98074	9.7548	9.7548	1.65832e-09	0.477151	-2.09577	1 down vs 11	0.298122	1.0996	1.0996	10 up vs 11	5.65315e-12	0.384955	-2.5977	2 down vs 11	0.00636702	0.618858	-1.61588	3 down vs 11	0.0020682	0.551125	-1.81447	4 down vs 11	0.462724	0.86966	-1.14987	5 down vs 11	0.000351627
5390100	NFKB2	1.30003e-18	8.12796	8.12796	7.09996	7.20546	7.36864	7.38055	8.70417	8.71497	8.72987	8.72987	8.95437	8.95437	8.2353	8.2353	8.15288	8.14188	7.78104	7.79833	7.7681	7.7681	7.34868	7.34868	9.37959e-06	1.67877	1.67877	1 up vs 11	0.177182	0.885715	-1.12903	10 down vs 11	1.05768e-11	2.52173	2.52173	2 up vs 11	1.96328e-07	2.54792	2.54792	3 up vs 11	3.69076e-08	2.97693	2.97693	4 up vs 11	0.00186195	1.80845	1.80845	5 up vs 11	0.00101854
5360239	PPIL5	1.22982e-18	8.06686	8.06686	7.10222	7.03431	7.05134	7.05114	7.71956	7.71383	7.61518	7.61518	7.40962	7.40962	7.3362	7.3362	7.32651	7.32759	7.29369	7.29075	7.28483	7.28483	7.35813	7.35813	3.2077e-17	2.02191	2.02191	1 up vs 11	0.83976	0.988399	-1.01174	10 down vs 11	5.93436e-08	1.58303	1.58303	2 up vs 11	0.000507216	1.4784	1.4784	3 up vs 11	0.040566	1.28208	1.28208	4 up vs 11	0.102427	1.21846	1.21846	5 up vs 11	0.0603071
3940131	MGC14126	1.18888e-18	8.74567	8.74567	10.1779	10.4866	10.046	10.078	9.3275	9.33641	9.82873	9.82873	10.0067	10.0067	10.3483	10.3483	10.4437	10.4451	10.1268	10.1465	10.0675	10.0675	10.3479	10.3479	4.97393e-13	0.397131	-2.51806	1 down vs 11	0.00245085	1.32737	1.32737	10 up vs 11	9.02886e-05	0.598089	-1.67199	2 down vs 11	0.324292	0.841332	-1.18859	3 down vs 11	0.79656	0.951788	-1.05065	4 down vs 11	0.329015	1.20611	1.20611	5 up vs 11	0.116444
102340056	Hs.131393	1.18177e-18	5.71833	5.71833	6.94676	6.84473	6.88181	6.84691	6.91432	6.91394	6.98145	6.98145	6.95368	6.95368	7.03616	7.03616	7.03462	7.03613	7.22701	7.2168	6.65292	6.65292	6.74869	6.74869	1.48331e-18	0.457364	-2.18644	1 down vs 11	0.980137	0.998488	-1.00151	10 down vs 11	0.582033	1.04756	1.04756	2 up vs 11	0.421029	1.09774	1.09774	3 up vs 11	0.559702	1.07681	1.07681	4 up vs 11	0.301858	1.14017	1.14017	5 up vs 11	0.220438
2260050	ZNF542	1.16428e-18	9.65555	9.65555	10.8864	11.1733	10.8083	10.86	10.2036	10.165	10.3299	10.3299	10.6671	10.6671	10.9527	10.9527	10.998	10.9877	11.1378	11.1513	11.0371	11.0371	10.9939	10.9939	1.37316e-10	0.433923	-2.30456	1 down vs 11	0.0244539	1.24249	1.24249	10 up vs 11	0.000391147	0.617692	-1.61893	2 down vs 11	0.0451012	0.692468	-1.44411	3 down vs 11	0.502665	0.8748	-1.14312	4 down vs 11	0.747457	1.06632	1.06632	5 up vs 11	0.598116
6200576	MT1J	1.15472e-18	8.9531	8.9531	8.12737	7.91845	8.00266	7.94758	8.14899	8.14983	8.15253	8.15253	8.52141	8.52141	7.39269	7.39269	7.62433	7.61462	7.8231	7.81406	7.87223	7.87223	7.8637	7.8637	6.23477e-11	2.00767	2.00767	1 up vs 11	0.795994	0.980009	-1.0204	10 down vs 11	0.197277	1.1505	1.1505	2 up vs 11	0.340315	1.15265	1.15265	3 up vs 11	0.0157499	1.48847	1.48847	4 up vs 11	0.0194605	0.680711	-1.46905	5 down vs 11	0.094113
2060215	UBC	1.11793e-18	10.9328	10.9328	13.25	13.132	13.0418	12.9881	13.1161	13.1327	13.5205	13.5205	13.2888	13.2888	12.8655	12.8655	12.7646	12.7678	12.7551	12.7464	12.9842	12.9842	12.9739	12.9739	1.52007e-18	0.240589	-4.15646	1 down vs 11	0.368543	1.10488	1.10488	10 up vs 11	0.514646	1.10543	1.10543	2 up vs 11	0.0818898	1.44633	1.44633	3 up vs 11	0.367739	1.2317	1.2317	4 up vs 11	0.713009	0.918518	-1.08871	5 down vs 11	0.432694
840440	BCL11A	1.06643e-18	7.8384	7.8384	7.84684	7.81206	7.91073	7.99542	7.11365	7.1066	6.67073	6.67073	6.63896	6.63896	7.11158	7.11158	7.16721	7.154	7.81457	7.83592	7.8727	7.8727	7.9322	7.9322	0.191877	0.896873	-1.11498	1 down vs 11	0.0563947	0.880648	-1.13553	10 down vs 11	4.78907e-10	0.540055	-1.85166	2 down vs 11	2.33151e-11	0.399235	-2.50479	3 down vs 11	2.81535e-10	0.390538	-2.56057	4 down vs 11	1.81659e-05	0.541923	-1.84528	5 down vs 11	1.55635e-06
2120576	BIRC4	1.05899e-18	9.09398	9.09398	10.6729	11.0085	10.5277	10.5797	9.67818	9.68314	10.0196	10.0196	10.2713	10.2713	10.5751	10.5751	10.6666	10.6622	10.5082	10.5227	10.5343	10.5343	10.7553	10.7553	4.26043e-14	0.357063	-2.80063	1 down vs 11	0.00261645	1.34609	1.34609	10 up vs 11	8.89688e-06	0.537156	-1.86166	2 down vs 11	0.0372584	0.678265	-1.47435	3 down vs 11	0.292045	0.807507	-1.23838	4 down vs 11	0.98732	0.996787	-1.00322	5 down vs 11	0.737348
2120397	BHLHB2	9.44613e-19	11.0166	11.0166	8.49802	8.80766	9.45146	9.303	9.77976	9.75615	10.0345	10.0345	10.4946	10.4946	9.6997	9.6997	8.46594	8.45962	8.57528	8.6443	8.89783	8.89783	8.41698	8.41698	1.85884e-07	3.27987	3.27987	1 up vs 11	0.0477037	0.709398	-1.40965	10 down vs 11	0.189991	1.36903	1.36903	2 up vs 11	0.123589	1.66033	1.66033	3 up vs 11	0.0227332	2.28405	2.28405	4 up vs 11	0.444282	1.31649	1.31649	5 up vs 11	0.0547599
100380097	hmm28558	9.05194e-19	8.49004	8.49004	7.42845	7.36387	7.29633	7.34196	7.46217	7.44865	7.76904	7.76904	7.65196	7.65196	7.30127	7.30127	7.31075	7.32037	7.17007	7.16782	7.19506	7.19506	7.45476	7.45476	4.16625e-16	2.21619	2.21619	1 up vs 11	0.824227	1.0153	1.0153	10 up vs 11	0.436339	1.07676	1.07676	2 up vs 11	0.024338	1.34451	1.34451	3 up vs 11	0.133588	1.23971	1.23971	4 up vs 11	0.843268	0.972191	-1.0286	5 down vs 11	0.900828
60110	DKFZP434I1735	9.04337e-19	9.797	9.797	11.4494	11.8485	11.3219	11.3771	10.378	10.3505	10.5758	10.5758	10.8666	10.8666	11.1976	11.1976	11.3922	11.3834	11.4061	11.4164	11.3239	11.3239	11.4873	11.4873	1.87027e-12	0.334462	-2.98988	1 down vs 11	0.00419503	1.38644	1.38644	10 up vs 11	1.09455e-05	0.49088	-2.03716	2 down vs 11	0.0103561	0.573821	-1.7427	3 down vs 11	0.132809	0.702004	-1.42449	4 down vs 11	0.595654	0.882986	-1.13252	5 down vs 11	0.982405
1980309	CENTD1	8.38222e-19	7.07303	7.07303	7.33333	7.44619	7.64118	7.70528	7.90799	7.89523	8.70926	8.70926	8.95313	8.95313	8.31922	8.31922	7.80306	7.80324	7.64157	7.642	7.59822	7.59822	7.23638	7.23638	9.14205e-05	0.645167	-1.54999	1 down vs 11	0.0396247	0.835611	-1.19673	10 down vs 11	0.27432	1.14072	1.14072	2 up vs 11	4.34784e-05	2.00552	2.00552	3 up vs 11	4.24227e-06	2.37487	2.37487	4 up vs 11	0.0197037	1.53043	1.53043	5 up vs 11	0.655277
4850433	HCST	8.30606e-19	10.34	10.34	10.1178	10.0884	10.1055	10.0612	8.5489	8.55159	9.11406	9.11406	9.13769	9.13769	9.6155	9.6155	9.85062	9.8571	9.25855	9.25953	8.81283	8.81283	8.82001	8.82001	0.143586	1.21315	1.21315	1 up vs 11	0.85689	1.01906	1.01906	10 up vs 11	3.71731e-11	0.351208	-2.84732	2 down vs 11	0.00124745	0.518658	-1.92805	3 down vs 11	0.00391778	0.527224	-1.89673	4 down vs 11	0.158823	0.734228	-1.36198	5 down vs 11	0.442148
4850619	LOC255374	7.93281e-19	9.70846	9.70846	10.8375	11.1131	10.6979	10.7647	9.86304	9.83295	10.0614	10.0614	10.5004	10.5004	10.8097	10.8097	10.8801	10.8732	10.8771	10.8946	10.921	10.921	10.9467	10.9467	5.31842e-08	0.480883	-2.07951	1 down vs 11	0.0181856	1.27316	1.27316	10 up vs 11	9.41752e-06	0.524223	-1.90759	2 down vs 11	0.0124066	0.614157	-1.62825	3 down vs 11	0.385982	0.832574	-1.20109	4 down vs 11	0.882415	1.03171	1.03171	5 up vs 11	0.672199
107100427	LOC285745	7.86622e-19	9.2036	9.2036	10.3962	10.7656	10.3078	10.3409	9.31521	9.28792	9.6432	9.6432	9.94738	9.94738	10.4104	10.4104	10.5352	10.5452	10.3684	10.3797	10.2733	10.2733	10.4082	10.4082	3.93163e-08	0.454614	-2.19967	1 down vs 11	0.00704446	1.34231	1.34231	10 up vs 11	2.86553e-06	0.481975	-2.07479	2 down vs 11	0.0196723	0.616559	-1.62191	3 down vs 11	0.226243	0.761277	-1.31358	4 down vs 11	0.830229	1.04938	1.04938	5 up vs 11	0.454559
5690519	CD59	7.85157e-19	7.49921	7.49921	8.60084	8.56453	8.21293	8.1892	9.3674	9.37351	9.06115	9.06115	9.1078	9.1078	8.79395	8.79395	8.73148	8.73425	8.81657	8.80491	9.21774	9.21774	9.57402	9.57402	2.79618e-05	0.61986	-1.61327	1 down vs 11	0.00356963	1.29714	1.29714	10 up vs 11	4.27005e-10	2.27255	2.27255	2 up vs 11	0.000418904	1.83014	1.83014	3 up vs 11	0.000676935	1.89028	1.89028	4 up vs 11	0.0235083	1.52071	1.52071	5 up vs 11	0.0154401
4120497	KIAA1641	7.37155e-19	8.17745	8.17745	9.04655	9.24833	8.7933	8.74934	7.94368	7.93094	7.67448	7.67448	8.32634	8.32634	8.66017	8.66017	8.79126	8.77856	8.60289	8.61131	8.59064	8.59064	8.62977	8.62977	0.00269678	0.672738	-1.48646	1 down vs 11	0.00104303	1.41322	1.41322	10 up vs 11	0.000120696	0.567072	-1.76344	2 down vs 11	0.000225685	0.474717	-2.10652	3 down vs 11	0.175374	0.745872	-1.34071	4 down vs 11	0.774408	0.940064	-1.06376	5 down vs 11	0.911126
6760673	JARID1A	7.23719e-19	9.38525	9.38525	9.75011	9.7749	9.8597	9.88078	9.06176	9.06005	8.73803	8.73803	8.91947	8.91947	9.14904	9.14904	9.22714	9.21548	9.32585	9.32853	9.44857	9.44857	9.19055	9.19055	7.63152e-06	0.7093	-1.40984	1 down vs 11	0.213224	0.929239	-1.07615	10 down vs 11	1.22891e-10	0.566156	-1.7663	2 down vs 11	7.17621e-11	0.452897	-2.20801	3 down vs 11	2.43114e-07	0.513591	-1.94707	4 down vs 11	6.0419e-05	0.60218	-1.66063	5 down vs 11	1.61949e-05
2690039	SE20-4	6.24341e-19	7.2746	7.2746	9.01185	9.09885	9.08134	9.1992	8.64288	8.63304	9.26869	9.26869	9.77992	9.77992	9.42826	9.42826	9.42007	9.43497	8.77633	8.7872	8.96416	8.96416	8.54969	8.54969	2.04513e-20	0.263413	-3.79632	1 down vs 11	0.472328	0.932805	-1.07204	10 down vs 11	0.00399275	0.675414	-1.48057	2 down vs 11	0.793655	1.04935	1.04935	3 up vs 11	0.0475999	1.4956	1.4956	4 up vs 11	0.43171	1.17208	1.17208	5 up vs 11	0.336607
3610358	SFRS1	6.03724e-19	11.8341	11.8341	10.678	10.5879	10.811	10.7779	11.7682	11.7818	11.2175	11.2175	11.0428	11.0428	10.8829	10.8829	10.8338	10.8285	11.3076	11.3082	11.2294	11.2294	11.0959	11.0959	2.11978e-14	2.07943	2.07943	1 up vs 11	0.0544281	0.876594	-1.14078	10 down vs 11	1.4838e-11	2.00538	2.00538	2 up vs 11	0.0198612	1.35623	1.35623	3 up vs 11	0.196874	1.20158	1.20158	4 up vs 11	0.608155	1.07548	1.07548	5 up vs 11	0.76894
5900324	HMGCR	5.79406e-19	7.1859	7.1859	7.08223	7.01256	7.22359	7.29313	8.9009	8.90905	8.78788	8.78788	8.48874	8.48874	7.8266	7.8266	8.01474	8.01588	8.26302	8.25094	8.91376	8.91376	8.67585	8.67585	0.626396	0.928372	-1.07715	1 down vs 11	0.11101	0.823268	-1.21467	10 down vs 11	6.66353e-10	3.06508	3.06508	2 up vs 11	1.53934e-05	2.81815	2.81815	3 up vs 11	0.00133662	2.29041	2.29041	4 up vs 11	0.145999	1.44741	1.44741	5 up vs 11	0.0200524
4670292	CBX6	5.53403e-19	9.16136	9.16136	9.30184	9.34097	9.43518	9.45806	10.4723	10.4599	10.1064	10.1064	9.59361	9.59361	9.23947	9.23947	9.33636	9.33717	9.78646	9.80706	10.2808	10.2808	9.82988	9.82988	0.0708995	0.814111	-1.22833	1 down vs 11	0.368232	0.922047	-1.08454	10 down vs 11	1.38227e-07	2.00251	2.00251	2 up vs 11	0.0096711	1.56739	1.56739	3 up vs 11	0.617156	1.09851	1.09851	4 up vs 11	0.420525	0.859406	-1.16359	5 down vs 11	0.596374
6040707	TIMP1	5.13476e-19	10.2381	10.2381	9.34418	9.47657	9.9958	10.028	8.6966	8.7016	9.87928	9.87928	10.1115	10.1115	10.5475	10.5475	10.9467	10.936	10.6034	10.5924	9.86124	9.86124	9.75639	9.75639	0.41531	1.15674	1.15674	1 up vs 11	0.0079402	0.682348	-1.46553	10 down vs 11	7.22976e-06	0.398766	-2.50773	2 down vs 11	0.703293	0.902056	-1.10858	3 down vs 11	0.845088	1.05962	1.05962	4 up vs 11	0.225674	1.43343	1.43343	5 up vs 11	0.0126556
1770592	PTTG1	5.13379e-19	8.3239	8.3239	8.39121	8.13868	7.33741	7.28538	7.63188	7.63062	7.66273	7.66273	7.62221	7.62221	7.45763	7.45763	7.41563	7.40407	7.10528	7.10584	7.31834	7.31834	8.19037	8.19037	3.26777e-08	2.05412	2.05412	1 up vs 11	1.30086e-08	1.80663	1.80663	10 up vs 11	0.0794823	1.27036	1.27036	2 up vs 11	0.161533	1.29896	1.29896	3 up vs 11	0.253376	1.26298	1.26298	4 up vs 11	0.558448	1.12681	1.12681	5 up vs 11	0.631848
5860497	SYNGR2	4.75551e-19	7.83141	7.83141	7.15773	7.07147	7.14506	7.12447	8.06575	8.06112	8.29917	8.29917	8.2584	8.2584	7.6073	7.6073	7.63495	7.64143	7.40708	7.41183	7.37081	7.37081	7.4048	7.4048	7.97133e-07	1.63235	1.63235	1 up vs 11	0.626264	0.96393	-1.03742	10 down vs 11	6.13022e-09	1.91409	1.91409	2 up vs 11	8.06695e-08	2.25746	2.25746	3 up vs 11	1.72625e-06	2.19457	2.19457	4 up vs 11	0.034865	1.39749	1.39749	5 up vs 11	0.00758215
2100524	FKSG32	4.70576e-19	8.16509	8.16509	7.51597	7.52172	7.68421	7.70639	8.72002	8.72181	8.55391	8.55391	8.28351	8.28351	8.39374	8.39374	8.20457	8.20316	8.0262	8.02488	7.98628	7.98628	7.84023	7.84023	2.01882e-05	1.37431	1.37431	1 up vs 11	0.0269712	0.879852	-1.13656	10 down vs 11	4.44757e-15	2.0215	2.0215	2 up vs 11	3.10552e-07	1.79941	1.79941	3 up vs 11	0.00104855	1.49188	1.49188	4 up vs 11	0.000108206	1.61032	1.61032	5 up vs 11	0.000813272
4230072	CS	4.61972e-19	8.9889	8.9889	8.59248	8.61045	8.57139	8.48312	9.10809	9.13038	9.49857	9.49857	9.18426	9.18426	8.94545	8.94545	8.80413	8.79721	8.63536	8.61737	8.76927	8.76927	8.85381	8.85381	6.97115e-05	1.41989	1.41989	1 up vs 11	0.196182	1.09226	1.09226	10 up vs 11	5.01916e-06	1.56619	1.56619	2 up vs 11	2.47106e-07	2.02153	2.02153	3 up vs 11	0.000806379	1.62578	1.62578	4 up vs 11	0.0253699	1.37776	1.37776	5 up vs 11	0.0702481
1230731	LRAP	4.1526e-19	9.73973	9.73973	11.2947	11.6767	11.1746	11.2306	10.4254	10.4277	10.8519	10.8519	11.0269	11.0269	11.3636	11.3636	11.4125	11.4146	11.1839	11.2073	11.1935	11.1935	11.397	11.397	1.82395e-15	0.355797	-2.8106	1 down vs 11	0.000916969	1.36233	1.36233	10 up vs 11	2.21996e-05	0.573195	-1.74461	2 down vs 11	0.132973	0.769129	-1.30017	3 down vs 11	0.459156	0.86831	-1.15166	4 down vs 11	0.62869	1.09657	1.09657	5 up vs 11	0.427086
3520504	GADD45G	3.98344e-19	7.39265	7.39265	6.94287	6.99829	7.05335	7.10212	8.52696	8.49543	8.29315	8.29315	8.31231	8.31231	7.4271	7.4271	7.45999	7.4476	7.2878	7.31427	6.11128	6.11128	5.66355	5.66355	0.23034	1.22309	1.22309	1 up vs 11	0.589315	0.93056	-1.07462	10 down vs 11	6.35241e-07	2.62681	2.62681	2 up vs 11	0.00141677	2.28316	2.28316	3 up vs 11	0.00299803	2.31368	2.31368	4 up vs 11	0.41827	1.25265	1.25265	5 up vs 11	0.307019
5550707	BM039	3.98079e-19	8.25288	8.25288	7.51199	7.44691	7.2373	7.15786	7.46091	7.45238	7.30922	7.30922	7.20443	7.20443	7.08676	7.08676	7.09368	7.08911	7.08667	7.07962	7.22095	7.22095	7.12509	7.12509	1.72183e-17	2.13616	2.13616	1 up vs 11	0.00140296	1.22184	1.22184	10 up vs 11	0.018002	1.22648	1.22648	2 up vs 11	0.371286	1.11061	1.11061	3 up vs 11	0.801444	1.03281	1.03281	4 up vs 11	0.701085	0.951915	-1.05051	5 down vs 11	0.659246
510092	IL4R	3.87865e-19	12.1423	12.1423	10.308	10.4211	10.988	11.0208	11.6778	11.6567	11.0327	11.0327	11.4219	11.4219	11.0822	11.0822	10.5223	10.528	10.7249	10.7433	10.541	10.541	10.702	10.702	4.53595e-10	2.17567	2.17567	1 up vs 11	1.32745e-05	0.659877	-1.51543	10 down vs 11	0.000735783	1.55382	1.55382	2 up vs 11	0.962739	1.00822	1.00822	3 up vs 11	0.149266	1.32049	1.32049	4 up vs 11	0.824749	1.04344	1.04344	5 up vs 11	0.0360872
1500010	INSM1	3.78272e-19	7.85323	7.85323	6.65581	6.78842	6.58383	6.62335	6.64289	6.64099	6.46089	6.46089	6.46396	6.46396	6.44947	6.44947	6.4481	6.44934	6.54133	6.5463	6.57571	6.57571	6.54259	6.54259	6.24171e-22	2.34548	2.34548	1 up vs 11	0.0524957	1.12122	1.12122	10 up vs 11	0.880434	1.01231	1.01231	2 up vs 11	0.313783	0.893502	-1.11919	3 down vs 11	0.366764	0.895406	-1.11681	4 down vs 11	0.324965	0.886459	-1.12808	5 down vs 11	0.242243
5570161	WDR6	3.64964e-19	9.12701	9.12701	9.93485	9.96203	10.1568	10.2351	10.3413	10.3362	10.2917	10.2917	10.3815	10.3815	10.4837	10.4837	10.4463	10.4471	10.543	10.5456	10.3602	10.3602	10.1977	10.1977	1.34906e-17	0.463907	-2.1556	1 down vs 11	0.002687	0.827559	-1.20837	10 down vs 11	0.416119	1.07256	1.07256	2 up vs 11	0.739918	1.03998	1.03998	3 up vs 11	0.433204	1.10679	1.10679	4 up vs 11	0.184077	1.18809	1.18809	5 up vs 11	0.178598
6590673	NCBP1	3.64637e-19	8.70142	8.70142	7.92392	7.94674	7.94958	8.01753	9.13712	9.12721	8.71698	8.71698	8.40695	8.40695	8.13595	8.13595	8.17571	8.17481	8.54686	8.53822	8.43688	8.43688	8.52269	8.52269	2.83398e-07	1.60647	1.60647	1 up vs 11	0.482849	0.952118	-1.05029	10 down vs 11	7.13968e-13	2.15798	2.15798	2 up vs 11	0.00037406	1.62388	1.62388	3 up vs 11	0.0656983	1.30986	1.30986	4 up vs 11	0.573474	1.08555	1.08555	5 up vs 11	0.37483
3710184	LOC158830	3.38208e-19	7.75856	7.75856	8.91564	9.02563	9.13378	9.12048	8.04574	8.02181	8.03826	8.03826	8.06344	8.06344	9.03627	9.03627	9.22269	9.22492	8.7687	8.7594	9.33026	9.33026	8.5833	8.5833	3.00466e-08	0.389065	-2.57026	1 down vs 11	0.607162	0.936372	-1.06795	10 down vs 11	3.26251e-05	0.466947	-2.14157	2 down vs 11	0.00245473	0.472302	-2.11729	3 down vs 11	0.00672458	0.480617	-2.08066	4 down vs 11	0.826717	0.943301	-1.06011	5 down vs 11	0.747071
5720338	CCND3	3.2109e-19	11.7265	11.7265	10.3391	10.3941	10.6823	10.6997	9.13655	9.17547	10.4008	10.4008	10.1882	10.1882	10.2472	10.2472	10.3952	10.3987	9.89755	9.89613	10.0568	10.0568	10.0378	10.0378	7.42033e-11	2.03749	2.03749	1 up vs 11	0.00906727	0.809129	-1.2359	10 down vs 11	1.0632e-16	0.347672	-2.87628	2 down vs 11	0.175985	0.81286	-1.23022	3 down vs 11	0.0354176	0.701494	-1.42553	4 down vs 11	0.0623128	0.730802	-1.36836	5 down vs 11	0.139726
6550603	GFOD1	3.1152e-19	9.053	9.053	7.24632	7.31878	7.38551	7.47639	7.25961	7.25453	7.31589	7.31589	7.21293	7.21293	7.10041	7.10041	7.21417	7.21962	7.20406	7.22258	7.4743	7.4743	7.30184	7.30184	5.07709e-23	2.98269	2.98269	1 up vs 11	0.132997	0.896506	-1.11544	10 down vs 11	0.127609	0.857456	-1.16624	2 down vs 11	0.420349	0.894713	-1.11768	3 down vs 11	0.227937	0.833089	-1.20035	4 down vs 11	0.0861956	0.770579	-1.29772	5 down vs 11	0.1631
360324	MGC12760	3.1109e-19	8.0675	8.0675	8.80839	8.68824	8.79184	8.68268	8.2222	8.21741	7.57335	7.57335	7.89579	7.89579	8.42326	8.42326	8.61302	8.61096	9.00987	9.02866	8.96561	8.96561	8.97533	8.97533	0.000828615	0.652849	-1.53175	1 down vs 11	0.969057	1.00386	1.00386	10 up vs 11	0.0206279	0.724336	-1.38057	2 down vs 11	7.99584e-05	0.46351	-2.15745	3 down vs 11	0.00938359	0.57959	-1.72536	4 down vs 11	0.386369	0.835421	-1.197	5 down vs 11	0.77576
4060546	AKAP2	2.83076e-19	7.31186	7.31186	8.16959	8.14547	7.30725	7.29627	7.8807	7.87022	8.22007	8.22007	7.52849	7.52849	7.84492	7.84492	7.38097	7.36211	7.65864	7.6723	7.53037	7.53037	8.4573	8.4573	0.931957	1.01086	1.01086	1 up vs 11	3.51954e-08	1.8015	1.8015	10 up vs 11	0.00504235	1.48859	1.48859	2 up vs 11	0.00106881	1.89711	1.89711	3 up vs 11	0.444042	1.17464	1.17464	4 up vs 11	0.071979	1.46271	1.46271	5 up vs 11	0.796371
3940020	SARS2	2.27602e-19	9.34998	9.34998	8.26479	8.33709	8.29253	8.27843	8.52256	8.51751	8.75569	8.75569	8.36505	8.36505	8.21884	8.21884	8.22902	8.22921	8.2034	8.20201	8.23652	8.23652	8.2584	8.2584	6.64938e-15	2.10169	2.10169	1 up vs 11	0.546421	1.0415	1.0415	10 up vs 11	0.0780703	1.18024	1.18024	2 up vs 11	0.0108648	1.39209	1.39209	3 up vs 11	0.669323	1.06188	1.06188	4 up vs 11	0.768868	0.959538	-1.04217	5 down vs 11	0.773059
1190215	LSM7	2.2716e-19	10.9939	10.9939	9.96364	9.90737	9.9292	9.97148	10.2851	10.3054	10.2378	10.2378	10.0823	10.0823	9.68298	9.68298	9.73534	9.74423	9.69087	9.72541	9.89514	9.89514	10.4217	10.4217	1.82815e-11	2.03128	2.03128	1 up vs 11	0.563594	0.956535	-1.04544	10 down vs 11	0.0315609	1.26045	1.26045	2 up vs 11	0.208803	1.20275	1.20275	3 up vs 11	0.632202	1.07984	1.07984	4 up vs 11	0.213875	0.818753	-1.22137	5 down vs 11	0.244588
70273	LOC388382	2.06375e-19	9.75483	9.75483	11.3774	11.7091	11.2404	11.3071	10.4519	10.458	10.7288	10.7288	10.9372	10.9372	11.2784	11.2784	11.3277	11.3227	11.2579	11.2775	11.2819	11.2819	11.4164	11.4164	8.78575e-16	0.34097	-2.93281	1 down vs 11	0.00346416	1.32128	1.32128	10 up vs 11	1.29371e-05	0.555118	-1.80142	2 down vs 11	0.0261685	0.669755	-1.49308	3 down vs 11	0.191408	0.773845	-1.29225	4 down vs 11	0.919012	0.980306	-1.02009	5 down vs 11	0.947628
610358	ARL7	2.01518e-19	6.44613	6.44613	8.24683	8.25243	8.2558	8.18837	7.25823	7.26745	7.13788	7.13788	7.77508	7.77508	8.07497	8.07497	7.96	7.97337	7.66783	7.67404	8.04815	8.04815	8.89555	8.89555	9.59902e-13	0.298906	-3.34553	1 down vs 11	0.715893	1.0454	1.0454	10 up vs 11	0.000237562	0.528173	-1.89332	2 down vs 11	0.0020768	0.482804	-2.07123	3 down vs 11	0.26133	0.750911	-1.33172	4 down vs 11	0.757408	0.924406	-1.08178	5 down vs 11	0.486918
1450347	MGC16044	1.95034e-19	11.1444	11.1444	10.2423	10.0966	10.3084	10.2079	9.75745	9.74516	8.76319	8.76319	9.18335	9.18335	10.2336	10.2336	9.53751	9.52685	10.2293	10.2708	9.83521	9.83521	10.6925	10.6925	6.91893e-06	1.9139	1.9139	1 up vs 11	0.485938	0.9258	-1.08015	10 down vs 11	0.0381201	0.725619	-1.37813	2 down vs 11	4.8625e-06	0.367372	-2.72203	3 down vs 11	0.00247386	0.491572	-2.03429	4 down vs 11	0.938324	1.018	1.018	5 up vs 11	0.0161544
100610300	hmm29156	1.90914e-19	9.37946	9.37946	8.64925	8.37236	8.5379	8.33364	9.62101	9.63088	9.60527	9.60527	9.24759	9.24759	8.56324	8.56324	8.46456	8.48894	8.45978	8.45783	8.88708	8.88708	9.49581	9.49581	2.02684e-05	2.06454	2.06454	1 up vs 11	0.837377	1.0272	1.0272	10 up vs 11	2.0727e-06	2.45758	2.45758	2 up vs 11	0.000539524	2.41434	2.41434	3 up vs 11	0.0214744	1.88419	1.88419	4 up vs 11	0.559824	1.1725	1.1725	5 up vs 11	0.639306
6020338	HIST1H2AE	1.89358e-19	5.4318	5.4318	7.16381	7.19079	6.90395	6.89769	6.52096	6.52193	6.7308	6.7308	6.67532	6.67532	6.66817	6.66817	6.70267	6.70769	6.72487	6.73311	6.30135	6.30135	6.2919	6.2919	2.06557e-21	0.362012	-2.76234	1 down vs 11	0.00487721	1.22527	1.22527	10 up vs 11	0.00916278	0.7707	-1.29752	2 down vs 11	0.393549	0.890766	-1.12263	3 down vs 11	0.299643	0.857157	-1.16665	4 down vs 11	0.284451	0.852923	-1.17244	5 down vs 11	0.292467
106550576	Hs.400876	1.86966e-19	8.72054	8.72054	8.20176	8.23458	8.23976	8.21737	8.41806	8.41322	9.30061	9.30061	8.93036	8.93036	8.36712	8.36712	8.38195	8.39375	7.87175	7.87479	8.09216	8.09216	8.16245	8.16245	0.00139121	1.41733	1.41733	1 up vs 11	0.888597	1.012	1.012	10 up vs 11	0.251924	1.1454	1.1454	2 up vs 11	8.30211e-06	2.1188	2.1188	3 up vs 11	0.00609859	1.6392	1.6392	4 up vs 11	0.559286	1.10938	1.10938	5 up vs 11	0.414191
360088	SURF6	1.72817e-19	8.83564	8.83564	7.91901	7.91329	8.09389	8.04011	9.11475	9.11676	9.10981	9.10981	8.84543	8.84543	8.50459	8.50459	8.5637	8.56876	8.48342	8.50151	8.34269	8.34269	8.36513	8.36513	4.59648e-09	1.73571	1.73571	1 up vs 11	0.211036	0.915848	-1.09188	10 down vs 11	2.94869e-12	2.10914	2.10914	2 up vs 11	1.37896e-07	2.099	2.099	3 up vs 11	0.000199647	1.74754	1.74754	4 up vs 11	0.0290582	1.37982	1.37982	5 up vs 11	0.00339055
2640717	DNAJB6	1.63094e-19	7.98192	7.98192	7.80514	7.80683	7.98936	8.0019	9.03161	9.04236	8.88148	8.88148	8.67145	8.67145	8.24959	8.24959	8.30298	8.28742	8.7488	8.76285	8.51639	8.51639	8.40799	8.40799	0.871528	0.986243	-1.01395	1 down vs 11	0.0489356	0.873531	-1.14478	10 down vs 11	3.86335e-12	2.05687	2.05687	2 up vs 11	6.26379e-06	1.83984	1.83984	3 up vs 11	0.00136931	1.59057	1.59057	4 up vs 11	0.228536	1.1873	1.1873	5 up vs 11	0.0999544
6520019	GSDML	1.40989e-19	7.63227	7.63227	8.54966	8.57422	8.8988	8.84839	8.40897	8.39899	8.75171	8.75171	8.77313	8.77313	9.08375	9.08375	8.94077	8.94284	9.13903	9.15318	8.98773	8.98773	8.39744	8.39744	4.48249e-13	0.430437	-2.32322	1 down vs 11	0.0244581	0.826926	-1.2093	10 down vs 11	0.00811198	0.732346	-1.36548	2 down vs 11	0.67414	0.935183	-1.06931	3 down vs 11	0.765047	0.949171	-1.05355	4 down vs 11	0.350709	1.1772	1.1772	5 up vs 11	0.655994
1090332	LOC129293	1.40872e-19	9.43896	9.43896	8.92334	8.99441	9.81785	9.74878	8.44206	8.44252	8.56655	8.56655	8.34892	8.34892	9.40469	9.40469	9.166	9.18536	8.71789	8.69931	9.14602	9.14602	8.4829	8.4829	0.0833685	0.806745	-1.23955	1 down vs 11	3.94598e-07	0.592808	-1.68689	10 down vs 11	6.59981e-10	0.404368	-2.47299	2 down vs 11	2.26649e-05	0.440673	-2.26926	3 down vs 11	5.23266e-06	0.378968	-2.63874	4 down vs 11	0.245244	0.787809	-1.26934	5 down vs 11	0.0247911
6180369	NUDT1	1.29266e-19	9.3255	9.3255	8.36413	8.2101	8.15936	8.21564	8.31883	8.32293	8.83907	8.83907	8.70717	8.70717	8.44691	8.44691	8.39741	8.40637	8.05183	8.03964	8.05173	8.05173	8.27503	8.27503	7.67149e-17	2.15825	2.15825	1 up vs 11	0.952191	0.996167	-1.00385	10 down vs 11	0.403479	1.0772	1.0772	2 up vs 11	0.000534738	1.54054	1.54054	3 up vs 11	0.0117576	1.40594	1.40594	4 up vs 11	0.231519	1.17387	1.17387	5 up vs 11	0.241054
5570148	UPP1	1.28448e-19	8.43233	8.43233	9.50376	9.49778	9.62065	9.70897	8.85948	8.83737	8.48417	8.48417	8.88622	8.88622	9.31614	9.31614	9.02104	9.013	9.23489	9.28087	9.13114	9.13114	9.5971	9.5971	3.08709e-13	0.412756	-2.42274	1 down vs 11	0.0945244	0.863825	-1.15764	10 down vs 11	1.71634e-06	0.546539	-1.8297	2 down vs 11	1.00891e-06	0.427857	-2.33723	3 down vs 11	0.0020492	0.565364	-1.76877	4 down vs 11	0.135563	0.761632	-1.31297	5 down vs 11	0.00195023
1770114	TRIM	1.25226e-19	7.55842	7.55842	8.38666	8.3983	9.27742	9.208	9.74947	9.76006	9.2324	9.2324	9.38718	9.38718	10.0181	10.0181	9.52988	9.5516	9.51747	9.48773	9.62654	9.62654	9.23767	9.23767	1.0958e-13	0.318734	-3.13741	1 down vs 11	1.08295e-06	0.5705	-1.75285	10 down vs 11	0.0132167	1.46618	1.46618	2 up vs 11	0.935628	1.01706	1.01706	3 up vs 11	0.588486	1.13224	1.13224	4 up vs 11	0.0154988	1.75336	1.75336	5 up vs 11	0.218798
840411	CD3E	1.15418e-19	12.0075	12.0075	12.5022	12.4956	12.6094	12.4161	11.6745	11.6852	11.2626	11.2626	11.6399	11.6399	12.1005	12.1005	12.109	12.1188	12.3733	12.3881	12.2761	12.2761	12.0378	12.0378	0.00707278	0.753325	-1.32745	1 down vs 11	0.504905	1.05664	1.05664	10 up vs 11	1.9471e-05	0.602517	-1.6597	2 down vs 11	1.16628e-06	0.449517	-2.22461	3 down vs 11	0.00214632	0.583882	-1.71268	4 down vs 11	0.205211	0.803468	-1.2446	5 down vs 11	0.15663
6400537	MGC2941	1.14189e-19	8.74909	8.74909	9.02603	9.0529	9.20601	9.31684	10.5394	10.5263	9.77355	9.77355	9.65832	9.65832	9.62894	9.62894	9.74449	9.743	10.3833	10.3903	10.0787	10.0787	9.91676	9.91676	3.40265e-05	0.67467	-1.48221	1 down vs 11	0.0133967	0.832808	-1.20076	10 down vs 11	1.17988e-13	2.31244	2.31244	2 up vs 11	0.0243527	1.37241	1.37241	3 up vs 11	0.122426	1.26705	1.26705	4 up vs 11	0.157706	1.24152	1.24152	5 up vs 11	0.0227266
3940286	FLJ11106	1.08338e-19	9.78563	9.78563	11.2807	11.6224	11.1507	11.215	10.3778	10.3511	10.5819	10.5819	10.9233	10.9233	11.1693	11.1693	11.35	11.3367	11.2558	11.2697	11.1667	11.1667	11.2654	11.2654	4.11091e-13	0.371304	-2.69321	1 down vs 11	0.00459247	1.32633	1.32633	10 up vs 11	2.16179e-05	0.549489	-1.81987	2 down vs 11	0.0201191	0.644802	-1.55086	3 down vs 11	0.324239	0.816951	-1.22406	4 down vs 11	0.877126	0.968842	-1.03216	5 down vs 11	0.624381
50193	UNC84A	1.06542e-19	7.31992	7.31992	8.72507	8.76412	8.97642	9.04942	8.75899	8.76143	8.66819	8.66819	8.91499	8.91499	9.13849	9.13849	9.02944	9.0514	9.05198	9.05239	9.3917	9.3917	9.06078	9.06078	5.0153e-19	0.301555	-3.31614	1 down vs 11	0.0321036	0.820568	-1.21867	10 down vs 11	0.117567	0.81904	-1.22094	2 down vs 11	0.130957	0.767783	-1.30245	3 down vs 11	0.625491	0.911029	-1.09766	4 down vs 11	0.746329	1.06369	1.06369	5 up vs 11	0.99319
3520441	KIFC1	9.84721e-20	7.85302	7.85302	6.67968	6.669	6.59893	6.62082	6.56273	6.56306	6.42893	6.42893	6.49111	6.49111	6.4262	6.4262	6.50737	6.50487	6.58077	6.56382	6.46512	6.46512	6.47707	6.47707	2.97404e-23	2.34925	2.34925	1 up vs 11	0.552284	1.03396	1.03396	10 up vs 11	0.607697	0.960757	-1.04085	2 down vs 11	0.214957	0.875458	-1.14226	3 down vs 11	0.443315	0.914014	-1.09407	4 down vs 11	0.250703	0.873803	-1.14442	5 down vs 11	0.415648
1580440	COL6A2	9.61183e-20	7.7026	7.7026	7.72723	7.83767	8.50724	8.48107	7.54158	7.53127	7.47235	7.47235	7.63356	7.63356	7.9301	7.9301	8.04209	8.0298	8.34258	8.33542	8.56212	8.56212	7.64486	7.64486	1.43836e-05	0.582985	-1.71531	1 down vs 11	7.01441e-06	0.640203	-1.562	10 down vs 11	1.96742e-06	0.517706	-1.9316	2 down vs 11	0.000181542	0.496988	-2.01212	3 down vs 11	0.00370678	0.555746	-1.79938	4 down vs 11	0.0569186	0.682563	-1.46507	5 down vs 11	0.0638442
5390026	ATP5J2	9.60008e-20	10.161	10.161	9.36045	9.24489	9.11247	9.00611	9.77779	9.78726	9.70901	9.70901	9.53196	9.53196	9.02399	9.02399	8.89542	8.90029	9.14083	9.15379	9.22862	9.22862	9.60956	9.60956	2.14947e-10	2.22672	2.22672	1 up vs 11	0.0762316	1.17999	1.17999	10 up vs 11	4.63536e-05	1.7185	1.7185	2 up vs 11	0.00655486	1.62778	1.62778	3 up vs 11	0.0614118	1.43979	1.43979	4 up vs 11	0.948937	1.01247	1.01247	5 up vs 11	0.652719
6900139	EWSR1	9.52353e-20	8.40467	8.40467	8.49783	8.54806	8.4979	8.51636	9.02044	9.04882	9.69601	9.69601	9.37907	9.37907	8.94267	8.94267	8.70705	8.71889	8.39086	8.38725	8.18947	8.18947	8.35535	8.35535	0.468056	0.925506	-1.08049	1 down vs 11	0.795619	1.02222	1.02222	10 up vs 11	0.00207384	1.44639	1.44639	2 up vs 11	1.29568e-06	2.26521	2.26521	3 up vs 11	0.000932207	1.81845	1.81845	4 up vs 11	0.0966178	1.3438	1.3438	5 up vs 11	0.346684
3990138	CGI-119	9.49842e-20	10.0193	10.0193	11.4809	11.7883	11.371	11.4018	10.6912	10.6774	10.756	10.756	11.0117	11.0117	11.3305	11.3305	11.3821	11.3715	11.4573	11.4706	11.4498	11.4498	11.6408	11.6408	2.0275e-14	0.383555	-2.60719	1 down vs 11	0.00304601	1.30724	1.30724	10 up vs 11	7.8471e-05	0.605271	-1.65215	2 down vs 11	0.00907182	0.639144	-1.56459	3 down vs 11	0.146639	0.763124	-1.3104	4 down vs 11	0.790064	0.951807	-1.05063	5 down vs 11	0.893161
3130594	CSAD	9.49563e-20	9.31598	9.31598	10.4892	10.6931	10.3063	10.3759	9.51437	9.47893	9.39134	9.39134	9.75971	9.75971	9.99277	9.99277	10.1746	10.1599	10.29	10.2881	10.469	10.469	10.5642	10.5642	6.07714e-10	0.479664	-2.08479	1 down vs 11	0.0132478	1.24593	1.24593	10 up vs 11	1.07057e-06	0.537018	-1.86213	2 down vs 11	7.37727e-05	0.505386	-1.97868	3 down vs 11	0.0208858	0.652397	-1.53281	4 down vs 11	0.148419	0.766783	-1.30415	5 down vs 11	0.332155
770520	PLCB2	8.99496e-20	7.99441	7.99441	8.62613	8.55956	8.43953	8.38139	6.9701	6.97031	7.58316	7.58316	7.6875	7.6875	7.78825	7.78825	7.98607	7.99807	8.00647	8.0088	7.75907	7.75907	7.89479	7.89479	0.00521063	0.764727	-1.30766	1 down vs 11	0.102664	1.13144	1.13144	10 up vs 11	2.37057e-16	0.37603	-2.65937	2 down vs 11	0.000172061	0.575053	-1.73897	3 down vs 11	0.00260979	0.618186	-1.61764	4 down vs 11	0.00973949	0.662896	-1.50853	5 down vs 11	0.0460663
6650278	FLJ11000	8.93116e-20	6.33192	6.33192	7.40943	7.4128	7.48304	7.5612	9.02054	9.03034	8.93062	8.93062	8.78876	8.78876	9.32146	9.32146	8.43069	8.41206	8.63486	8.64817	8.19715	8.19715	7.81644	7.81644	9.00709e-10	0.42653	-2.3445	1 down vs 11	0.318649	0.90225	-1.10834	10 down vs 11	5.47676e-11	2.76856	2.76856	2 up vs 11	3.38938e-06	2.58366	2.58366	3 up vs 11	0.00011736	2.3417	2.3417	4 up vs 11	7.67283e-08	3.38759	3.38759	5 up vs 11	0.00137624
3990110	BIA2	8.6063e-20	10.2142	10.2142	11.5719	11.8285	11.4513	11.5134	10.6272	10.619	10.8664	10.8664	11.1626	11.1626	11.4848	11.4848	11.4243	11.4162	11.524	11.5444	11.5722	11.5722	11.6345	11.6345	2.39831e-13	0.406342	-2.46098	1 down vs 11	0.0142887	1.24407	1.24407	10 up vs 11	1.26058e-06	0.537959	-1.85888	2 down vs 11	0.00835833	0.638589	-1.56595	3 down vs 11	0.187359	0.784125	-1.27531	4 down vs 11	0.914001	0.980341	-1.02005	5 down vs 11	0.663372
1850706	C14orf58	8.57205e-20	7.13892	7.13892	7.38934	7.40102	7.0855	7.14104	7.93963	7.93159	8.27263	8.27263	7.99084	7.99084	7.41753	7.41753	7.47531	7.46747	7.52826	7.53766	7.5962	7.5962	8.00843	8.00843	0.988315	0.99853	-1.00147	1 down vs 11	0.025512	1.19746	1.19746	10 up vs 11	2.21243e-06	1.72973	1.72973	2 up vs 11	8.65016e-07	2.19099	2.19099	3 up vs 11	0.000552514	1.80224	1.80224	4 up vs 11	0.25152	1.21124	1.21124	5 up vs 11	0.108606
103870609	Hs.137447	8.54475e-20	6.90013	6.90013	7.32479	7.20189	7.65451	7.4889	9.16757	9.13054	10.5532	10.5532	10.5885	10.5885	11.062	11.062	9.05091	9.03014	8.28237	8.27315	8.71703	8.71703	7.19421	7.19421	0.0636648	0.664912	-1.50396	1 down vs 11	0.254043	0.819602	-1.2201	10 down vs 11	5.86766e-06	3.12022	3.12022	2 up vs 11	2.19228e-09	8.36437	8.36437	3 up vs 11	2.45827e-08	8.57212	8.57212	4 up vs 11	2.66281e-10	11.9014	11.9014	5 up vs 11	0.000626258
1940091	LOC392887	8.51355e-20	8.67609	8.67609	7.6091	7.98969	9.05428	9.0188	7.88832	7.86318	8.2696	8.2696	9.10755	9.10755	9.27363	9.27363	9.29655	9.31719	9.11994	9.12063	8.52426	8.52426	7.15559	7.15559	0.231157	0.788562	-1.26813	1 down vs 11	1.25117e-05	0.490012	-2.04077	10 down vs 11	0.000346907	0.448875	-2.22779	2 down vs 11	0.0850259	0.594936	-1.68085	3 down vs 11	0.851435	1.06345	1.06345	4 up vs 11	0.590918	1.1932	1.1932	5 up vs 11	0.454863
6110184	FLJ25224	8.29936e-20	9.4873	9.4873	10.8156	11.0703	10.7605	10.8053	9.96302	9.92084	10.0971	10.0971	10.4623	10.4623	10.8092	10.8092	10.9384	10.9293	10.9093	10.9358	10.9114	10.9114	10.8255	10.8255	4.92735e-11	0.401095	-2.49317	1 down vs 11	0.072671	1.20166	1.20166	10 up vs 11	2.68443e-05	0.541696	-1.84606	2 down vs 11	0.0122821	0.612098	-1.63373	3 down vs 11	0.263644	0.788388	-1.26841	4 down vs 11	0.989863	1.0027	1.0027	5 up vs 11	0.630365
780215	WIG1	7.7536e-20	9.70913	9.70913	11.3894	11.7579	11.2687	11.3492	10.3893	10.4045	10.9314	10.9314	11.1383	11.1383	11.4268	11.4268	11.4691	11.4679	11.2241	11.2564	11.2588	11.2588	11.398	11.398	5.17585e-17	0.320845	-3.11677	1 down vs 11	0.00302944	1.32752	1.32752	10 up vs 11	1.55914e-06	0.519539	-1.92478	2 down vs 11	0.107401	0.748593	-1.33584	3 down vs 11	0.456341	0.863998	-1.15741	4 down vs 11	0.783772	1.05528	1.05528	5 up vs 11	0.618257
5050154	SHFM1	7.11586e-20	10.9712	10.9712	10.0054	9.93555	9.84267	9.83002	10.5413	10.5482	10.6011	10.6011	10.5112	10.5112	10.2088	10.2088	10.0917	10.085	10.0639	10.067	9.84242	9.84242	10.0555	10.0555	2.16325e-15	2.20563	2.20563	1 up vs 11	0.298114	1.07589	1.07589	10 up vs 11	1.03849e-06	1.6451	1.6451	2 up vs 11	0.000101454	1.7066	1.7066	3 up vs 11	0.00154977	1.6034	1.6034	4 up vs 11	0.0745483	1.30025	1.30025	5 up vs 11	0.152944
1240446	SH2D2A	6.75382e-20	12.0079	12.0079	10.4983	10.6231	10.4184	10.4978	11.957	11.9235	11.2078	11.2078	11.5106	11.5106	10.6169	10.6169	10.6239	10.6478	10.4342	10.4885	10.0971	10.0971	10.3967	10.3967	1.26451e-10	2.84835	2.84835	1 up vs 11	0.467918	1.09076	1.09076	10 up vs 11	2.06622e-08	2.68656	2.68656	2 up vs 11	0.0321207	1.63587	1.63587	3 up vs 11	0.00553694	2.01784	2.01784	4 up vs 11	0.740607	1.08609	1.08609	5 up vs 11	0.620439
2810364	IGFBP4	6.27974e-20	8.99629	8.99629	7.55239	7.75678	8.02355	7.99813	8.97141	8.96692	9.00394	9.00394	8.57846	8.57846	8.34777	8.34777	8.27571	8.29653	8.23534	8.27829	8.74701	8.74701	8.10348	8.10348	6.78155e-09	1.99746	1.99746	1 up vs 11	0.061985	0.845956	-1.18209	10 down vs 11	2.42907e-07	1.9572	1.9572	2 up vs 11	6.64272e-05	2.00807	2.00807	3 up vs 11	0.031807	1.49519	1.49519	4 up vs 11	0.193399	1.27424	1.27424	5 up vs 11	0.18732
2360333	LOC170371	6.2652e-20	8.84776	8.84776	9.2793	9.2744	8.37924	8.39616	9.84926	9.86752	9.20768	9.20768	7.93141	7.93141	8.37703	8.37703	7.73523	7.7164	8.40055	8.42633	8.29176	8.29176	9.83145	9.83145	0.156704	1.36756	1.36756	1 up vs 11	0.000677229	1.83813	1.83813	10 up vs 11	4.83012e-05	2.77282	2.77282	2 up vs 11	0.0935963	1.75506	1.75506	3 up vs 11	0.378861	0.724598	-1.38008	4 down vs 11	0.971058	0.986826	-1.01335	5 down vs 11	0.127348
1850722	SRP68	5.67875e-20	8.34435	8.34435	8.77539	8.83183	8.74266	8.69602	9.08361	9.10013	9.70229	9.70229	9.6353	9.6353	9.22989	9.22989	9.0481	9.06666	9.02321	9.0171	8.76478	8.76478	8.94176	8.94176	0.000504063	0.783675	-1.27604	1 down vs 11	0.0858636	1.0987	1.0987	10 up vs 11	0.000303248	1.32327	1.32327	2 up vs 11	4.53318e-10	2.0087	2.0087	3 up vs 11	6.18201e-08	1.91756	1.91756	4 up vs 11	0.00140971	1.4478	1.4478	5 up vs 11	0.00806886
6860484	C9orf85	5.67454e-20	10.2099	10.2099	11.5732	11.9108	11.4668	11.5289	10.7079	10.6968	10.8355	10.8355	11.1045	11.1045	11.4457	11.4457	11.5184	11.5097	11.5515	11.5658	11.5083	11.5083	11.6755	11.6755	4.06755e-13	0.400796	-2.49504	1 down vs 11	0.00400449	1.30303	1.30303	10 up vs 11	9.8009e-06	0.561719	-1.78025	2 down vs 11	0.00599466	0.618365	-1.61717	3 down vs 11	0.120986	0.745115	-1.34207	4 down vs 11	0.760093	0.943947	-1.05938	5 down vs 11	0.933226
50095	ZNF274	5.42531e-20	7.39078	7.39078	8.7334	8.66466	8.68839	8.64436	8.56821	8.56741	8.06818	8.06818	8.11125	8.11125	8.30254	8.30254	8.43747	8.42207	8.79044	8.80294	9.0798	9.0798	9.06486	9.06486	4.37821e-18	0.419407	-2.38432	1 down vs 11	0.837829	1.01418	1.01418	10 up vs 11	0.576544	0.948064	-1.05478	2 down vs 11	0.00271858	0.670739	-1.49089	3 down vs 11	0.0109476	0.691066	-1.44704	4 down vs 11	0.100356	0.789045	-1.26735	5 down vs 11	0.203377
5570575	H963	5.13718e-20	9.7632	9.7632	8.77769	8.94137	9.62713	9.74518	11.8638	11.8711	11.2991	11.2991	11.5321	11.5321	11.2663	11.2663	10.8109	10.8007	10.9788	10.9915	10.6145	10.6145	9.69507	9.69507	0.932909	1.01257	1.01257	1 up vs 11	5.70614e-06	0.572836	-1.7457	10 down vs 11	1.92765e-15	4.36486	4.36486	2 up vs 11	4.21149e-06	2.93623	2.93623	3 up vs 11	1.50155e-06	3.45069	3.45069	4 up vs 11	3.42577e-05	2.87016	2.87016	5 up vs 11	0.000560188
5360010	TAF4B	5.12319e-20	8.68675	8.68675	7.8999	7.98171	8.45216	8.44669	9.70809	9.68815	8.46271	8.46271	8.64167	8.64167	8.49075	8.49075	7.98708	7.94719	8.31514	8.32649	9.06423	9.06423	9.53113	9.53113	0.231793	1.18104	1.18104	1 up vs 11	0.00406618	0.72448	-1.3803	10 down vs 11	1.05207e-07	2.36438	2.36438	2 up vs 11	0.957896	1.01117	1.01117	3 up vs 11	0.557707	1.14471	1.14471	4 up vs 11	0.894553	1.03101	1.03101	5 up vs 11	0.075938
430138	THEM2	5.11036e-20	8.37652	8.37652	7.3342	7.20449	7.33359	7.29529	7.74501	7.76239	7.69888	7.69888	7.62203	7.62203	7.56471	7.56471	7.6448	7.64832	7.55506	7.54703	7.6432	7.6432	7.80379	7.80379	9.7086e-22	2.11585	2.11585	1 up vs 11	0.226067	0.939001	-1.06496	10 down vs 11	1.42113e-05	1.38233	1.38233	2 up vs 11	0.00524228	1.3228	1.3228	3 up vs 11	0.0377994	1.25418	1.25418	4 up vs 11	0.0859648	1.20533	1.20533	5 up vs 11	0.00799412
4610403	ZNF549	4.71201e-20	9.30619	9.30619	10.9102	11.2281	10.7877	10.8176	9.95872	9.95888	10.3214	10.3214	10.5289	10.5289	10.892	10.892	10.949	10.9405	10.8308	10.85	10.9244	10.9244	11.0403	11.0403	4.23116e-15	0.350776	-2.85082	1 down vs 11	0.00296342	1.32913	1.32913	10 up vs 11	1.13367e-05	0.551454	-1.81339	2 down vs 11	0.0567806	0.708963	-1.41051	3 down vs 11	0.309237	0.818634	-1.22155	4 down vs 11	0.792946	1.05292	1.05292	5 up vs 11	0.606618
3850048	MAD2L2	4.48104e-20	8.85468	8.85468	8.67335	8.65517	8.50639	8.48723	8.7868	8.79048	9.50745	9.50745	9.15017	9.15017	8.94684	8.94684	8.78932	8.78336	8.41184	8.40945	8.67898	8.67898	8.98117	8.98117	0.00291115	1.29006	1.29006	1 up vs 11	0.0838266	1.12345	1.12345	10 up vs 11	0.025044	1.23391	1.23391	2 up vs 11	1.44225e-07	2.02822	2.02822	3 up vs 11	0.00125587	1.5833	1.5833	4 up vs 11	0.0238745	1.37516	1.37516	5 up vs 11	0.0825499
4060242	KCNN4	4.45803e-20	9.04502	9.04502	8.65403	8.61575	7.85014	7.93306	8.13949	8.14648	8.37304	8.37304	7.83819	7.83819	7.39672	7.39672	7.70497	7.69239	7.85025	7.85493	7.82584	7.82584	8.12123	8.12123	1.37618e-09	2.16138	2.16138	1 up vs 11	1.58374e-06	1.60512	1.60512	10 up vs 11	0.259627	1.15943	1.15943	2 up vs 11	0.0912858	1.35658	1.35658	3 up vs 11	0.738276	0.936355	-1.06797	4 down vs 11	0.0605376	0.689516	-1.45029	5 down vs 11	0.314749
4610504	MCL1	4.14164e-20	10.031	10.031	10.4497	10.2306	10.2473	10.1856	9.24501	9.25158	8.95889	8.95889	9.47214	9.47214	9.74664	9.74664	9.76201	9.74975	9.6565	9.67953	9.84295	9.84295	10.1149	10.1149	0.248814	0.8984	-1.11309	1 down vs 11	0.672219	1.03171	1.03171	10 up vs 11	3.35684e-09	0.523399	-1.91059	2 down vs 11	1.27874e-08	0.427291	-2.34033	3 down vs 11	0.00160795	0.609855	-1.63973	4 down vs 11	0.0495972	0.737667	-1.35563	5 down vs 11	0.0209127
5360070	VPS16	3.61508e-20	9.08192	9.08192	9.39821	9.31504	9.37058	9.48389	8.43232	8.41398	8.7427	8.7427	8.90894	8.90894	9.34935	9.34935	9.45282	9.45681	9.2152	9.21816	9.12439	9.12439	9.11267	9.11267	0.00344223	0.756827	-1.32131	1 down vs 11	0.118269	0.889552	-1.12416	10 down vs 11	4.48167e-11	0.47635	-2.0993	2 down vs 11	0.000411612	0.598248	-1.67155	3 down vs 11	0.0113814	0.671309	-1.48963	4 down vs 11	0.549176	0.910964	-1.09774	5 down vs 11	0.886043
5220008	CITED4	3.54837e-20	9.04143	9.04143	9.30232	9.21912	9.5595	9.55071	7.80197	7.80312	8.07654	8.07654	8.61554	8.61554	8.96102	8.96102	8.33309	8.32921	8.16649	8.18651	8.92959	8.92959	9.61367	9.61367	0.00492572	0.702571	-1.42334	1 down vs 11	0.0207906	0.794659	-1.2584	10 down vs 11	3.90811e-15	0.297798	-3.35798	2 down vs 11	2.23714e-07	0.359939	-2.77825	3 down vs 11	0.00193409	0.52298	-1.91212	4 down vs 11	0.0481338	0.664487	-1.50492	5 down vs 11	2.64185e-06
3520162	GNPNAT1	3.49636e-20	10.9069	10.9069	12.2808	12.5984	12.1507	12.208	11.3175	11.3142	11.8893	11.8893	12.0856	12.0856	12.3015	12.3015	12.3233	12.3187	12.1404	12.1576	12.1794	12.1794	12.339	12.339	1.80271e-15	0.405826	-2.46411	1 down vs 11	0.000884915	1.31077	1.31077	10 up vs 11	1.12045e-07	0.538202	-1.85804	2 down vs 11	0.147227	0.801823	-1.24716	3 down vs 11	0.609971	0.918646	-1.08856	4 down vs 11	0.696809	1.06695	1.06695	5 up vs 11	0.583789
104210139	Hs.355618	3.49496e-20	7.98757	7.98757	9.91355	9.91897	9.19943	9.17562	8.05883	8.04774	8.79875	8.79875	8.99143	8.99143	9.63968	9.63968	9.44781	9.44608	9.48165	9.50173	9.72008	9.72008	10.0543	10.0543	1.75484e-07	0.438895	-2.27845	1 down vs 11	2.84576e-05	1.67406	1.67406	10 up vs 11	5.41978e-06	0.457589	-2.18537	2 down vs 11	0.250451	0.770105	-1.29853	3 down vs 11	0.607405	0.880144	-1.13618	4 down vs 11	0.196689	1.37942	1.37942	5 up vs 11	0.370591
2690184	FLJ14345	3.08611e-20	9.32762	9.32762	10.8242	11.1276	10.7298	10.7804	9.9441	9.94067	10.1802	10.1802	10.4463	10.4463	10.8067	10.8067	10.9308	10.927	10.803	10.8172	10.7475	10.7475	10.9445	10.9445	7.60034e-14	0.36531	-2.7374	1 down vs 11	0.0133159	1.27207	1.27207	10 up vs 11	2.45834e-05	0.558736	-1.78976	2 down vs 11	0.0243357	0.659632	-1.516	3 down vs 11	0.249165	0.793267	-1.26061	4 down vs 11	0.927639	1.01837	1.01837	5 up vs 11	0.547488
1050102	KIAA0063	3.05761e-20	9.73788	9.73788	10.0016	10.1041	10.043	10.0884	8.94943	8.93612	9.13407	9.13407	10.2059	10.2059	9.82293	9.82293	10.0094	10.0258	9.30696	9.37145	9.85209	9.85209	9.83873	9.83873	0.0330041	0.784297	-1.27503	1 down vs 11	0.90383	1.01092	1.01092	10 up vs 11	2.30423e-09	0.44991	-2.22267	2 down vs 11	0.00016947	0.51608	-1.93769	3 down vs 11	0.664331	1.08483	1.08483	4 up vs 11	0.327434	0.831925	-1.20203	5 down vs 11	0.783299
4210047	MGC19764	3.02077e-20	7.78333	7.78333	9.42533	9.62191	9.06036	9.08327	8.35603	8.32825	8.33329	8.33329	8.69996	8.69996	9.1735	9.1735	9.3195	9.29872	9.23567	9.22461	8.78898	8.78898	8.82258	8.82258	4.67203e-10	0.406145	-2.46218	1 down vs 11	0.000627621	1.4526	1.4526	10 up vs 11	0.000556472	0.592539	-1.68765	2 down vs 11	0.0115528	0.594612	-1.68177	3 down vs 11	0.234251	0.766681	-1.30432	4 down vs 11	0.778924	1.06454	1.06454	5 up vs 11	0.426344
4280026	SFRS7	2.634e-20	9.01081	9.01081	8.53591	8.48645	8.58936	8.54381	10.0391	10.0366	9.54425	9.54425	9.36556	9.36556	8.86927	8.86927	8.88667	8.88884	9.32265	9.3205	8.83457	8.83457	8.98167	8.98167	0.00126636	1.38224	1.38224	1 up vs 11	0.612041	0.961022	-1.04056	10 down vs 11	9.77648e-17	2.81442	2.81442	2 up vs 11	7.70755e-06	2.00061	2.00061	3 up vs 11	0.000652529	1.76755	1.76755	4 up vs 11	0.16904	1.25307	1.25307	5 up vs 11	0.0838986
1400600	GARNL4	2.43249e-20	7.82402	7.82402	8.03922	8.05446	7.85682	7.79275	6.13185	6.13521	6.18927	6.18927	6.31558	6.31558	6.23604	6.23604	6.24502	6.2383	6.32105	6.31517	6.56821	6.56821	6.83628	6.83628	0.845003	1.02191	1.02191	1 up vs 11	0.041354	1.1989	1.1989	10 up vs 11	2.08796e-16	0.31698	-3.15478	2 down vs 11	7.77607e-10	0.329083	-3.03875	3 down vs 11	1.33329e-07	0.359192	-2.78403	4 down vs 11	3.23127e-08	0.339927	-2.94181	5 down vs 11	1.34737e-10
3940204	ABCG1	2.38963e-20	6.97747	6.97747	7.14984	7.03164	7.04793	6.89325	6.83048	6.79328	7.3096	7.3096	7.60036	7.60036	7.66065	7.66065	7.99486	8.00186	7.73528	7.71548	6.11586	6.11586	6.30891	6.30891	0.653119	1.06011	1.06011	1 up vs 11	0.354017	1.10067	1.10067	10 up vs 11	0.629123	0.933056	-1.07175	2 down vs 11	0.144087	1.33455	1.33455	3 up vs 11	0.0243096	1.63253	1.63253	4 up vs 11	0.014681	1.7022	1.7022	5 up vs 11	4.10185e-05
4590193	TNFRSF5	2.28491e-20	6.79168	6.79168	6.56348	6.58332	6.52189	6.52099	7.29245	7.30117	7.47005	7.47005	7.70566	7.70566	6.86148	6.86148	6.78398	6.7775	6.80265	6.82267	6.61174	6.61174	6.61299	6.61299	0.0263732	1.20638	1.20638	1 up vs 11	0.516938	1.04415	1.04415	10 up vs 11	3.44842e-08	1.71734	1.71734	2 up vs 11	7.48955e-07	1.93062	1.93062	3 up vs 11	2.58374e-08	2.27311	2.27311	4 up vs 11	0.09116	1.26619	1.26619	5 up vs 11	0.130156
5270519	HT007	2.25867e-20	9.18749	9.18749	9.08125	9.06432	9.12464	9.10134	10.6012	10.613	10.3582	10.3582	10.0785	10.0785	10.0244	10.0244	9.7639	9.75827	9.68531	9.68532	9.73416	9.73416	9.72369	9.72369	0.540848	1.06153	1.06153	1 up vs 11	0.741052	0.974662	-1.026	10 down vs 11	2.9601e-17	2.85146	2.85146	2 up vs 11	2.81367e-08	2.38975	2.38975	3 up vs 11	5.06343e-05	1.96854	1.96854	4 up vs 11	0.00012272	1.89609	1.89609	5 up vs 11	0.0010659
1340673	IFIT4	2.24481e-20	7.05322	7.05322	6.97808	6.85382	6.93302	7.10559	8.54667	8.5424	8.58394	8.58394	6.98245	6.98245	7.86167	7.86167	6.92758	6.85349	7.24412	7.23277	7.27463	7.27463	6.98186	6.98186	0.851978	0.964348	-1.03697	1 down vs 11	0.260785	0.839864	-1.19067	10 down vs 11	8.11539e-06	2.70721	2.70721	2 up vs 11	0.000673587	2.78629	2.78629	3 up vs 11	0.791578	0.918185	-1.08911	4 down vs 11	0.106363	1.68889	1.68889	5 up vs 11	0.520671
6350195	STOM	2.23218e-20	9.4564	9.4564	8.39202	8.69472	9.71322	9.83152	9.03295	9.03957	8.73801	8.73801	9.14838	9.14838	9.29834	9.29834	9.34595	9.32936	9.46979	9.4671	9.3355	9.3355	8.22585	8.22585	0.0586352	0.771039	-1.29695	1 down vs 11	2.86194e-11	0.454767	-2.19893	10 down vs 11	0.000381355	0.577562	-1.73142	2 down vs 11	0.000351571	0.468619	-2.13393	3 down vs 11	0.0383102	0.622809	-1.60563	4 down vs 11	0.104826	0.691028	-1.44712	5 down vs 11	0.0699168
1980609	C9orf88	2.17326e-20	7.01305	7.01305	7.34247	7.27729	7.13118	7.12166	7.57265	7.55665	7.36179	7.36179	7.24666	7.24666	7.42166	7.42166	7.08597	7.08286	7.50914	7.52591	7.21659	7.21659	8.81791	8.81791	0.5504	0.927484	-1.07819	1 down vs 11	0.282959	1.11391	1.11391	10 up vs 11	0.0317021	1.3519	1.3519	2 up vs 11	0.383986	1.1811	1.1811	3 up vs 11	0.678757	1.09051	1.09051	4 up vs 11	0.320958	1.23115	1.23115	5 up vs 11	0.878579
1500020	MAF	1.97569e-20	8.95831	8.95831	9.9612	10.1302	9.47236	9.473	8.63234	8.62849	9.64141	9.64141	9.38573	9.38573	8.79	8.79	8.23267	8.2425	7.97624	8.00462	8.56494	8.56494	9.19586	9.19586	0.0439651	0.699946	-1.42868	1 down vs 11	0.00139933	1.57706	1.57706	10 up vs 11	0.0030188	0.556899	-1.79566	2 down vs 11	0.661293	1.12382	1.12382	3 up vs 11	0.835759	0.941302	-1.06236	4 down vs 11	0.106374	0.62287	-1.60547	5 down vs 11	0.000679481
5420059	STAG3	1.8976e-20	8.75511	8.75511	9.62967	9.54258	9.67082	9.6123	9.82078	9.81013	9.62896	9.62896	9.73823	9.73823	10.295	10.295	10.7197	10.7189	10.8883	10.884	10.3969	10.3969	10.3491	10.3491	0.000235637	0.552028	-1.8115	1 down vs 11	0.699838	0.952822	-1.04951	10 down vs 11	0.430968	1.14698	1.14698	2 up vs 11	0.961393	1.01162	1.01162	3 up vs 11	0.738494	1.09121	1.09121	4 up vs 11	0.0719722	1.60519	1.60519	5 up vs 11	0.000650508
1980411	RAB6IP1	1.41168e-20	7.92081	7.92081	7.10489	7.22818	8.33096	8.30114	8.26835	8.27161	7.81211	7.81211	7.71986	7.71986	8.10635	8.10635	7.81075	7.78701	7.9361	7.94361	7.99885	7.99885	7.16708	7.16708	0.0112811	0.76826	-1.30164	1 down vs 11	1.09522e-15	0.475344	-2.10374	10 down vs 11	0.856933	0.979741	-1.02068	2 down vs 11	0.0310056	0.712507	-1.4035	3 down vs 11	0.0194361	0.668369	-1.49618	4 down vs 11	0.429322	0.873701	-1.14456	5 down vs 11	0.0141637
4540273	ACTG1	1.31844e-20	12.6432	12.6432	11.6157	11.5495	11.3042	11.1597	12.122	12.1422	12.1797	12.1797	11.9454	11.9454	11.3382	11.3382	10.9078	10.9323	10.9923	10.9901	10.9852	10.9852	11.2284	11.2284	5.79718e-09	2.79616	2.79616	1 up vs 11	0.041756	1.31017	1.31017	10 up vs 11	0.000278449	1.97588	1.97588	2 up vs 11	0.00545584	2.02786	2.02786	3 up vs 11	0.0490273	1.72385	1.72385	4 up vs 11	0.652587	1.13166	1.13166	5 up vs 11	0.495666
3850215	E2IG2	1.31568e-20	7.82614	7.82614	7.17807	7.09681	7.12372	7.08497	7.94833	7.94959	8.13848	8.13848	7.89547	7.89547	7.54277	7.54277	7.48646	7.49324	7.37837	7.3676	7.26157	7.26157	7.45829	7.45829	1.67643e-08	1.67152	1.67152	1 up vs 11	0.90418	1.00824	1.00824	10 up vs 11	3.18188e-09	1.82086	1.82086	2 up vs 11	9.9284e-08	2.07557	2.07557	3 up vs 11	0.000121993	1.75381	1.75381	4 up vs 11	0.0270042	1.37345	1.37345	5 up vs 11	0.0192671
3290446	DKFZp586I1420	1.29856e-20	7.04121	7.04121	8.6585	8.69561	7.98588	8.13522	7.1577	7.13705	7.22471	7.22471	7.41536	7.41536	7.54278	7.54278	7.78981	7.77802	7.77841	7.76969	8.03573	8.03573	8.21773	8.21773	5.6136e-13	0.468458	-2.13466	1 down vs 11	9.40258e-07	1.47466	1.47466	10 up vs 11	8.83791e-10	0.500634	-1.99747	2 down vs 11	2.2987e-05	0.531997	-1.87971	3 down vs 11	0.0019048	0.607155	-1.64703	4 down vs 11	0.0101709	0.663218	-1.5078	5 down vs 11	0.0640363
4150047	APTX	1.29318e-20	7.71116	7.71116	7.1237	7.10402	7.20986	7.19585	8.24751	8.23702	8.02781	8.02781	7.80609	7.80609	7.60649	7.60649	7.5952	7.59139	7.70027	7.67649	7.41866	7.41866	7.46926	7.46926	9.07535e-07	1.4293	1.4293	1 up vs 11	0.250665	0.938331	-1.06572	10 down vs 11	1.81101e-16	2.05789	2.05789	2 up vs 11	1.97611e-07	1.7801	1.7801	3 up vs 11	0.000343309	1.52651	1.52651	4 up vs 11	0.0146491	1.32927	1.32927	5 up vs 11	0.00537403
5220520	CLIC3	1.28146e-20	7.08161	7.08161	7.30951	7.42468	7.4122	7.44505	6.18253	6.13694	6.48306	6.48306	6.6345	6.6345	6.53803	6.53803	6.85613	6.86154	7.45683	7.5013	7.02206	7.02206	7.02921	7.02921	0.0204279	0.77731	-1.28649	1 down vs 11	0.869007	0.985982	-1.01422	10 down vs 11	3.67995e-12	0.403849	-2.47618	2 down vs 11	7.19727e-05	0.513348	-1.948	3 down vs 11	0.00200147	0.570163	-1.75388	4 down vs 11	0.000576151	0.533284	-1.87517	5 down vs 11	0.00792391
5270706	MAP3K5	1.26904e-20	8.22209	8.22209	8.94652	8.98648	8.50096	8.51124	8.13403	8.11348	7.06983	7.06983	7.82837	7.82837	8.1333	8.1333	8.14912	8.11591	8.28553	8.28915	8.2283	8.2283	8.57963	8.57963	0.0805204	0.818382	-1.22192	1 down vs 11	0.000393204	1.39014	1.39014	10 up vs 11	0.0300168	0.759036	-1.31746	2 down vs 11	4.75869e-08	0.368206	-2.71587	3 down vs 11	0.0134401	0.622923	-1.60534	4 down vs 11	0.167885	0.769536	-1.29949	5 down vs 11	0.0871968
4850075	CGI-90	1.11273e-20	8.70615	8.70615	7.77686	7.66372	7.69457	7.67803	7.6184	7.62053	7.78471	7.78471	7.69033	7.69033	7.65878	7.65878	7.69606	7.70109	7.58869	7.57993	7.84996	7.84996	7.88937	7.88937	6.84897e-24	2.03937	2.03937	1 up vs 11	0.828954	0.990132	-1.00997	10 down vs 11	0.531806	0.960924	-1.04066	2 down vs 11	0.398216	1.07675	1.07675	3 up vs 11	0.929035	1.00856	1.00856	4 up vs 11	0.889154	0.986743	-1.01343	5 down vs 11	0.842806
5550670	NIT2	1.06072e-20	8.96946	8.96946	7.76843	7.7014	7.81724	7.83542	8.39604	8.38955	8.4221	8.4221	8.18178	8.18178	8.19834	8.19834	8.20163	8.18697	8.08944	8.08063	7.98892	7.98892	8.24036	8.24036	6.26489e-21	2.19473	2.19473	1 up vs 11	0.0985039	0.911289	-1.09735	10 down vs 11	2.14311e-06	1.46828	1.46828	2 up vs 11	0.000200484	1.50179	1.50179	3 up vs 11	0.0412172	1.27135	1.27135	4 up vs 11	0.0325734	1.28603	1.28603	5 up vs 11	0.0141747
5720097	MCOLN2	9.00427e-21	7.54023	7.54023	6.21319	6.26743	6.76052	6.73796	7.8302	7.82276	7.75125	7.75125	7.71042	7.71042	7.13222	7.13222	7.11874	7.10401	7.00446	7.01959	6.82306	6.82306	6.06178	6.06178	2.91605e-06	1.74384	1.74384	1 up vs 11	0.000447059	0.721697	-1.38562	10 down vs 11	1.92873e-08	2.12109	2.12109	2 up vs 11	7.9706e-05	2.01851	2.01851	3 up vs 11	0.000502256	1.96218	1.96218	4 up vs 11	0.150462	1.31427	1.31427	5 up vs 11	0.113042
3780348	ID3	8.0219e-21	8.08026	8.08026	8.90133	8.64751	8.15693	8.12431	8.06259	8.03344	8.55979	8.55979	8.88312	8.88312	9.19285	9.19285	9.37304	9.40118	9.49442	9.50942	8.54757	8.54757	8.7687	8.7687	0.838412	0.969929	-1.031	1 down vs 11	0.00276611	1.43714	1.43714	10 up vs 11	0.70337	0.938961	-1.06501	2 down vs 11	0.184842	1.35237	1.35237	3 up vs 11	0.0358421	1.69209	1.69209	4 up vs 11	0.00336872	2.09732	2.09732	5 up vs 11	4.17804e-05
780091	ABCA7	7.4681e-21	6.8903	6.8903	8.18869	8.37798	8.20656	8.20962	7.06214	7.06804	7.45563	7.45563	7.69741	7.69741	7.88607	7.88607	8.19292	8.20246	8.38907	8.3867	8.00912	8.00912	8.2043	8.2043	1.26474e-10	0.400722	-2.4955	1 down vs 11	0.265034	1.12378	1.12378	10 up vs 11	2.17092e-07	0.45326	-2.20624	2 down vs 11	0.00948569	0.59296	-1.68646	3 down vs 11	0.104952	0.701147	-1.42624	4 down vs 11	0.304326	0.799098	-1.25141	5 down vs 11	0.978404
7100670	MGC51082	6.51493e-21	9.46744	9.46744	9.18125	9.1553	9.53876	9.60439	8.60653	8.60078	9.01372	9.01372	9.02422	9.02422	9.25942	9.25942	9.40702	9.41149	9.32267	9.31734	9.12674	9.12674	8.7204	8.7204	0.244862	0.909436	-1.09958	1 down vs 11	3.97599e-06	0.732504	-1.36518	10 down vs 11	2.1042e-12	0.498748	-2.00502	2 down vs 11	0.00114592	0.664032	-1.50595	3 down vs 11	0.00342032	0.668884	-1.49503	4 down vs 11	0.0786273	0.787324	-1.27012	5 down vs 11	0.241145
5690746	TTF2	6.36677e-21	9.20737	9.20737	10.8528	11.1749	10.6905	10.7053	9.89176	9.88473	10.1813	10.1813	10.4832	10.4832	10.8472	10.8472	10.8717	10.869	10.7125	10.7257	10.8025	10.8025	11.0604	11.0604	7.78743e-15	0.354052	-2.82444	1 down vs 11	0.000748378	1.38467	1.38467	10 up vs 11	2.73235e-05	0.566205	-1.76614	2 down vs 11	0.0451105	0.695416	-1.43799	3 down vs 11	0.435241	0.857311	-1.16644	4 down vs 11	0.618092	1.1033	1.1033	5 up vs 11	0.494448
6590113	PTS	6.34716e-21	9.55936	9.55936	8.55133	8.4365	8.46069	8.55554	8.35062	8.34717	8.83375	8.83375	8.64517	8.64517	8.15294	8.15294	8.23963	8.23422	7.96751	7.95907	8.49854	8.49854	8.63198	8.63198	1.09627e-11	2.00529	2.00529	1 up vs 11	0.269346	0.9208	-1.08601	10 down vs 11	0.164142	0.86551	-1.15539	2 down vs 11	0.175744	1.21268	1.21268	3 up vs 11	0.689535	1.0641	1.0641	4 up vs 11	0.0743904	0.756492	-1.32189	5 down vs 11	0.0905079
3520025	IFITM3	6.02301e-21	12.6272	12.6272	10.0139	9.86768	10.5827	10.5186	9.79514	9.80707	9.86533	9.86533	10.0273	10.0273	10.4689	10.4689	10.6205	10.6018	9.9537	9.94229	9.88965	9.88965	9.67091	9.67091	1.58271e-18	4.31279	4.31279	1 up vs 11	0.000114549	0.636884	-1.57014	10 down vs 11	0.00213963	0.610682	-1.63751	2 down vs 11	0.0380447	0.635849	-1.5727	3 down vs 11	0.152653	0.711406	-1.40567	4 down vs 11	0.884557	0.96615	-1.03504	5 down vs 11	0.772668
3870458	PIP5K2A	5.99375e-21	8.3319	8.3319	8.1336	8.12564	8.27238	8.33566	7.93585	7.93425	8.46354	8.46354	8.17972	8.17972	7.8766	7.8766	7.74226	7.7496	7.6851	7.67992	7.40959	7.40959	7.01093	7.01093	0.979719	0.997396	-1.00261	1 down vs 11	0.0761982	0.864526	-1.1567	10 down vs 11	0.0151313	0.757115	-1.3208	2 down vs 11	0.568691	1.09269	1.09269	3 up vs 11	0.525795	0.897546	-1.11415	4 down vs 11	0.063319	0.727458	-1.37465	5 down vs 11	0.0052199
2680500	CD7	5.77649e-21	10.0244	10.0244	8.6081	8.75343	8.8953	8.78235	8.7726	8.79819	8.98444	8.98444	9.85568	9.85568	8.71276	8.71276	8.52714	8.56985	7.97849	8.03055	8.32714	8.32714	8.3431	8.3431	1.43525e-10	2.36535	2.36535	1 up vs 11	0.839037	0.980153	-1.02025	10 down vs 11	0.9361	1.01104	1.01104	2 up vs 11	0.456514	1.15036	1.15036	3 up vs 11	0.000416289	2.10428	2.10428	4 up vs 11	0.814754	0.952909	-1.04942	5 down vs 11	0.39594
5390750	NEFH	5.46876e-21	7.88282	7.88282	6.60728	6.59183	6.65991	6.70665	7.79926	7.78171	7.26753	7.26753	6.99222	6.99222	6.90443	6.90443	6.90361	6.90616	7.08917	7.10751	6.67364	6.67364	6.7182	6.7182	2.76812e-16	2.25977	2.25977	1 up vs 11	0.253427	0.923501	-1.08284	10 down vs 11	2.23786e-12	2.10682	2.10682	2 up vs 11	0.00384327	1.47517	1.47517	3 up vs 11	0.173719	1.2189	1.2189	4 up vs 11	0.345251	1.14693	1.14693	5 up vs 11	0.258347
2350603	RNASEH2A	5.39356e-21	8.48896	8.48896	7.41124	7.3595	7.29037	7.34614	7.59294	7.59277	7.94786	7.94786	7.90261	7.90261	7.77757	7.77757	7.80608	7.81595	7.57683	7.57286	7.42781	7.42781	7.76961	7.76961	7.16621e-23	2.20812	2.20812	1 up vs 11	0.860672	1.0093	1.0093	10 up vs 11	0.0207935	1.18643	1.18643	2 up vs 11	5.6749e-05	1.51752	1.51752	3 up vs 11	0.000607663	1.47067	1.47067	4 up vs 11	0.00733895	1.34856	1.34856	5 up vs 11	0.000586099
6450717	LOC283130	5.33598e-21	9.23868	9.23868	8.73034	8.6016	8.6983	8.52589	7.59192	7.57849	7.81387	7.81387	7.70939	7.70939	8.55695	8.55695	8.5489	8.56328	8.32669	8.35364	7.30604	7.30604	7.35422	7.35422	0.000291259	1.63897	1.63897	1 up vs 11	0.62021	1.05388	1.05388	10 up vs 11	1.60217e-05	0.518566	-1.92839	2 down vs 11	0.0154631	0.610464	-1.6381	3 down vs 11	0.0113347	0.567816	-1.76113	4 down vs 11	0.92234	1.02176	1.02176	5 up vs 11	0.889101
104610400	hmm14470	4.81497e-21	7.45584	7.45584	7.75687	7.67098	7.45688	7.42541	7.77708	7.77709	7.86855	7.86855	8.45403	8.45403	7.99429	7.99429	7.28526	7.29025	7.31676	7.32742	7.63617	7.63617	8.50932	8.50932	0.847199	1.02132	1.02132	1 up vs 11	0.0523687	1.18557	1.18557	10 up vs 11	0.0453943	1.27605	1.27605	2 up vs 11	0.0658149	1.35956	1.35956	3 up vs 11	0.000135538	2.04008	2.04008	4 up vs 11	0.0314813	1.48337	1.48337	5 up vs 11	0.540533
4920736	TNFSF10	4.54566e-21	10.0741	10.0741	7.81807	7.90946	8.22674	8.36052	9.33161	9.34428	8.7896	8.7896	7.60871	7.60871	8.68663	8.68663	8.10538	8.06787	8.44587	8.47012	8.23834	8.23834	7.99226	7.99226	5.662e-14	3.27982	3.27982	1 up vs 11	0.00620776	0.731504	-1.36705	10 down vs 11	2.48097e-05	1.97762	1.97762	2 up vs 11	0.167114	1.34638	1.34638	3 up vs 11	0.0279745	0.593859	-1.6839	4 down vs 11	0.336879	1.25363	1.25363	5 up vs 11	0.306024
6040215	KIF2C	4.12868e-21	8.11778	8.11778	6.8546	6.95428	6.78021	6.81397	6.65609	6.65959	6.8734	6.8734	6.81844	6.81844	6.87654	6.87654	6.8465	6.85145	6.61795	6.61009	6.69478	6.69478	6.74525	6.74525	1.67972e-23	2.46881	2.46881	1 up vs 11	0.100665	1.10215	1.10215	10 up vs 11	0.192291	0.898519	-1.11294	2 down vs 11	0.713715	1.04205	1.04205	3 up vs 11	0.97987	1.00311	1.00311	4 up vs 11	0.724368	1.04432	1.04432	5 up vs 11	0.801822
2060369	SUI1	4.06553e-21	12.5333	12.5333	12.8237	12.8421	12.5891	12.6262	11.7879	11.7891	12.3238	12.3238	12.1856	12.1856	11.8992	11.8992	11.4915	11.5039	10.9388	10.9357	11.7341	11.7341	12.0017	12.0017	0.643614	0.937594	-1.06656	1 down vs 11	0.178269	1.16143	1.16143	10 up vs 11	0.000235183	0.559739	-1.78655	2 down vs 11	0.321285	0.810862	-1.23326	3 down vs 11	0.187779	0.736809	-1.3572	4 down vs 11	0.0306743	0.60414	-1.65525	5 down vs 11	0.00010206
5130022	KIAA0492	4.04349e-21	9.0609	9.0609	10.0772	10.3518	9.96162	10.0465	8.98429	8.95532	9.1492	9.1492	9.59927	9.59927	9.88522	9.88522	9.99183	9.986	10.0237	10.0339	10.0851	10.0851	10.1272	10.1272	4.4897e-08	0.505008	-1.98016	1 down vs 11	0.0254709	1.23569	1.23569	10 up vs 11	4.20322e-08	0.469371	-2.13051	2 down vs 11	0.000661911	0.536884	-1.8626	3 down vs 11	0.114942	0.733442	-1.36343	4 down vs 11	0.56811	0.89422	-1.11829	5 down vs 11	0.799048
3830408	MRP63	3.87745e-21	9.86476	9.86476	11.4287	11.758	11.3022	11.3791	10.5429	10.5562	10.9081	10.9081	11.1018	11.1018	11.4027	11.4027	11.4857	11.4849	11.3731	11.3864	11.3538	11.3538	11.4645	11.4645	5.5324e-17	0.350062	-2.85664	1 down vs 11	0.0029542	1.30032	1.30032	10 up vs 11	5.43527e-06	0.565303	-1.76896	2 down vs 11	0.0501051	0.721451	-1.3861	3 down vs 11	0.289889	0.825126	-1.21194	4 down vs 11	0.928029	1.01651	1.01651	5 up vs 11	0.630883
2340139	RGS2	3.78353e-21	7.39765	7.39765	9.14641	9.21182	9.0373	9.0461	7.13069	7.12097	6.96544	6.96544	8.17816	8.17816	7.67274	7.67274	8.09003	8.09676	7.35237	7.30582	8.38103	8.38103	8.08644	8.08644	8.03604e-10	0.318981	-3.13498	1 down vs 11	0.404434	1.12172	1.12172	10 up vs 11	1.13551e-10	0.263316	-3.79772	2 down vs 11	1.75667e-07	0.236406	-4.23001	3 down vs 11	0.0376192	0.547926	-1.82506	4 down vs 11	0.00115109	0.385991	-2.59074	5 down vs 11	0.0072177
3360010	JAK2	3.42211e-21	7.32431	7.32431	6.79631	6.60446	6.83733	6.82661	7.94258	7.956	7.36918	7.36918	7.01327	7.01327	7.01112	7.01112	6.8901	6.88294	6.99267	6.97148	7.06101	7.06101	6.77966	6.77966	0.000112505	1.41196	1.41196	1 up vs 11	0.027252	0.857292	-1.16646	10 down vs 11	2.01858e-13	2.18767	2.18767	2 up vs 11	0.00487222	1.45656	1.45656	3 up vs 11	0.370114	1.13813	1.13813	4 up vs 11	0.37564	1.13643	1.13643	5 up vs 11	0.747635
5900017	MRPL42	3.32405e-21	7.61585	7.61585	7.24017	7.3599	7.36066	7.39561	8.48754	8.49609	8.18768	8.18768	7.80231	7.80231	7.64055	7.64055	7.50395	7.50104	7.63297	7.62453	7.42847	7.42847	7.45701	7.45701	0.0845291	1.16493	1.16493	1 up vs 11	0.723848	0.975554	-1.02506	10 down vs 11	1.14095e-12	2.14426	2.14426	2 up vs 11	6.51339e-05	1.73155	1.73155	3 up vs 11	0.0553318	1.32565	1.32565	4 up vs 11	0.246375	1.18504	1.18504	5 up vs 11	0.552595
2810121	LOC91689	3.13668e-21	8.1961	8.1961	8.50146	8.49963	8.66129	8.66376	7.53296	7.53148	7.68311	7.68311	7.74888	7.74888	8.08512	8.08512	8.19544	8.20379	7.92726	7.92274	8.24203	8.24203	8.2239	8.2239	2.29228e-05	0.723137	-1.38286	1 down vs 11	0.0549877	0.892465	-1.12049	10 down vs 11	5.84225e-17	0.456193	-2.19206	2 down vs 11	1.22821e-08	0.506752	-1.97335	3 down vs 11	8.27332e-07	0.530389	-1.88541	4 down vs 11	0.00136085	0.669592	-1.49345	5 down vs 11	0.00243905
6590082	AARS	3.04107e-21	8.67947	8.67947	9.55826	9.77915	9.79695	9.9552	11.6808	11.6693	11.2164	11.2164	11.1658	11.1658	10.6793	10.6793	10.2804	10.2912	10.6271	10.6215	10.9775	10.9775	11.2913	11.2913	1.32649e-07	0.413016	-2.42121	1 down vs 11	0.335448	0.885126	-1.12978	10 down vs 11	3.52648e-10	3.28101	3.28101	2 up vs 11	0.000393955	2.39688	2.39688	3 up vs 11	0.00179388	2.31428	2.31428	4 up vs 11	0.0587998	1.65185	1.65185	5 up vs 11	0.295305
1770341	RPL17	2.8603e-21	8.87535	8.87535	10.3009	10.2842	10.426	10.3975	9.3572	9.37424	9.28932	9.28932	9.53608	9.53608	10.286	10.286	10.4206	10.4228	10.2764	10.2954	10.5941	10.5941	10.8335	10.8335	9.73032e-11	0.348168	-2.87218	1 down vs 11	0.512068	0.924492	-1.08167	10 down vs 11	3.56206e-05	0.492004	-2.0325	2 down vs 11	0.000960032	0.463879	-2.15574	3 down vs 11	0.0179348	0.550413	-1.81682	4 down vs 11	0.756883	0.925627	-1.08035	5 down vs 11	0.93339
2940132	PKD2	2.71363e-21	7.47229	7.47229	7.78983	7.50434	7.38216	7.31051	7.62205	7.59812	7.64183	7.64183	7.59198	7.59198	7.61294	7.61294	7.39262	7.40249	7.50838	7.50626	7.5207	7.5207	8.69101	8.69101	0.236791	1.11867	1.11867	1 up vs 11	0.0758599	1.1438	1.1438	10 up vs 11	0.0579127	1.22062	1.22062	2 up vs 11	0.110649	1.25817	1.25817	3 up vs 11	0.21513	1.21544	1.21544	4 up vs 11	0.1831	1.23322	1.23322	5 up vs 11	0.6295
1850736	LCP1	2.50519e-21	11.9755	11.9755	11.0306	11.0263	11.0465	10.9547	11.6678	11.6989	11.1244	11.1244	11.2315	11.2315	10.8749	10.8749	10.7492	10.7514	10.8902	10.8764	10.8181	10.8181	10.4658	10.4658	2.76047e-12	2.02904	2.02904	1 up vs 11	0.498834	1.05084	1.05084	10 up vs 11	1.23698e-06	1.67503	1.67503	2 up vs 11	0.399918	1.1248	1.1248	3 up vs 11	0.21076	1.21147	1.21147	4 up vs 11	0.717488	0.94619	-1.05687	5 down vs 11	0.274411
5720079	MRPL24	2.47836e-21	9.61401	9.61401	8.21684	8.08516	8.28895	8.39836	9.0898	9.10884	9.5367	9.5367	9.21737	9.21737	8.78661	8.78661	8.58804	8.61072	8.27273	8.27229	8.46054	8.46054	8.97779	8.97779	5.11355e-10	2.32245	2.32245	1 up vs 11	0.0316121	0.804856	-1.24246	10 down vs 11	0.00053233	1.63635	1.63635	2 up vs 11	5.99445e-05	2.20128	2.20128	3 up vs 11	0.00733644	1.7642	1.7642	4 up vs 11	0.198993	1.30881	1.30881	5 up vs 11	0.403096
3170471	MFAP1	2.41621e-21	7.48479	7.48479	7.3701	7.32844	7.28462	7.29807	8.66189	8.66491	8.66234	8.66234	8.4273	8.4273	8.06884	8.06884	8.07579	8.0817	8.17161	8.17911	7.85308	7.85308	7.71762	7.71762	0.130591	1.13817	1.13817	1 up vs 11	0.756401	1.02127	1.02127	10 up vs 11	4.16906e-18	2.57904	2.57904	2 up vs 11	1.9658e-11	2.57446	2.57446	3 up vs 11	1.54731e-07	2.18741	2.18741	4 up vs 11	0.00023366	1.70618	1.70618	5 up vs 11	1.10743e-05
5720136	TUBA1	2.20796e-21	12.1159	12.1159	10.3144	10.3155	10.3355	10.3776	10.1285	10.1306	10.0007	10.0007	9.74819	9.74819	10.2118	10.2118	10.4254	10.4496	10.0221	10.0115	10.1398	10.1398	10.3166	10.3166	3.31239e-21	3.33633	3.33633	1 up vs 11	0.612254	0.957855	-1.044	10 down vs 11	0.147826	0.84263	-1.18676	2 down vs 11	0.107901	0.770098	-1.29854	3 down vs 11	0.014869	0.646444	-1.54692	4 down vs 11	0.51685	0.891451	-1.12177	5 down vs 11	0.737695
1770725	POLE2	2.2009e-21	8.10747	8.10747	7.03673	6.98489	6.9835	6.9738	7.38323	7.37717	7.0575	7.0575	6.99188	6.99188	6.9175	6.9175	6.88751	6.87929	7.04622	7.03125	7.14996	7.14996	7.16218	7.16218	3.87916e-23	2.19416	2.19416	1 up vs 11	0.882224	1.00771	1.00771	10 up vs 11	0.000156832	1.32259	1.32259	2 up vs 11	0.557205	1.05973	1.05973	3 up vs 11	0.907795	1.01261	1.01261	4 up vs 11	0.718408	0.961729	-1.03979	5 down vs 11	0.472378
1450170	DLEU1	2.17083e-21	8.41784	8.41784	7.38223	7.27442	7.27663	7.20806	7.67387	7.68343	7.2442	7.2442	7.06382	7.06382	7.20282	7.20282	7.22041	7.20974	7.40096	7.39483	7.23467	7.23467	7.64358	7.64358	4.46407e-22	2.31304	2.31304	1 up vs 11	0.423021	1.04708	1.04708	10 up vs 11	5.94747e-05	1.39028	1.39028	2 up vs 11	0.81856	1.02537	1.02537	3 up vs 11	0.403923	0.90486	-1.10514	4 down vs 11	0.975777	0.996374	-1.00364	5 down vs 11	0.990752
4120546	STAT1	2.13044e-21	6.92706	6.92706	8.53862	8.5685	8.79204	8.62064	11.2242	11.2092	12.2156	12.2156	11.9499	11.9499	12.5685	12.5685	10.36	10.3444	9.58276	9.60065	9.8165	9.8165	7.89001	7.89001	3.31083e-05	0.30916	-3.23457	1 down vs 11	0.868227	0.96451	-1.0368	10 down vs 11	2.26899e-08	6.01518	6.01518	2 up vs 11	1.60095e-08	12.0836	12.0836	3 up vs 11	1.20038e-06	10.0513	10.0513	4 up vs 11	1.48708e-08	15.4321	15.4321	5 up vs 11	0.00214749
106520711	LOC389103	2.10054e-21	8.26575	8.26575	7.96329	8.16623	7.25767	7.20615	7.44552	7.4328	7.59154	7.59154	7.565	7.565	7.67221	7.67221	7.55919	7.56486	7.36756	7.37971	7.40719	7.40719	7.53355	7.53355	2.8566e-13	2.08435	2.08435	1 up vs 11	5.21781e-16	1.94542	1.94542	10 up vs 11	0.118414	1.17011	1.17011	2 up vs 11	0.0535685	1.30621	1.30621	3 up vs 11	0.100165	1.2824	1.2824	4 up vs 11	0.0333507	1.38133	1.38133	5 up vs 11	0.0513784
5220064	FLJ20508	2.05709e-21	7.3355	7.3355	7.14035	7.22335	7.33625	7.30721	8.33154	8.34292	8.22633	8.22633	7.81794	7.81794	7.59333	7.59333	7.60207	7.59283	7.74809	7.75316	7.57894	7.57894	7.34604	7.34604	0.805802	1.0198	1.0198	1 up vs 11	0.360443	0.943531	-1.05985	10 down vs 11	2.15335e-13	2.05012	2.05012	2 up vs 11	5.08405e-07	1.89096	1.89096	3 up vs 11	0.00830939	1.42477	1.42477	4 up vs 11	0.135729	1.21935	1.21935	5 up vs 11	0.0773485
104120670	hmm29415	2.05426e-21	8.4077	8.4077	7.52784	7.53686	7.22317	7.20575	7.50908	7.49717	7.85612	7.85612	7.77185	7.77185	7.17772	7.17772	7.21044	7.22602	7.1665	7.15867	7.15878	7.15878	7.51147	7.51147	3.62292e-14	2.3005	2.3005	1 up vs 11	0.00389309	1.25798	1.25798	10 up vs 11	0.0646342	1.22384	1.22384	2 up vs 11	0.00293471	1.56958	1.56958	3 up vs 11	0.0174075	1.48051	1.48051	4 up vs 11	0.90529	0.980763	-1.01961	5 down vs 11	0.918559
[truncated: 1,501 more rows]
[truncated: 15 more columns]
