# Supplementary material for: Identification of the novel FOXP3-dependent Treg cell transcription factor MEOX1 by high-dimensional analysis of human CD4+ T cells
Source: Front Immunol. 2023 Jul 25;14:1107397. doi: 10.3389/fimmu.2023.1107397 (PMC10407399; doi:10.3389/fimmu.2023.1107397)
Supplement: Supplementary file 6 [file Table_5.xlsx]

## Sheet: WGCNA
WGCNA annot	module	geneSymbol	GS.cluster.11	p.GS.cluster.11	MM.magenta	p.MM.magenta	MM.darkturquoise	p.MM.darkturquoise	MM.skyblue	p.MM.skyblue	MM.darkgrey	p.MM.darkgrey	MM.grey60	p.MM.grey60	MM.lightyellow	p.MM.lightyellow	MM.grey	p.MM.grey	MM.lightgreen	p.MM.lightgreen	MM.darkgreen	p.MM.darkgreen	MM.turquoise	p.MM.turquoise	MM.blue	p.MM.blue	MM.yellow	p.MM.yellow	MM.salmon	p.MM.salmon	MM.brown	p.MM.brown	MM.black	p.MM.black	MM.pink	p.MM.pink	MM.saddlebrown	p.MM.saddlebrown	MM.red	p.MM.red	MM.paleturquoise	p.MM.paleturquoise	MM.cyan	p.MM.cyan	MM.darkred	p.MM.darkred	MM.tan	p.MM.tan	MM.purple
black	9	hmm14105	-0.332425	5.38909e-07	-0.634109	8.28218e-26	-0.398033	1.18143e-09	-0.375785	1.1002e-08	0.497259	5.91118e-15	-0.237795	0.000410061	-0.157535	0.0202467	0.510918	7.91178e-16	0.619702	2.07727e-24	0.551644	1.11875e-18	-0.759871	4.36567e-42	0.702441	1.36746e-33	0.760229	3.7984e-42	0.81947	6.98056e-54	0.907982	3.58592e-83	0.920627	9.02525e-90	0.83564	7.37301e-58	0.00755806	0.911858	0.647321	3.70112e-27	0.7837	2.37431e-46	0.364319	3.25996e-08	-0.396232	1.42427e-09	0.640542	1.8583e-26	-0.444148
black	9	IFI30	-0.330794	6.16937e-07	-0.673308	5.11626e-30	-0.508108	1.20546e-15	-0.301221	6.2724e-06	0.553697	7.84496e-19	-0.331561	5.78988e-07	-0.287352	1.7116e-05	0.268605	6.12743e-05	0.566298	8.41535e-20	0.519773	2.04576e-16	-0.698514	4.39158e-33	0.620067	1.91815e-24	0.660004	1.61559e-28	0.743864	1.71909e-39	0.802462	4.14762e-50	0.859049	1.88019e-64	0.768515	1.42002e-43	0.219905	0.00111139	0.569859	4.40139e-20	0.647029	3.97089e-27	0.347064	1.54552e-07	-0.155073	0.0223119	0.608947	2.06959e-23	-0.440945
black	9	Hs.137447	-0.292971	1.14681e-05	-0.56539	9.91709e-20	-0.342717	2.25466e-07	-0.540149	7.80345e-18	0.427257	4.84869e-11	-0.384954	4.47562e-09	-0.246664	0.000243062	0.373737	1.33985e-08	0.563683	1.34805e-19	0.382273	5.83867e-09	-0.436209	1.71187e-11	0.405802	5.20861e-10	0.572953	2.48972e-20	0.739293	8.73305e-39	0.653411	8.38351e-28	0.796963	5.75326e-49	0.525597	8.22363e-17	0.0685696	0.314683	0.258366	0.000118331	0.708219	2.37206e-34	-0.0104279	0.878612	-0.0231203	0.734865	0.29767	8.15097e-06	-0.159881
black	9	LOC206962	-0.290294	1.38931e-05	-0.670942	9.57751e-30	-0.377335	9.46846e-09	-0.452488	2.37982e-12	0.599	1.60687e-22	-0.34988	1.20641e-07	-0.163196	0.0161154	0.48237	4.79082e-14	0.732793	8.31507e-38	0.686298	1.47084e-31	-0.748408	3.29961e-40	0.765648	4.49586e-43	0.861684	2.8693e-65	0.915846	3.73535e-87	0.913094	1.02092e-85	0.925762	9.03087e-93	0.778342	2.4009e-45	0.153638	0.0235977	0.592772	5.59464e-22	0.828372	5.08362e-56	0.267689	6.50625e-05	-0.315123	2.1747e-06	0.551497	1.14746e-18	-0.411929
black	9	Hs.491052	-0.324976	9.93056e-07	-0.702764	1.24142e-33	-0.453569	2.07984e-12	-0.452701	2.31763e-12	0.607099	3.04542e-23	-0.332463	5.3725e-07	-0.21308	0.00159361	0.426327	5.39358e-11	0.694702	1.33873e-32	0.647523	3.52538e-27	-0.791237	8.1737e-48	0.764676	6.62041e-43	0.827702	7.43844e-56	0.889103	6.48702e-75	0.932969	2.28635e-97	0.95114	1.06083e-111	0.842884	8.77969e-60	0.0966843	0.155797	0.654176	6.94021e-28	0.774076	1.44734e-44	0.365403	2.94713e-08	-0.317121	1.85933e-06	0.63328	1.00143e-25	-0.44257
black	9	IL2RA	-0.324468	1.03473e-06	-0.553826	7.67215e-19	-0.29581	9.33709e-06	-0.373878	1.32188e-08	0.433537	2.34328e-11	-0.208482	0.00201927	-0.0743402	0.275588	0.59393	4.44586e-22	0.584654	2.73277e-21	0.458415	1.13017e-12	-0.67512	3.15233e-30	0.614318	6.6382e-24	0.709764	1.4744e-34	0.784551	1.63413e-46	0.855131	2.86754e-63	0.883979	6.262e-73	0.760023	4.11522e-42	-0.0456385	0.503647	0.548412	1.94633e-18	0.802351	4.37689e-50	0.268902	6.00905e-05	-0.40231	7.54678e-10	0.548429	1.9405e-18	-0.322741
black	9	Hs.449584	0.340219	2.79384e-07	0.579227	7.69902e-21	0.43646	1.66183e-11	0.449825	3.31032e-12	-0.516479	3.3995e-16	0.444114	6.65378e-12	0.335484	4.17326e-07	-0.288891	1.53504e-05	-0.542788	5.02868e-18	-0.407165	4.50164e-10	0.440023	1.08833e-11	-0.421037	9.81935e-11	-0.543089	4.7824e-18	-0.690634	4.31476e-32	-0.60684	3.21396e-23	-0.738926	9.93856e-39	-0.51115	7.64094e-16	-0.0688583	0.312645	-0.287323	1.71503e-05	-0.541513	6.2215e-18	-0.0635266	0.351677	-0.0682092	0.31724	-0.309074	3.47099e-06	0.164045
black	9	RBPSUH	-0.342159	2.36551e-07	-0.639845	2.18897e-26	-0.423772	7.21273e-11	-0.451936	2.5489e-12	0.590669	8.47439e-22	-0.403926	6.36038e-10	-0.25231	0.000172477	0.291272	1.29557e-05	0.635051	6.66957e-26	0.619697	2.07964e-24	-0.619644	2.10372e-24	0.640106	2.05904e-26	0.719782	6.24283e-36	0.759172	5.72283e-42	0.724407	1.38355e-36	0.761028	2.78281e-42	0.62802	3.29952e-25	0.244943	0.000269421	0.483095	4.33684e-14	0.636922	4.32765e-26	0.234282	0.00050175	-0.0887481	0.192793	0.438963	1.23507e-11	-0.351903
black	9	SGK	-0.169676	0.0123068	-0.542675	5.12499e-18	-0.202645	0.00270794	-0.34634	1.64647e-07	0.45545	1.64316e-12	-0.217686	0.00125102	0.00131796	0.9846	0.549659	1.57289e-18	0.649246	2.3233e-27	0.560582	2.34412e-19	-0.671766	7.7046e-30	0.679154	1.0594e-30	0.786425	7.13355e-47	0.834911	1.13747e-57	0.846548	8.56021e-61	0.84702	6.31486e-61	0.708337	2.28787e-34	0.0155486	0.819851	0.53016	3.97824e-17	0.774045	1.46592e-44	0.230763	0.000612354	-0.437718	1.43196e-11	0.496338	6.7481e-15	-0.346584
black	9	MAD2L2	-0.28768	1.67242e-05	-0.46989	2.56383e-13	-0.24523	0.000264861	-0.287042	1.74931e-05	0.285756	1.91469e-05	-0.07913	0.245745	-0.0347106	0.61109	0.477063	9.85799e-14	0.410182	3.25191e-10	0.30514	4.6787e-06	-0.623592	8.84809e-25	0.5035	2.38466e-15	0.530587	3.71475e-17	0.632056	1.32462e-25	0.771547	4.12209e-44	0.802465	4.14102e-50	0.756508	1.59216e-41	-0.0488889	0.473715	0.536751	1.3663e-17	0.568531	5.60999e-20	0.332739	5.25047e-07	-0.437185	1.52537e-11	0.615958	4.6708e-24	-0.347664
black	9	DHX30	-0.328894	7.21482e-07	-0.653519	8.16327e-28	-0.409626	3.45342e-10	-0.440488	1.02947e-11	0.558548	3.35926e-19	-0.295685	9.42298e-06	-0.177865	0.0086408	0.433657	2.31069e-11	0.648659	2.67828e-27	0.600022	1.30622e-22	-0.74403	1.61976e-39	0.724044	1.55921e-36	0.789425	1.86044e-47	0.848389	2.59908e-61	0.898425	8.67551e-79	0.91141	7.31707e-85	0.813978	1.27268e-52	0.0522903	0.443462	0.638697	2.8633e-26	0.777939	2.84978e-45	0.342063	2.38528e-07	-0.31792	1.74574e-06	0.612072	1.07084e-23	-0.371192
black	9	SERTAD1	-0.286005	1.88155e-05	-0.617448	3.3874e-24	-0.284561	2.08164e-05	-0.510231	8.77346e-16	0.527991	5.62588e-17	-0.31569	2.08031e-06	-0.0876873	0.198187	0.338863	3.13624e-07	0.629048	2.61872e-25	0.570336	4.03268e-20	-0.664437	5.21401e-29	0.650145	1.86704e-27	0.75774	9.93325e-42	0.863683	6.71871e-66	0.853917	6.56629e-63	0.918043	2.45388e-88	0.741874	3.50298e-39	0.133978	0.0487102	0.50336	2.43425e-15	0.744427	1.40372e-39	0.196359	0.00368222	-0.236361	0.00044542	0.530291	3.8951e-17	-0.343185
black	9	TIMM23	-0.280349	2.78597e-05	-0.68139	5.74467e-31	-0.413501	2.26517e-10	-0.43429	2.14551e-11	0.614258	6.72474e-24	-0.314068	2.36113e-06	-0.160356	0.0180854	0.411376	2.85636e-10	0.721076	4.10747e-36	0.67188	7.47491e-30	-0.795094	1.38055e-48	0.784861	1.42534e-46	0.872133	1.11387e-68	0.91483	1.28308e-86	0.945902	4.53275e-107	0.94485	3.39545e-106	0.832843	3.85209e-57	0.112577	0.0981177	0.654902	5.79709e-28	0.884065	5.80933e-73	0.347475	1.49089e-07	-0.337825	3.42507e-07	0.611839	1.12499e-23	-0.479432
black	9	Hs.440945	-0.165583	0.0146069	-0.47672	1.03238e-13	-0.171786	0.0112503	-0.345984	1.69844e-07	0.4323	2.70736e-11	-0.154563	0.0227619	0.0586704	0.389779	0.367803	2.35404e-08	0.556655	4.68527e-19	0.532844	2.58145e-17	-0.653605	7.99089e-28	0.642538	1.16041e-26	0.738813	1.03401e-38	0.807127	4.17126e-51	0.829187	3.19406e-56	0.846637	8.08486e-61	0.715017	2.85734e-35	-0.0119183	0.861425	0.526613	7.00241e-17	0.739806	7.29094e-39	0.232288	0.000561934	-0.426175	5.48766e-11	0.526355	7.29519e-17	-0.275062
black	9	CENTD1	-0.140277	0.0389519	-0.486878	2.56968e-14	-0.231547	0.000585936	-0.493884	9.58369e-15	0.393855	1.81951e-09	-0.335606	4.13056e-07	-0.128553	0.0586748	0.3098	3.28334e-06	0.552837	9.1059e-19	0.345078	1.83787e-07	-0.391193	2.38818e-09	0.379435	7.71617e-09	0.581097	5.3994e-21	0.751873	9.15394e-41	0.649336	2.27304e-27	0.798558	2.7058e-49	0.492796	1.11867e-14	0.0568698	0.404518	0.203923	0.00254115	0.734722	4.29105e-38	-0.0885717	0.193682	-0.0698745	0.305541	0.242728	0.000307296	-0.129379
black	9	WARS	-0.342728	2.25245e-07	-0.724423	1.37665e-36	-0.492047	1.2439e-14	-0.413227	2.33419e-10	0.646675	4.32357e-27	-0.308173	3.71802e-06	-0.213042	0.00159675	0.341156	2.57852e-07	0.691514	3.35526e-32	0.704192	8.0778e-34	-0.861929	2.40497e-65	0.826337	1.60524e-55	0.850835	5.19969e-62	0.881064	7.66222e-72	0.953106	1.42612e-113	0.930914	5.25013e-96	0.886436	7.19417e-74	0.151601	0.0255325	0.738056	1.34834e-38	0.775008	9.81007e-45	0.471248	2.14321e-13	-0.342357	2.32557e-07	0.712087	7.16759e-35	-0.547758
black	9	MGC2744	-0.303996	5.0989e-06	-0.653444	8.31443e-28	-0.42642	5.33628e-11	-0.43738	1.49059e-11	0.544022	4.08926e-18	-0.234172	0.00050492	-0.159023	0.0190802	0.282517	2.39928e-05	0.581234	5.2608e-21	0.580894	5.612e-21	-0.791788	6.35488e-48	0.727073	5.72455e-37	0.755067	2.7536e-41	0.828315	5.25174e-56	0.921911	1.67745e-90	0.935849	2.38133e-99	0.880749	1e-71	0.0373023	0.584713	0.688787	7.29352e-32	0.717938	1.12886e-35	0.416372	1.65134e-10	-0.333302	5.00994e-07	0.717206	1.42607e-35	-0.487484
black	9	MAP3K5	0.27433	4.19159e-05	0.655271	5.28994e-28	0.61639	4.25628e-24	0.43831	1.33478e-11	-0.557555	4.00056e-19	0.441471	9.15125e-12	0.494636	8.60913e-15	-0.10023	0.141113	-0.531265	3.33065e-17	-0.455448	1.64363e-12	0.536693	1.37942e-17	-0.496445	6.64473e-15	-0.529447	4.45915e-17	-0.600415	1.20573e-22	-0.618117	2.93111e-24	-0.697261	6.34736e-33	-0.597861	2.02287e-22	-0.19066	0.00482816	-0.441438	9.18682e-12	-0.545828	3.01696e-18	-0.263095	8.76077e-05	-0.111805	0.100459	-0.442356	8.2273e-12	0.395489
black	9	TTC4	-0.439459	1.16418e-11	-0.825801	2.16837e-55	-0.615699	4.93769e-24	-0.536443	1.43712e-17	0.765567	4.64429e-43	-0.480897	5.85998e-14	-0.375118	1.17332e-08	0.401011	8.65335e-10	0.793289	3.18894e-48	0.764801	6.30136e-43	-0.844975	2.3421e-60	0.842179	1.36445e-59	0.891502	7.06453e-76	0.925676	1.018e-92	0.94342	4.9216e-105	0.954657	4.16758e-115	0.858524	2.72177e-64	0.243786	0.000288619	0.705001	6.32516e-34	0.809337	1.37407e-51	0.424996	6.27749e-11	-0.166059	0.0143213	0.646785	4.21136e-27	-0.523997
black	9	RENT1	-0.43323	2.42898e-11	-0.67341	4.97818e-30	-0.462559	6.65634e-13	-0.678667	1.20968e-30	0.559415	2.88228e-19	-0.61389	7.27343e-24	-0.437351	1.49576e-11	0.421704	9.11011e-11	0.676407	2.23029e-30	0.443834	6.8827e-12	-0.381411	6.35674e-09	0.401637	8.10154e-10	0.601716	9.24819e-23	0.774845	1.05016e-44	0.621394	1.4351e-24	0.809517	1.25452e-51	0.46354	5.86652e-13	0.178805	0.00828914	0.17477	0.00989332	0.732868	8.10691e-38	-0.125011	0.0660468	0.223613	0.000909538	0.178526	0.00839227	-0.0509067
black	9	IL9	-0.139035	0.0407337	-0.331262	5.93525e-07	-0.187817	0.00551193	-0.264743	7.87854e-05	0.257317	0.000126395	-0.129971	0.0559203	-0.0473959	0.487342	0.26143	9.74524e-05	0.332716	5.26026e-07	0.221972	0.000994296	-0.391389	2.34106e-09	0.328292	7.58034e-07	0.405614	5.31429e-10	0.50893	1.06627e-15	0.545402	3.24191e-18	0.654287	6.75102e-28	0.499732	4.1342e-15	-0.0390539	0.56719	0.300022	6.8554e-06	0.465446	4.58389e-13	0.110504	0.104503	-0.199623	0.0031427	0.350028	1.19076e-07	-0.171967
black	9	FLJ11773	-0.443809	6.90364e-12	-0.835203	9.56481e-58	-0.600661	1.14691e-22	-0.535493	1.67843e-17	0.787261	4.9168e-47	-0.514769	4.41491e-16	-0.370001	1.91297e-08	0.381785	6.12671e-09	0.803715	2.25148e-50	0.80896	1.6623e-51	-0.835226	9.43589e-58	0.859856	1.06175e-64	0.899475	3.00921e-79	0.921236	4.08071e-90	0.916234	2.32266e-87	0.920578	9.6288e-90	0.829158	3.24839e-56	0.282493	2.40328e-05	0.690751	4.17305e-32	0.751633	1.00095e-40	0.416289	1.66671e-10	-0.135912	0.0455183	0.626194	4.96565e-25	-0.499679
black	9	EEF2K	-0.60052	1.18027e-22	-0.74507	1.11305e-39	-0.683632	3.09324e-31	-0.577407	1.08498e-20	0.605267	4.45465e-23	-0.537674	1.17432e-17	-0.576356	1.32136e-20	0.456517	1.4368e-12	0.586965	1.74777e-21	0.446217	5.15298e-12	-0.551927	1.06542e-18	0.494165	9.20746e-15	0.52237	1.36567e-16	0.587528	1.56645e-21	0.605735	4.04287e-23	0.671044	9.32318e-30	0.581422	5.07546e-21	0.156321	0.0212436	0.443572	7.10481e-12	0.519098	2.27103e-16	0.305312	4.61829e-06	0.133428	0.0496513	0.412263	2.59333e-10	-0.312301
black	9	IRF1	-0.31523	2.1566e-06	-0.676114	2.41318e-30	-0.395866	1.4791e-09	-0.599916	1.33457e-22	0.587768	1.49501e-21	-0.494177	9.19162e-15	-0.289416	1.47886e-05	0.397075	1.30516e-09	0.721421	3.67276e-36	0.613651	7.65465e-24	-0.55472	6.56738e-19	0.591704	6.91032e-22	0.746328	7.05617e-40	0.858209	3.39386e-64	0.74128	4.32646e-39	0.835912	6.26761e-58	0.573551	2.22851e-20	0.243862	0.000287323	0.348518	1.36035e-07	0.767555	2.09312e-43	0.05052	0.459069	-0.0281266	0.680325	0.325163	9.78178e-07	-0.274127
black	9	ATF5	-0.315171	2.16653e-06	-0.715477	2.46989e-35	-0.458491	1.11925e-12	-0.471879	1.9713e-13	0.656503	3.8926e-28	-0.364845	3.10425e-08	-0.209966	0.0018717	0.305725	4.4766e-06	0.702776	1.23703e-33	0.689812	5.45252e-32	-0.793169	3.36988e-48	0.778383	2.35955e-45	0.835972	6.04716e-58	0.887148	3.80553e-74	0.91192	4.04828e-85	0.933167	1.68152e-97	0.823521	7.68959e-55	0.276439	3.63639e-05	0.644076	8.05342e-27	0.771999	3.42174e-44	0.365707	2.8645e-08	-0.241444	0.000331444	0.626821	4.31684e-25	-0.475707
black	9	NDUFV2	-0.128162	0.0594534	-0.518012	2.68578e-16	-0.211699	0.0017119	-0.363023	3.67589e-08	0.398061	1.17808e-09	-0.286408	1.8291e-05	-0.0814707	0.232011	0.458084	1.17858e-12	0.608679	2.18931e-23	0.463731	5.72345e-13	-0.528741	4.99219e-17	0.534633	1.93122e-17	0.67783	1.51799e-30	0.773539	1.80947e-44	0.738054	1.34909e-38	0.809822	1.07484e-51	0.590348	9.02584e-22	0.0745386	0.274305	0.358115	5.76563e-08	0.69351	1.88996e-32	0.0684323	0.315655	-0.289726	1.44663e-05	0.352684	9.4044e-08	-0.255502
black	9	SESN2	-0.310853	3.02834e-06	-0.650867	1.56543e-27	-0.387613	3.4301e-09	-0.438988	1.23138e-11	0.598303	1.85013e-22	-0.327902	7.82619e-07	-0.15337	0.0238452	0.388171	3.24259e-09	0.658337	2.45891e-28	0.611663	1.16765e-23	-0.736621	2.22384e-38	0.711106	9.72633e-35	0.782271	4.42805e-46	0.858271	3.25099e-64	0.882574	2.1113e-72	0.921771	2.01897e-90	0.78347	2.62519e-46	0.138822	0.0410462	0.587385	1.61055e-21	0.733429	6.69051e-38	0.310288	3.16265e-06	-0.267935	6.40224e-05	0.58421	2.97639e-21	-0.440721
black	9	Hs.406489	0.306801	4.12669e-06	0.500507	3.69424e-15	0.356346	6.76877e-08	0.38482	4.53584e-09	-0.466141	4.18778e-13	0.399601	1.00318e-09	0.266378	7.08641e-05	-0.271986	4.90162e-05	-0.483214	4.26609e-14	-0.375167	1.16772e-08	0.37968	7.53347e-09	-0.375197	1.1644e-08	-0.491466	1.3504e-14	-0.62891	2.70146e-25	-0.538644	1.00082e-17	-0.660698	1.35508e-28	-0.440313	1.05131e-11	0.0334305	0.624307	-0.237404	0.000419431	-0.471779	1.99758e-13	-0.0290931	0.669975	-0.0567046	0.405886	-0.257007	0.000128877	0.126871
black	9	hmm10298	0.304288	4.98844e-06	0.541336	6.40743e-18	0.416606	1.60928e-10	0.343673	2.07598e-07	-0.552333	9.93309e-19	0.42032	1.06418e-10	0.29288	1.15432e-05	-0.295157	9.79109e-06	-0.549538	1.60586e-18	-0.480922	5.84042e-14	0.472159	1.8994e-13	-0.488309	2.10456e-14	-0.575123	1.66365e-20	-0.660953	1.2703e-28	-0.582519	4.11661e-21	-0.668186	1.97376e-29	-0.485353	3.17576e-14	0.0151029	0.824931	-0.346892	1.569e-07	-0.500369	3.76877e-15	-0.15104	0.0260888	-0.00898327	0.895324	-0.310903	3.0166e-06	0.242916
black	9	GSTP1	-0.344591	1.91723e-07	-0.614274	6.70154e-24	-0.437291	1.5063e-11	-0.262104	9.33469e-05	0.426576	5.24202e-11	-0.376226	1.05426e-08	-0.345853	1.71797e-07	0.695055	1.20836e-32	0.632712	1.1403e-25	0.453192	2.18008e-12	-0.543302	4.61443e-18	0.533585	2.28947e-17	0.608824	2.12377e-23	0.632609	1.16755e-25	0.654109	7.05547e-28	0.676171	2.37696e-30	0.568667	5.4729e-20	0.0479111	0.482616	0.431397	3.00726e-11	0.636961	4.28873e-26	0.218036	0.00122801	-0.199471	0.00316614	0.358193	5.72501e-08	-0.203033
black	9	EIF5A	-0.252304	0.000172542	-0.611505	1.2075e-23	-0.365889	2.81638e-08	-0.40166	8.08187e-10	0.532884	2.56488e-17	-0.267245	6.6976e-05	-0.132944	0.0504934	0.378261	8.65327e-09	0.649875	1.99383e-27	0.58451	2.80943e-21	-0.715807	2.22483e-35	0.697473	5.96387e-33	0.791253	8.11484e-48	0.838944	1.00403e-58	0.874584	1.59566e-69	0.880973	8.27601e-72	0.77116	4.83088e-44	0.0820656	0.228608	0.596604	2.60537e-22	0.862078	2.16022e-65	0.300946	6.40212e-06	-0.320994	1.36774e-06	0.560062	2.57046e-19	-0.411576
black	9	DHX9	-0.24598	0.000253236	-0.664599	5.00152e-29	-0.378707	8.28529e-09	-0.479708	6.89123e-14	0.569471	4.72506e-20	-0.343043	2.19211e-07	-0.171791	0.011248	0.342092	2.3792e-07	0.68974	5.56526e-32	0.618431	2.73818e-24	-0.710822	1.06257e-34	0.707187	3.25341e-34	0.806224	6.53673e-51	0.888605	1.02103e-74	0.891212	9.26358e-76	0.934151	3.60211e-98	0.77879	1.9837e-45	0.123369	0.0697126	0.563019	1.51823e-19	0.810024	9.70306e-52	0.249139	0.000209328	-0.249427	0.000205705	0.551569	1.13321e-18	-0.388043
black	9	UBB	-0.2438	0.000288389	-0.629912	2.15453e-25	-0.355011	7.6345e-08	-0.379747	7.48405e-09	0.551326	1.18162e-18	-0.226089	0.000794192	-0.0813127	0.23292	0.353774	8.53147e-08	0.635935	5.43827e-26	0.626247	4.90741e-25	-0.799466	1.75541e-49	0.761172	2.63143e-42	0.815703	5.16722e-53	0.877145	2.00516e-70	0.944527	6.24762e-106	0.947554	1.76961e-108	0.863182	9.68831e-66	0.0831067	0.222739	0.672838	5.79678e-30	0.791524	7.16941e-48	0.381611	6.23271e-09	-0.402075	7.73627e-10	0.678018	1.44257e-30	-0.539214
black	9	VCP	-0.410924	3.00035e-10	-0.73505	3.83129e-38	-0.519553	2.11681e-16	-0.492322	1.19639e-14	0.631564	1.48146e-25	-0.436499	1.65435e-11	-0.318409	1.6796e-06	0.526448	7.18886e-17	0.731335	1.36644e-37	0.626869	4.27032e-25	-0.724214	1.47431e-36	0.709524	1.58778e-34	0.799692	1.57585e-49	0.867013	5.68163e-67	0.876375	3.75931e-70	0.927372	9.33275e-94	0.7753	8.67742e-45	0.14261	0.0357829	0.57955	7.24259e-21	0.851846	2.65045e-62	0.28554	1.944e-05	-0.187465	0.00560248	0.539337	8.92628e-18	-0.379332
black	9	BCL11A	0.406077	5.05763e-10	0.667224	2.53587e-29	0.449051	3.64185e-12	0.556287	4.99666e-19	-0.624784	6.79518e-25	0.456156	1.50368e-12	0.294379	1.03598e-05	-0.37497	1.19016e-08	-0.671877	7.48148e-30	-0.609276	1.93146e-23	0.60542	4.31605e-23	-0.628129	3.21994e-25	-0.728764	3.25284e-37	-0.815048	7.28286e-53	-0.746935	5.65716e-40	-0.803815	2.14385e-50	-0.628878	2.7211e-25	-0.125127	0.0657931	-0.453387	2.12779e-12	-0.686228	1.49976e-31	-0.190612	0.00483904	0.0575285	0.399088	-0.417638	1.43523e-10	0.303028
black	9	HSA272196	-0.40151	8.21055e-10	-0.782468	4.0649e-46	-0.559903	2.64406e-19	-0.457787	1.22367e-12	0.716108	2.02249e-35	-0.391224	2.3807e-09	-0.288909	1.53306e-05	0.415419	1.83464e-10	0.746336	7.03402e-40	0.745447	9.71111e-40	-0.881287	6.33641e-72	0.858444	2.87885e-64	0.877965	1.02226e-70	0.894773	3.15489e-77	0.959192	6.39851e-120	0.943144	8.18852e-105	0.895644	1.3551e-77	0.192144	0.00450256	0.755838	2.0547e-41	0.778051	2.71768e-45	0.501799	3.05996e-15	-0.285485	1.9514e-05	0.706416	4.11609e-34	-0.571343
black	9	NUBP1	-0.576165	1.36946e-20	-0.838359	1.43399e-58	-0.647158	3.84895e-27	-0.618944	2.44978e-24	0.727093	5.68635e-37	-0.645296	6.01962e-27	-0.523213	1.19671e-16	0.516503	3.3869e-16	0.784831	1.4442e-46	0.653387	8.43265e-28	-0.643845	8.50964e-27	0.648217	2.98079e-27	0.751795	9.42239e-41	0.838904	1.0289e-58	0.775585	7.702e-45	0.87147	1.87029e-68	0.660637	1.37604e-28	0.326474	8.7939e-07	0.455149	1.70654e-12	0.758265	8.11751e-42	0.189557	0.00508399	0.0989302	0.146368	0.41081	3.03775e-10	-0.322603
black	9	CTSS	0.548645	1.87036e-18	0.664096	5.69263e-29	0.54494	3.50469e-18	0.761356	2.44846e-42	-0.561833	1.87646e-19	0.520324	1.87822e-16	0.460215	8.98763e-13	-0.354067	8.30973e-08	-0.556811	4.55883e-19	-0.422845	8.01086e-11	0.456824	1.38223e-12	-0.444078	6.68275e-12	-0.51035	8.61736e-16	-0.55609	5.17177e-19	-0.534283	2.04441e-17	-0.608889	2.09479e-23	-0.489904	1.68306e-14	-0.275058	3.99141e-05	-0.346654	1.602e-07	-0.584294	2.92885e-21	-0.191858	0.00456369	-0.19488	0.00395335	-0.307067	4.04418e-06	0.19641
black	9	STAT1	-0.311975	2.77733e-06	-0.648196	2.99643e-27	-0.404147	6.21236e-10	-0.568378	5.76817e-20	0.546079	2.89183e-18	-0.447195	4.57279e-12	-0.279492	2.95468e-05	0.394713	1.66591e-09	0.675553	2.80645e-30	0.541933	5.80053e-18	-0.542605	5.18513e-18	0.548852	1.80543e-18	0.709478	1.61017e-34	0.838835	1.0731e-58	0.740208	6.32617e-39	0.848141	3.05405e-61	0.593402	4.93751e-22	0.131893	0.0523584	0.356426	6.71955e-08	0.789398	1.88347e-47	0.0617948	0.364988	-0.0496678	0.466689	0.351459	1.04883e-07	-0.243515
black	9	NHP2L1	-0.485429	3.1425e-14	-0.76502	5.77566e-43	-0.596248	2.79791e-22	-0.587998	1.42944e-21	0.609557	1.82093e-23	-0.509979	9.1117e-16	-0.459415	9.95194e-13	0.450451	3.06404e-12	0.683442	3.26026e-31	0.559249	2.9684e-19	-0.63392	8.65e-26	0.608326	2.35716e-23	0.695087	1.19688e-32	0.798177	3.24224e-49	0.785695	9.86291e-47	0.87801	9.85206e-71	0.713008	5.37391e-35	0.142186	0.0363417	0.492254	1.20795e-14	0.721112	4.06089e-36	0.219821	0.00111642	-0.000999409	0.988322	0.485427	3.1432e-14	-0.315945
black	9	CD2BP2	-0.476419	1.07518e-13	-0.780713	8.69298e-46	-0.568246	5.90897e-20	-0.509217	1.02145e-15	0.653407	8.39053e-28	-0.395773	1.49349e-09	-0.324538	1.02888e-06	0.44404	6.71297e-12	0.697017	6.81764e-33	0.645918	5.18591e-27	-0.817884	1.63079e-53	0.763092	1.23903e-42	0.802078	4.99727e-50	0.868048	2.60056e-67	0.935043	8.71753e-99	0.96094	6.36442e-122	0.878304	7.72865e-71	0.144464	0.0334224	0.688961	6.94329e-32	0.746758	6.03418e-40	0.422628	8.20933e-11	-0.227895	0.000718743	0.683681	3.05178e-31	-0.489554
black	9	SRP68	-0.345057	1.8412e-07	-0.606083	3.76135e-23	-0.42008	1.09316e-10	-0.607929	2.56082e-23	0.527318	6.26167e-17	-0.568691	5.44814e-20	-0.378391	8.54434e-09	0.470905	2.24265e-13	0.66268	8.18282e-29	0.41191	2.69499e-10	-0.354931	7.68931e-08	0.379963	7.32793e-09	0.600199	1.26e-22	0.776062	6.30126e-45	0.616408	4.23998e-24	0.812532	2.68984e-52	0.446175	5.17981e-12	0.137144	0.0435767	0.150777	0.0263532	0.770249	7.01515e-44	-0.154826	0.0225288	0.166337	0.014157	0.150503	0.0266307	-0.0448882
black	9	XPO5	-0.467639	3.44467e-13	-0.820755	3.48821e-54	-0.624854	6.68974e-25	-0.49133	1.37674e-14	0.739436	8.30478e-39	-0.421468	9.35578e-11	-0.35799	5.83131e-08	0.400323	9.30156e-10	0.749786	1.98646e-40	0.758747	6.74275e-42	-0.891423	7.60789e-76	0.864536	3.58998e-66	0.872748	6.86605e-69	0.884884	2.83847e-73	0.952152	1.18072e-112	0.92887	1.07843e-94	0.897082	3.30386e-78	0.213724	0.00154108	0.771428	4.32798e-44	0.774856	1.04514e-44	0.518976	2.31454e-16	-0.242103	0.000318825	0.716388	1.85014e-35	-0.554339
black	9	CD83	-0.347494	1.48843e-07	-0.623259	9.52229e-25	-0.296432	8.92351e-06	-0.500317	3.79741e-15	0.543534	4.43844e-18	-0.323824	1.08993e-06	-0.0956157	0.160441	0.298594	7.61664e-06	0.609111	1.99961e-23	0.596458	2.68249e-22	-0.658742	2.22097e-28	0.654902	5.79762e-28	0.728556	3.48869e-37	0.773596	1.76721e-44	0.772934	2.32571e-44	0.786952	5.64172e-47	0.677246	1.77818e-30	0.258592	0.00011666	0.507075	1.40594e-15	0.649793	2.03387e-27	0.265629	7.43965e-05	-0.184098	0.00653711	0.505345	1.81704e-15	-0.379253
black	9	MSC	-0.389789	2.75405e-09	-0.664721	4.84727e-29	-0.466131	4.19325e-13	-0.449079	3.62899e-12	0.614181	6.83559e-24	-0.484168	3.74072e-14	-0.336861	3.71623e-07	0.531556	3.17837e-17	0.713074	5.26505e-35	0.6082	2.42009e-23	-0.591557	7.11352e-22	0.624091	7.92386e-25	0.724681	1.26412e-36	0.760888	2.93933e-42	0.706863	3.59256e-34	0.767581	2.07097e-43	0.572591	2.66238e-20	0.40782	4.19583e-10	0.41835	1.32607e-10	0.658085	2.61975e-28	0.174546	0.00998995	-0.0820234	0.228849	0.349322	1.26733e-07	-0.273709
black	9	DDB1	-0.389265	2.90394e-09	-0.725471	9.74166e-37	-0.516596	3.3387e-16	-0.508996	1.05577e-15	0.645779	5.36152e-27	-0.394096	1.77498e-09	-0.290864	1.33389e-05	0.378948	8.09229e-09	0.696622	7.65213e-33	0.635183	6.46873e-26	-0.751113	1.21459e-40	0.729954	2.18025e-37	0.798986	2.20732e-49	0.870132	5.27946e-68	0.892736	2.21247e-76	0.930811	6.12401e-96	0.815482	5.801e-53	0.133164	0.0501098	0.628804	2.76659e-25	0.799707	1.56483e-49	0.346306	1.65144e-07	-0.181966	0.00719838	0.604739	4.96839e-23	-0.427093
black	9	PSMB9	-0.375543	1.12615e-08	-0.595757	3.08746e-22	-0.460002	9.23538e-13	-0.427769	4.5725e-11	0.417186	1.50908e-10	-0.233164	0.000534716	-0.258292	0.000118887	0.207542	0.00211804	0.423678	7.29032e-11	0.39064	2.52633e-09	-0.616826	3.87428e-24	0.497148	6.00676e-15	0.510664	8.22011e-16	0.618251	2.84733e-24	0.708746	2.01728e-34	0.760908	2.91694e-42	0.710876	1.04465e-34	0.153621	0.0236138	0.513781	5.13138e-16	0.555265	5.97284e-19	0.32342	1.12605e-06	-0.154496	0.0228216	0.602251	8.2896e-23	-0.450203
black	9	RPN1	-0.235163	0.000477124	-0.662464	8.64622e-29	-0.401317	8.37861e-10	-0.397509	1.24765e-09	0.579563	7.22487e-21	-0.270724	5.32916e-05	-0.140349	0.0388502	0.325461	9.54819e-07	0.652715	9.95097e-28	0.649044	2.44003e-27	-0.790809	9.93575e-48	0.765088	5.62085e-43	0.817792	1.71238e-53	0.879569	2.6974e-71	0.924551	4.80929e-92	0.932246	6.95803e-97	0.846279	1.01799e-60	0.112559	0.098172	0.661296	1.16412e-28	0.747797	4.1283e-40	0.374916	1.19641e-08	-0.347031	1.54995e-07	0.662076	9.54627e-29	-0.501085
black	9	IL22	-0.234457	0.000496789	-0.568141	6.02275e-20	-0.333043	5.11897e-07	-0.413926	2.16205e-10	0.491549	1.33468e-14	-0.294979	9.91853e-06	-0.141041	0.0378893	0.383306	5.27163e-09	0.600092	1.28773e-22	0.485831	2.97232e-14	-0.619167	2.33392e-24	0.586773	1.814e-21	0.696921	7.01074e-33	0.811628	4.28143e-52	0.812113	3.33681e-52	0.896887	4.00364e-78	0.705684	5.14335e-34	0.0653676	0.337867	0.469949	2.54391e-13	0.745387	9.92589e-40	0.183955	0.00657968	-0.246183	0.000250178	0.487553	2.33914e-14	-0.301366
black	9	ZDHHC16	-0.400418	9.20881e-10	-0.809261	1.42786e-51	-0.597545	2.15584e-22	-0.525183	8.77908e-17	0.744563	1.33662e-39	-0.508626	1.11579e-15	-0.381644	6.21247e-09	0.444742	6.16549e-12	0.803441	2.57441e-50	0.739973	6.87348e-39	-0.790413	1.18936e-47	0.79648	7.22164e-49	0.881936	3.64534e-72	0.941458	1.72991e-103	0.924038	9.68343e-92	0.967916	6.03197e-131	0.812163	3.25309e-52	0.204211	0.00250475	0.630267	1.98827e-25	0.840574	3.69218e-59	0.331139	5.99604e-07	-0.137462	0.0430874	0.572286	2.81682e-20	-0.470267
black	9	SDF2L1	-0.272235	4.82117e-05	-0.641458	1.49776e-26	-0.398715	1.10047e-09	-0.351783	1.01905e-07	0.503372	2.42991e-15	-0.21899	0.00116711	-0.138284	0.0418438	0.388716	3.06945e-09	0.586963	1.74831e-21	0.558674	3.28551e-19	-0.790736	1.02715e-47	0.716741	1.65382e-35	0.740745	5.23133e-39	0.807285	3.85322e-51	0.913809	4.3687e-86	0.929613	3.63417e-95	0.875018	1.12705e-69	0.0382948	0.574753	0.678605	1.23018e-30	0.693349	1.98013e-32	0.423569	7.38099e-11	-0.409103	3.65443e-10	0.70649	4.02439e-34	-0.472137
black	9	ZNRD1	-0.489749	1.71997e-14	-0.828942	3.67401e-56	-0.626569	4.56687e-25	-0.609097	2.0056e-23	0.733601	6.30664e-38	-0.581976	4.56704e-21	-0.463124	6.18967e-13	0.381191	6.49577e-09	0.763588	1.01896e-42	0.679656	9.23904e-31	-0.702579	1.31215e-33	0.703128	1.11281e-33	0.781227	6.96349e-46	0.857629	5.09487e-64	0.820604	3.7853e-54	0.894401	4.51638e-77	0.733123	7.42954e-38	0.310248	3.17239e-06	0.537311	1.24637e-17	0.721693	3.3626e-36	0.265917	7.30193e-05	0.0346369	0.611847	0.507794	1.26332e-15	-0.427349
black	9	MRPL54	-0.0918476	0.177647	-0.338169	3.32672e-07	-0.0382209	0.575492	-0.239302	0.000375684	0.201273	0.00289805	0.080544	0.237382	0.210279	0.00184192	0.317696	1.77697e-06	0.331389	5.87313e-07	0.28754	1.68901e-05	-0.611926	1.10437e-23	0.501448	3.22062e-15	0.548502	1.91643e-18	0.660456	1.44065e-28	0.806634	5.33172e-51	0.827502	8.33017e-56	0.769191	1.07954e-43	-0.154906	0.0224583	0.531659	3.12628e-17	0.61222	1.03781e-23	0.282269	2.44078e-05	-0.563612	1.36536e-19	0.639349	2.45876e-26	-0.3861
black	9	DNPEP	-0.272032	4.88663e-05	-0.671987	7.26534e-30	-0.407628	4.28361e-10	-0.45451	1.84901e-12	0.565542	9.64728e-20	-0.314592	2.26678e-06	-0.177811	0.00866108	0.352702	9.38935e-08	0.666471	3.08402e-29	0.604699	5.00983e-23	-0.741892	3.48032e-39	0.711595	8.35656e-35	0.804714	1.37859e-50	0.89773	1.73677e-78	0.919292	5.04362e-89	0.963651	3.22419e-125	0.821282	2.62035e-54	0.0832335	0.222031	0.597179	2.32095e-22	0.816541	3.32273e-53	0.282377	2.42269e-05	-0.287124	1.73923e-05	0.603737	6.10923e-23	-0.391822
black	9	LOC375340	-0.46994	2.54708e-13	-0.78283	3.47184e-46	-0.599474	1.45974e-22	-0.551519	1.14304e-18	0.630824	1.75265e-25	-0.529786	4.224e-17	-0.45278	2.29495e-12	0.550904	1.27063e-18	0.738465	1.16814e-38	0.581584	4.92091e-21	-0.659596	1.79092e-28	0.633855	8.77887e-26	0.740077	6.62659e-39	0.844873	2.49929e-60	0.824144	5.45012e-55	0.92273	5.65236e-91	0.726314	7.36683e-37	0.150457	0.0266779	0.497811	5.45907e-15	0.785281	1.18428e-46	0.211676	0.00171392	-0.0457946	0.502187	0.473308	1.63048e-13	-0.333561
black	9	CD63	-0.351325	1.0614e-07	-0.629084	2.59722e-25	-0.425788	5.73544e-11	-0.37575	1.1039e-08	0.456311	1.47455e-12	-0.227737	0.000725053	-0.186398	0.0058848	0.427574	4.67573e-11	0.529022	4.77305e-17	0.436935	1.5712e-11	-0.719883	6.04332e-36	0.606538	3.42196e-23	0.641726	1.40614e-26	0.737144	1.85386e-38	0.851657	3.00798e-62	0.901927	2.42421e-80	0.833657	2.38832e-57	0.0892298	0.190379	0.609734	1.75444e-23	0.672866	5.75382e-30	0.377197	9.5959e-09	-0.31526	2.15161e-06	0.671792	7.65003e-30	-0.406907
black	9	CXXC5	0.266206	7.16616e-05	0.602444	7.96776e-23	0.404529	5.96536e-10	0.478343	8.29322e-14	-0.511655	7.08063e-16	0.316323	1.97965e-06	0.225349	0.000827183	-0.300745	6.49798e-06	-0.574546	1.85263e-20	-0.513233	5.57616e-16	0.609857	1.70933e-23	-0.596257	2.7928e-22	-0.664716	4.85358e-29	-0.727581	4.83308e-37	-0.72881	3.20345e-37	-0.74885	2.80486e-40	-0.647769	3.32188e-27	-0.0307762	0.652098	-0.496822	6.29512e-15	-0.639596	2.32037e-26	-0.257897	0.000121879	0.185917	0.0060161	-0.478212	8.44077e-14	0.308879
black	9	MGC11256	-0.179022	0.00820993	-0.42547	5.9475e-11	-0.226934	0.000758028	-0.275156	3.96518e-05	0.247543	0.000230542	-0.053075	0.436642	-0.0157653	0.817384	0.38657	3.80851e-09	0.372867	1.45641e-08	0.246423	0.000246609	-0.574211	1.97167e-20	0.443391	7.26153e-12	0.503467	2.39649e-15	0.640332	1.95264e-26	0.764759	6.40635e-43	0.845313	1.88946e-60	0.744803	1.22572e-39	-0.155214	0.0221893	0.488324	2.10019e-14	0.61991	1.98497e-24	0.253982	0.00015558	-0.408692	3.82004e-10	0.586569	1.88741e-21	-0.325584
black	9	FLN29	-0.367136	2.50602e-08	-0.712347	6.60937e-35	-0.484792	3.43227e-14	-0.54151	6.22498e-18	0.61123	1.27985e-23	-0.431385	3.01149e-11	-0.305991	4.38757e-06	0.363323	3.57534e-08	0.706597	3.89576e-34	0.632993	1.06943e-25	-0.671171	9.01658e-30	0.668507	1.81508e-29	0.777343	3.67024e-45	0.877271	1.80851e-70	0.831997	6.31239e-57	0.895069	2.37063e-77	0.715186	2.70827e-35	0.213388	0.00156826	0.507689	1.28317e-15	0.811408	4.79079e-52	0.206279	0.00225776	-0.117222	0.0849327	0.49692	6.20633e-15	-0.366323
black	9	CD24	0.10306	0.130169	0.378231	8.67834e-09	0.120669	0.0760981	0.254871	0.000147246	-0.251276	0.000183776	0.11373	0.0947023	-0.016097	0.813611	-0.381546	6.27251e-09	-0.427537	4.6956e-11	-0.337526	3.51278e-07	0.454898	1.76114e-12	-0.428638	4.13765e-11	-0.536295	1.47234e-17	-0.65004	1.91501e-27	-0.644268	7.69426e-27	-0.688668	7.54413e-32	-0.544052	4.06925e-18	0.130949	0.0540848	-0.333519	4.91992e-07	-0.566618	7.94255e-20	-0.0857247	0.208455	0.339005	3.09855e-07	-0.371168	1.71254e-08	0.222588
black	9	FCER2	-0.0958358	0.159476	-0.324492	1.03273e-06	-0.10915	0.108848	-0.225652	0.000813521	0.17122	0.0115258	0.0123345	0.856637	0.0886443	0.193316	0.297616	8.18366e-06	0.303463	5.30661e-06	0.187315	0.0056413	-0.501324	3.27936e-15	0.377719	9.12168e-09	0.449009	3.66045e-12	0.568402	5.74295e-20	0.692735	2.36281e-32	0.761235	2.5677e-42	0.661311	1.15989e-28	-0.14392	0.0341016	0.411928	2.68979e-10	0.572569	2.67318e-20	0.193413	0.00423982	-0.426615	5.21902e-11	0.514198	4.81593e-16	-0.248605
black	9	KIAA0010	-0.368742	2.15474e-08	-0.743155	2.21724e-39	-0.507525	1.31493e-15	-0.506704	1.48556e-15	0.672591	6.1898e-30	-0.385963	4.04693e-09	-0.262929	8.85432e-05	0.396024	1.45528e-09	0.729949	2.18339e-37	0.694459	1.43634e-32	-0.803826	2.13263e-50	0.7922	5.26302e-48	0.853636	7.94279e-63	0.911256	8.74898e-85	0.939737	3.54691e-102	0.954877	2.50349e-115	0.84934	1.39481e-61	0.126237	0.0634135	0.673502	4.85822e-30	0.821287	2.61353e-54	0.380624	6.86784e-09	-0.246387	0.000247135	0.636356	4.93379e-26	-0.498947
black	9	CCL17	-0.19419	0.00408587	-0.427094	4.9406e-11	-0.270587	5.37777e-05	-0.323606	1.10931e-06	0.360402	4.67905e-08	-0.21831	0.00121025	-0.123366	0.0697189	0.270168	5.52877e-05	0.426524	5.27352e-11	0.337955	3.38761e-07	-0.454358	1.88445e-12	0.41584	1.75143e-10	0.498703	4.79949e-15	0.585364	2.38277e-21	0.595692	3.12801e-22	0.692682	2.39972e-32	0.531997	2.96027e-17	0.0708272	0.298978	0.341301	2.54646e-07	0.525016	9.01382e-17	0.133372	0.0497478	-0.155422	0.0220084	0.366116	2.75716e-08	-0.188112
black	9	HERPUD1	-0.268665	6.10356e-05	-0.427689	4.61462e-11	-0.0674072	0.322977	-0.403049	6.97929e-10	0.313852	2.40116e-06	-0.208062	0.00206283	0.0504086	0.460061	0.708257	2.34492e-34	0.586914	1.76493e-21	0.415772	1.76451e-10	-0.483502	4.10033e-14	0.501124	3.37646e-15	0.668764	1.6974e-29	0.745246	1.04436e-39	0.716301	1.9019e-35	0.750892	1.31887e-40	0.538393	1.04315e-17	-0.0289543	0.671458	0.322278	1.23428e-06	0.756838	1.40327e-41	0.021231	0.755816	-0.389092	2.95501e-09	0.294936	9.94964e-06	-0.141449
black	9	NCL	-0.267902	6.41623e-05	-0.667657	2.26597e-29	-0.403288	6.80493e-10	-0.457588	1.255e-12	0.576742	1.2292e-20	-0.327109	8.35031e-07	-0.17822	0.00850628	0.388001	3.29873e-09	0.696694	7.49338e-33	0.625751	5.48035e-25	-0.74301	2.33525e-39	0.726904	6.05655e-37	0.828851	3.87037e-56	0.905102	8.4055e-82	0.92219	1.16047e-90	0.957604	3.56586e-118	0.806487	5.73504e-51	0.09684	0.155129	0.594237	4.18173e-22	0.865498	1.762e-66	0.276097	3.72161e-05	-0.294349	1.0382e-05	0.575239	1.62821e-20	-0.410343
black	9	EIF4G1	-0.394859	1.64105e-09	-0.772416	2.88143e-44	-0.55019	1.43622e-18	-0.463702	5.74516e-13	0.703124	1.11414e-33	-0.395505	1.53534e-09	-0.290079	1.4108e-05	0.433821	2.26674e-11	0.762246	1.72829e-42	0.742491	2.81099e-39	-0.857097	7.38037e-64	0.848095	3.1476e-61	0.888795	8.5895e-75	0.906587	1.67391e-82	0.955201	1.17325e-115	0.940094	1.90958e-102	0.872502	8.33317e-69	0.186726	0.00579664	0.73482	4.14723e-38	0.832225	5.52846e-57	0.454697	1.80613e-12	-0.279138	3.0269e-05	0.668671	1.73909e-29	-0.510321
black	9	SURF4	-0.390259	2.62594e-09	-0.714125	3.78532e-35	-0.462798	6.45455e-13	-0.545948	2.95651e-18	0.60573	4.047e-23	-0.437516	1.46676e-11	-0.285037	2.01357e-05	0.49646	6.63114e-15	0.709199	1.75472e-34	0.60445	5.27427e-23	-0.676743	2.0373e-30	0.663463	6.69563e-29	0.773063	2.20483e-44	0.869424	9.10295e-68	0.84787	3.6428e-61	0.924359	6.25404e-92	0.735292	3.52396e-38	0.211593	0.00172131	0.503349	2.43835e-15	0.81189	3.74218e-52	0.211955	0.00168944	-0.149711	0.0274477	0.495472	7.63944e-15	-0.338162
black	9	YIF1	-0.360436	4.6647e-08	-0.757859	9.48863e-42	-0.535794	1.59794e-17	-0.431671	2.91303e-11	0.686525	1.37988e-31	-0.355672	7.19296e-08	-0.260797	0.000101461	0.386062	4.00691e-09	0.726992	5.88186e-37	0.736123	2.64322e-38	-0.872423	8.86792e-69	0.851497	3.34549e-62	0.877511	1.48569e-70	0.906054	2.99652e-82	0.968729	3.99629e-132	0.955756	3.16385e-116	0.900786	7.88976e-80	0.155545	0.0219025	0.754107	3.9579e-41	0.770056	7.59171e-44	0.476017	1.13484e-13	-0.314146	2.34685e-06	0.713136	5.16272e-35	-0.545824
black	9	TSTA3	-0.366427	2.67816e-08	-0.726279	7.4544e-37	-0.492506	1.16562e-14	-0.426456	5.31437e-11	0.662636	8.2738e-29	-0.34969	1.22684e-07	-0.237395	0.000419655	0.47894	7.64874e-14	0.734397	4.79875e-38	0.735067	3.80902e-38	-0.840128	4.86201e-59	0.841067	2.72388e-59	0.87928	3.43403e-71	0.894321	4.87954e-77	0.945887	4.67092e-107	0.919205	5.6318e-89	0.858012	3.89736e-64	0.1414	0.0373979	0.725554	9.47773e-37	0.787654	4.12396e-47	0.443122	7.50136e-12	-0.33079	6.17185e-07	0.660047	1.59787e-28	-0.499757
black	9	SEC13L	-0.351623	1.03373e-07	-0.771225	4.70452e-44	-0.54473	3.63059e-18	-0.477074	9.84404e-14	0.719062	7.87131e-36	-0.406807	4.67802e-10	-0.287641	1.67702e-05	0.361992	4.04308e-08	0.770463	6.42859e-44	0.767344	2.27836e-43	-0.846007	1.21224e-60	0.852676	1.51912e-62	0.907918	3.85399e-83	0.926302	4.23965e-93	0.950697	2.72839e-111	0.935683	3.11568e-99	0.853088	1.15065e-62	0.201763	0.00282878	0.710496	1.17536e-34	0.835255	9.27054e-58	0.419736	1.13608e-10	-0.249652	0.000202906	0.645822	5.30719e-27	-0.541274
black	9	IL5	-0.195002	0.00393022	-0.437493	1.47066e-11	-0.270697	5.33878e-05	-0.284412	2.10333e-05	0.38151	6.2946e-09	-0.189547	0.00508636	-0.100569	0.139764	0.313104	2.54488e-06	0.447985	4.15118e-12	0.40063	9.00602e-10	-0.517481	2.91441e-16	0.491311	1.38029e-14	0.534809	1.87665e-17	0.582023	4.52559e-21	0.617654	3.23992e-24	0.668121	2.00781e-29	0.562066	1.80027e-19	0.0559636	0.412058	0.421744	9.06908e-11	0.496751	6.35958e-15	0.235501	0.000467985	-0.241829	0.000324021	0.419548	1.16026e-10	-0.27731
black	9	IL17F	-0.189786	0.00502994	-0.448925	3.69855e-12	-0.247451	0.000231825	-0.360739	4.53685e-08	0.338574	3.21406e-07	-0.196483	0.00366042	-0.0819612	0.229203	0.335239	4.26014e-07	0.451696	2.62613e-12	0.302694	5.62086e-06	-0.495507	7.60162e-15	0.421517	9.30436e-11	0.534839	1.86743e-17	0.678469	1.27654e-30	0.705211	5.93691e-34	0.829456	2.7383e-56	0.628595	2.89951e-25	-0.0353355	0.604681	0.364816	3.11259e-08	0.648266	2.94567e-27	0.110341	0.10502	-0.229593	0.000653887	0.430835	3.2102e-11	-0.204649
black	9	FLJ10504	-0.394558	1.69273e-09	-0.797243	5.04307e-49	-0.572952	2.49043e-20	-0.496742	6.36719e-15	0.719686	6.4392e-36	-0.418717	1.27297e-10	-0.316255	1.99029e-06	0.365634	2.88415e-08	0.757992	9.01744e-42	0.754422	3.5147e-41	-0.86182	2.60215e-65	0.847103	5.98763e-61	0.882094	3.18536e-72	0.915162	8.59114e-87	0.959169	6.79665e-120	0.957412	5.72864e-118	0.883683	8.09555e-73	0.211799	0.00170307	0.726736	6.40486e-37	0.805179	1.09669e-50	0.447726	4.28507e-12	-0.238337	0.000397363	0.682399	4.35114e-31	-0.543661
black	9	FLJ31951	-0.398025	1.1825e-09	-0.70608	4.55964e-34	-0.515388	4.01718e-16	-0.661704	1.04934e-28	0.634822	7.02998e-26	-0.658675	2.25871e-28	-0.483234	4.25437e-14	0.494042	9.36998e-15	0.772611	2.65793e-44	0.535746	1.61052e-17	-0.42639	5.35448e-11	0.482427	4.7533e-14	0.683858	2.90549e-31	0.79117	8.42668e-48	0.628179	3.18414e-25	0.777256	3.80754e-45	0.445341	5.73294e-12	0.277641	3.35204e-05	0.215776	0.00138394	0.81499	7.50736e-53	-0.0726516	0.286672	0.205882	0.0023034	0.143705	0.0343723	-0.123517
black	9	KIAA0930	-0.392364	2.11959e-09	-0.701594	1.76165e-33	-0.539728	8.36704e-18	-0.459956	9.28955e-13	0.598921	1.63274e-22	-0.479333	7.2514e-14	-0.393205	1.94494e-09	0.49134	1.37476e-14	0.679971	8.47755e-31	0.528129	5.50379e-17	-0.614953	5.7954e-24	0.582528	4.10957e-21	0.683038	3.64696e-31	0.787116	5.24586e-47	0.769168	1.0897e-43	0.874076	2.39589e-69	0.676617	2.10756e-30	0.138722	0.0411936	0.456744	1.39613e-12	0.759386	5.26769e-42	0.19967	0.00313546	-0.0474957	0.486424	0.438166	1.35779e-11	-0.365308
black	9	EWSR1	-0.207332	0.00214073	-0.558708	3.26599e-19	-0.292578	1.17968e-05	-0.433383	2.386e-11	0.454554	1.83885e-12	-0.259669	0.000108988	-0.0989375	0.146338	0.348804	1.32658e-07	0.590525	8.71715e-22	0.504713	1.99464e-15	-0.61328	8.284e-24	0.592096	6.39548e-22	0.722154	2.8935e-36	0.83593	6.19829e-58	0.833068	3.37574e-57	0.900016	1.73638e-79	0.709849	1.43582e-34	0.0143167	0.833909	0.468111	3.23863e-13	0.842169	1.37274e-59	0.139561	0.0399702	-0.266287	7.12884e-05	0.488105	2.16555e-14	-0.289849
black	9	PCK2	-0.363427	3.54105e-08	-0.649292	2.29731e-27	-0.419232	1.20182e-10	-0.377453	9.36066e-09	0.525739	8.04193e-17	-0.282983	2.32315e-05	-0.191153	0.00471776	0.615262	5.42351e-24	0.658081	2.62279e-28	0.565393	9.91119e-20	-0.756409	1.65306e-41	0.705625	5.23528e-34	0.767891	1.82777e-43	0.818969	9.13328e-54	0.89392	7.16877e-77	0.907184	8.68287e-83	0.811525	4.51343e-52	0.0445039	0.514324	0.62905	2.61734e-25	0.775558	7.79003e-45	0.367202	2.49064e-08	-0.379784	7.45763e-09	0.604918	4.78858e-23	-0.419581
black	9	Hs.449605	0.392547	2.0802e-09	0.579357	7.51214e-21	0.503621	2.34268e-15	0.424558	6.59765e-11	-0.634159	8.1882e-26	0.508859	1.07764e-15	0.398701	1.10211e-09	-0.277139	3.46823e-05	-0.577014	1.16799e-20	-0.527506	6.07744e-17	0.462735	6.5076e-13	-0.495237	7.9014e-15	-0.569475	4.72188e-20	-0.64187	1.35899e-26	-0.541794	5.93703e-18	-0.628206	3.16459e-25	-0.44978	3.32864e-12	-0.0713488	0.295424	-0.336802	3.73472e-07	-0.473007	1.69708e-13	-0.16859	0.0128836	-0.130633	0.0546724	-0.277196	3.45476e-05	0.245956
black	9	GFI1	-0.222068	0.000989172	-0.559445	2.86705e-19	-0.350843	1.10782e-07	-0.354055	8.31914e-08	0.44897	3.67798e-12	-0.213284	0.00157677	-0.120304	0.0769964	0.276804	3.54768e-05	0.518706	2.41293e-16	0.444582	6.28672e-12	-0.658493	2.36481e-28	0.583478	3.42564e-21	0.65038	1.76307e-27	0.743602	1.88893e-39	0.815124	6.99966e-53	0.868155	2.39648e-67	0.757793	9.73275e-42	-0.00515898	0.939771	0.541796	5.93448e-18	0.656268	4.12817e-28	0.294098	1.05725e-05	-0.300652	6.54324e-06	0.580437	6.12119e-21	-0.374167
black	9	PTK9L	-0.351749	1.02217e-07	-0.497931	5.36517e-15	-0.346643	1.60347e-07	-0.39427	1.74362e-09	0.292367	1.19771e-05	-0.243543	0.000292808	-0.225062	0.000840325	0.476957	9.99946e-14	0.398771	1.0941e-09	0.195134	0.00390554	-0.440967	9.7205e-12	0.324257	1.05253e-06	0.422951	7.91555e-11	0.58742	1.59976e-21	0.643622	8.97218e-27	0.77807	2.69567e-45	0.604469	5.25367e-23	-0.0830617	0.22299	0.325937	9.18636e-07	0.588514	1.29258e-21	0.105388	0.121667	-0.135893	0.0455491	0.420215	1.07678e-10	-0.148637
black	9	HSGP25L2G	-0.363774	3.4288e-08	-0.746482	6.67097e-40	-0.512759	5.99188e-16	-0.486089	2.86767e-14	0.636333	4.95992e-26	-0.385049	4.43321e-09	-0.282745	2.36175e-05	0.408176	4.03811e-10	0.71079	1.07286e-34	0.664185	5.56413e-29	-0.788374	2.98718e-47	0.760459	3.47376e-42	0.817615	1.88146e-53	0.893356	1.22833e-76	0.924574	4.66326e-92	0.958914	1.30886e-119	0.845812	1.3732e-60	0.13952	0.04003	0.648964	2.4875e-27	0.789779	1.58536e-47	0.356586	6.62321e-08	-0.240463	0.00035107	0.639324	2.47301e-26	-0.45645
black	9	LOC378140	-0.35849	5.57236e-08	-0.744568	1.33456e-39	-0.490101	1.6371e-14	-0.493982	9.45037e-15	0.659839	1.68406e-28	-0.419433	1.17514e-10	-0.268982	5.97771e-05	0.476408	1.07679e-13	0.76114	2.66448e-42	0.682722	3.9799e-31	-0.777792	3.03356e-45	0.767624	2.03528e-43	0.858735	2.34592e-64	0.931428	2.41754e-96	0.934733	1.4302e-98	0.975478	2.56045e-143	0.819375	7.34559e-54	0.143595	0.0345127	0.616722	3.96213e-24	0.83312	3.27464e-57	0.31275	2.61572e-06	-0.245275	0.000264137	0.581951	4.58891e-21	-0.432759
black	9	GMPPB	-0.355578	7.25447e-08	-0.692716	2.376e-32	-0.477341	9.49478e-14	-0.489728	1.72523e-14	0.561548	1.97418e-19	-0.371489	1.66103e-08	-0.274955	4.01921e-05	0.412929	2.41151e-10	0.642192	1.25947e-26	0.520363	1.86686e-16	-0.69584	9.61509e-33	0.630727	1.79162e-25	0.718329	9.96026e-36	0.837851	1.95161e-58	0.866188	1.05406e-66	0.957004	1.56228e-117	0.79167	6.70593e-48	0.0769583	0.258985	0.541234	6.51682e-18	0.746582	6.43383e-40	0.266932	6.83569e-05	-0.190311	0.00490781	0.572383	2.76654e-20	-0.370289
black	9	LOC388978	0.362979	3.69102e-08	0.565727	9.33156e-20	0.447026	4.66848e-12	0.403669	6.53605e-10	-0.555278	5.95965e-19	0.446965	4.70307e-12	0.340048	2.83496e-07	-0.253856	0.000156797	-0.519683	2.0747e-16	-0.462958	6.32319e-13	0.453915	1.99194e-12	-0.456896	1.36965e-12	-0.532281	2.82753e-17	-0.64091	1.7045e-26	-0.561614	1.95115e-19	-0.662304	9.00607e-29	-0.489501	1.7811e-14	-0.00252328	0.97052	-0.328616	7.38157e-07	-0.446078	5.24141e-12	-0.141701	0.0369904	-0.082363	0.226921	-0.324996	9.91469e-07	0.216926
blue	17	DKC1	-0.375877	1.09046e-08	-0.745717	8.80873e-40	-0.608026	2.50966e-23	-0.298366	7.74511e-06	0.777277	3.77326e-45	-0.346457	1.62971e-07	-0.314728	2.24284e-06	0.24237	0.000313845	0.712373	6.55632e-35	0.893426	1.14947e-76	-0.918129	2.20229e-88	0.970663	4.64107e-135	0.878387	7.21338e-71	0.732928	7.94218e-38	0.821396	2.4633e-54	0.648294	2.92583e-27	0.798847	2.3583e-49	0.317407	1.81779e-06	0.876448	3.5435e-70	0.601072	1.05477e-22	0.714254	3.63442e-35	-0.292102	1.22072e-05	0.711839	7.74331e-35	-0.693514
blue	17	NICAL	0.39856	1.11834e-09	0.731393	1.33982e-37	0.647244	3.77021e-27	0.340574	2.71022e-07	-0.730252	1.97154e-37	0.469673	2.63827e-13	0.45214	2.48532e-12	-0.316201	1.9987e-06	-0.7157	2.30162e-35	-0.730333	1.91848e-37	0.735522	3.25485e-38	-0.783657	2.41888e-46	-0.756059	1.88887e-41	-0.652372	1.08276e-27	-0.687153	1.15691e-31	-0.604401	5.32827e-23	-0.643062	1.02488e-26	-0.388392	3.17145e-09	-0.667216	2.54153e-29	-0.576771	1.22261e-20	-0.513111	5.68062e-16	0.0871103	0.201167	-0.504329	2.11094e-15	0.508985
blue	17	ADRM1	-0.39696	1.32082e-09	-0.743044	2.30693e-39	-0.513864	5.067e-16	-0.400163	9.45831e-10	0.722501	2.58376e-36	-0.393657	1.8568e-09	-0.263512	8.52938e-05	0.484679	3.4862e-14	0.772087	3.30073e-44	0.819819	5.78564e-54	-0.85617	1.40346e-63	0.898269	1.01348e-78	0.907804	4.37478e-83	0.873125	5.09591e-69	0.906047	3.02029e-82	0.836326	4.88993e-58	0.814052	1.22438e-52	0.227946	0.000716695	0.747259	5.0261e-40	0.710042	1.35295e-34	0.49599	7.09289e-15	-0.317485	1.80674e-06	0.633525	9.46951e-26	-0.5037
blue	17	LOC220895	-0.375609	1.11906e-08	-0.748198	3.56484e-40	-0.581107	5.38931e-21	-0.315843	2.05563e-06	0.747958	3.89163e-40	-0.296613	8.8065e-06	-0.256239	0.000135217	0.230655	0.000616102	0.678973	1.11279e-30	0.861339	3.67724e-65	-0.960167	5.01756e-121	0.97092	1.82605e-135	0.879485	2.89443e-71	0.779148	1.70217e-45	0.898611	7.19454e-79	0.754965	2.8621e-41	0.887753	2.20899e-74	0.261398	9.76509e-05	0.908528	1.94931e-83	0.617449	3.38695e-24	0.722035	3.00819e-36	-0.355872	7.06476e-08	0.800639	1.00092e-49	-0.706129
blue	17	KIAA0062	-0.379227	7.87453e-09	-0.779592	1.40751e-45	-0.607289	2.92705e-23	-0.349131	1.28889e-07	0.8172	2.34537e-53	-0.408919	3.72757e-10	-0.321912	1.27099e-06	0.268337	6.23589e-05	0.759672	4.71467e-42	0.934218	3.23691e-98	-0.921306	3.72388e-90	0.983639	5.0552e-162	0.920286	1.40558e-89	0.810652	7.04925e-52	0.859949	9.93727e-65	0.725598	9.34051e-37	0.807743	3.06435e-51	0.338695	3.1813e-07	0.840944	2.93919e-59	0.624976	6.51083e-25	0.649939	1.96293e-27	-0.261285	9.83555e-05	0.692725	2.36998e-32	-0.677063
blue	17	MRPL19	-0.374956	1.19174e-08	-0.741826	3.56313e-39	-0.586392	1.95312e-21	-0.32997	6.60358e-07	0.736531	2.29469e-38	-0.307719	3.84893e-06	-0.27673	3.56553e-05	0.313475	2.47262e-06	0.702894	1.19397e-33	0.815636	5.35196e-53	-0.933692	7.40245e-98	0.937476	1.64292e-100	0.877232	1.86723e-70	0.783627	2.45113e-46	0.898318	9.65061e-79	0.765699	4.40488e-43	0.869747	7.10426e-68	0.222031	0.000991121	0.878643	5.83382e-71	0.688445	8.03435e-32	0.690268	4.78937e-32	-0.350514	1.14064e-07	0.752004	8.71674e-41	-0.69712
blue	17	NPEPL1	0.307271	3.98222e-06	0.684834	2.21464e-31	0.589661	1.03285e-21	0.196876	0.00359158	-0.733682	6.13425e-38	0.343454	2.11571e-07	0.308075	3.74592e-06	-0.202982	0.00266296	-0.65156	1.32114e-27	-0.791227	8.21104e-48	0.830839	1.23598e-56	-0.868119	2.46415e-67	-0.779387	1.53642e-45	-0.647685	3.38968e-27	-0.728765	3.25261e-37	-0.5889	1.19866e-21	-0.715514	2.44144e-35	-0.295958	9.23758e-06	-0.785371	1.13835e-46	-0.512598	6.14028e-16	-0.658976	2.09402e-28	0.229077	0.000672999	-0.636452	4.82515e-26	0.656069
blue	17	CCL4	-0.303255	5.39001e-06	-0.595426	3.29863e-22	-0.509099	1.03961e-15	-0.233314	0.000530195	0.673595	4.73933e-30	-0.339671	2.92768e-07	-0.303008	5.49066e-06	0.0778446	0.253523	0.552164	1.02275e-18	0.771919	3.5361e-44	-0.694973	1.23721e-32	0.774406	1.26116e-44	0.658389	2.42745e-28	0.51679	3.24112e-16	0.549608	1.58679e-18	0.403494	6.65816e-10	0.551008	1.24818e-18	0.409371	3.54992e-10	0.663465	6.6929e-29	0.314753	2.2385e-06	0.59518	3.46508e-22	-0.127735	0.0603136	0.521052	1.67737e-16	-0.554871
blue	17	ATM	0.375124	1.17265e-08	0.548903	1.7898e-18	0.317583	1.79275e-06	0.356822	6.48333e-08	-0.505319	1.82401e-15	0.215441	0.00140856	0.0984012	0.148549	-0.532225	2.85308e-17	-0.580864	5.64476e-21	-0.609742	1.75118e-23	0.695192	1.161e-32	-0.703902	8.8177e-34	-0.702884	1.19732e-33	-0.642223	1.25042e-26	-0.719587	6.64706e-36	-0.615423	5.23908e-24	-0.646365	4.658e-27	-0.231538	0.000586242	-0.609151	1.983e-23	-0.633096	1.04451e-25	-0.432979	2.50133e-11	0.343769	2.05875e-07	-0.522491	1.33994e-16	0.650025
blue	17	PLCD1	0.066447	0.329933	0.349661	1.22995e-07	0.225255	0.000831452	-0.049286	0.470126	-0.451111	2.82378e-12	-0.0106266	0.876317	-0.0788872	0.247202	-0.0532262	0.435334	-0.376507	1.02595e-08	-0.642635	1.13423e-26	0.719554	6.71847e-36	-0.751509	1.04827e-40	-0.628495	2.96607e-25	-0.465889	4.3274e-13	-0.603296	6.68895e-23	-0.402128	7.69269e-10	-0.605092	4.61882e-23	-0.191113	0.00472667	-0.721268	3.86035e-36	-0.366798	2.58666e-08	-0.633391	9.76408e-26	0.493188	1.05814e-14	-0.612875	9.0289e-24	0.68118
blue	17	CAPN1	0.39002	2.69024e-09	0.781432	6.37212e-46	0.540353	7.5447e-18	0.434248	2.15617e-11	-0.740942	4.87817e-39	0.448277	4.00501e-12	0.323622	1.10787e-06	-0.299586	7.07986e-06	-0.767422	2.20782e-43	-0.812286	3.05307e-52	0.808672	1.92188e-51	-0.869517	8.47605e-68	-0.870031	5.71029e-68	-0.8013	7.2806e-50	-0.810759	6.67564e-52	-0.725083	1.10736e-36	-0.735601	3.16692e-38	-0.348532	1.35872e-07	-0.701486	1.81942e-33	-0.62781	3.45952e-25	-0.481646	5.29003e-14	0.17155	0.0113647	-0.579291	7.60571e-21	0.500575
blue	17	TIMM8A	-0.37477	1.21333e-08	-0.675636	2.74431e-30	-0.602099	8.55103e-23	-0.235289	0.000473707	0.761099	2.70733e-42	-0.335939	4.01648e-07	-0.335388	4.20707e-07	0.162326	0.0166975	0.619823	2.02338e-24	0.865522	1.73135e-66	-0.845085	2.1842e-60	0.911259	8.71408e-85	0.763728	9.63831e-43	0.579074	7.92472e-21	0.670992	9.45206e-30	0.471106	2.1837e-13	0.67668	2.07221e-30	0.376061	1.07128e-08	0.826234	1.70078e-55	0.397387	1.2636e-09	0.746164	7.48928e-40	-0.213464	0.00156209	0.651525	1.33254e-27	-0.703456
blue	17	MBC2	0.300308	6.71174e-06	0.66182	1.0189e-28	0.351793	1.0182e-07	0.336129	3.95281e-07	-0.60623	3.64817e-23	0.264869	7.815e-05	0.089094	0.191057	-0.258138	0.000120043	-0.66135	1.14839e-28	-0.740673	5.36718e-39	0.817716	1.78338e-53	-0.835489	8.06469e-58	-0.833792	2.20543e-57	-0.77263	2.63758e-44	-0.830857	1.22318e-56	-0.721932	3.11058e-36	-0.74717	5.19288e-40	-0.345046	1.8429e-07	-0.695885	9.49034e-33	-0.641419	1.51161e-26	-0.47258	1.79628e-13	0.373057	1.4301e-08	-0.625163	6.24606e-25	0.537476
blue	17	HNRPAB	-0.390836	2.47656e-09	-0.728558	3.48642e-37	-0.579237	7.68397e-21	-0.288929	1.53089e-05	0.723436	1.90321e-36	-0.263843	8.34962e-05	-0.251139	0.000185322	0.216272	0.00134823	0.625176	6.22908e-25	0.821083	2.91937e-54	-0.960687	1.25673e-121	0.949084	7.96032e-110	0.821006	3.04404e-54	0.715788	2.23867e-35	0.870148	5.21644e-68	0.717466	1.31248e-35	0.896187	7.97491e-78	0.254407	0.000151544	0.926329	4.0815e-93	0.536253	1.48257e-17	0.788557	2.75161e-47	-0.366697	2.61134e-08	0.83494	1.11799e-57	-0.743821
blue	17	TXN	-0.382562	5.67455e-09	-0.698527	4.37417e-33	-0.533515	2.31559e-17	-0.236122	0.000451584	0.676383	2.24495e-30	-0.276943	3.51459e-05	-0.248202	0.000221548	0.412844	2.43387e-10	0.675	3.25577e-30	0.810012	9.75988e-52	-0.900595	9.59871e-80	0.925208	1.94823e-92	0.830083	1.91115e-56	0.681637	5.36757e-31	0.808418	2.18375e-51	0.626936	4.2069e-25	0.790476	1.15589e-47	0.355054	7.60521e-08	0.855751	1.87307e-63	0.571029	3.55088e-20	0.712237	6.83933e-35	-0.402675	7.26089e-10	0.708295	2.31728e-34	-0.666006
blue	17	VNN2	0.380975	6.63517e-09	0.603022	7.0762e-23	0.312363	2.69535e-06	0.4377	1.435e-11	-0.550293	1.41104e-18	0.22605	0.000795902	0.0610004	0.371196	-0.496536	6.55902e-15	-0.62441	7.38212e-25	-0.686744	1.29766e-31	0.779754	1.3133e-45	-0.79913	2.06141e-49	-0.79182	6.26124e-48	-0.72794	4.28725e-37	-0.811973	3.58655e-52	-0.698804	4.03124e-33	-0.736334	2.45705e-38	-0.155674	0.0217921	-0.694319	1.49581e-32	-0.626735	4.40048e-25	-0.480262	6.39068e-14	0.43498	1.97855e-11	-0.605048	4.66113e-23	0.462674
blue	17	MRPS23	-0.379701	7.51827e-09	-0.746054	7.7953e-40	-0.588142	1.39002e-21	-0.295022	9.88771e-06	0.753813	4.42274e-41	-0.315238	2.15519e-06	-0.277274	3.43656e-05	0.29427	1.04419e-05	0.708423	2.22792e-34	0.868249	2.23277e-67	-0.945899	4.55871e-107	0.974456	1.9557e-141	0.891126	1.00328e-75	0.764727	6.48804e-43	0.875948	5.31993e-70	0.713351	4.82684e-35	0.853252	1.03016e-62	0.276647	3.58564e-05	0.898286	9.96728e-79	0.645126	6.26896e-27	0.717325	1.37297e-35	-0.354353	8.09949e-08	0.754149	3.89608e-41	-0.716809
blue	17	PFKL	0.110108	0.105761	0.490129	1.63052e-14	0.319977	1.48319e-06	0.0820146	0.228898	-0.511496	7.25248e-16	0.122703	0.0712462	0.0581353	0.394125	-0.198885	0.00325791	-0.538101	1.09456e-17	-0.672324	6.64507e-30	0.745666	8.97058e-40	-0.79291	3.79791e-48	-0.730039	2.11816e-37	-0.597017	2.39769e-22	-0.693343	1.98333e-32	-0.523964	1.06376e-16	-0.654473	6.44796e-28	-0.151432	0.0256991	-0.724192	1.48493e-36	-0.455596	1.61337e-12	-0.571062	3.5295e-20	0.455057	1.72649e-12	-0.583981	3.11013e-21	0.507991
blue	17	HSPD1	-0.307607	3.88182e-06	-0.674138	4.10032e-30	-0.522727	1.29139e-16	-0.253305	0.000162233	0.739552	7.97252e-39	-0.295623	9.46551e-06	-0.233014	0.00053929	0.217723	0.00124855	0.679348	1.00493e-30	0.875739	6.30073e-70	-0.882985	1.48209e-72	0.94895	1.05028e-109	0.864948	2.6498e-66	0.713168	5.11101e-35	0.791535	7.13397e-48	0.605724	4.05236e-23	0.752178	8.16682e-41	0.29953	7.10892e-06	0.842654	1.01349e-59	0.581171	5.32448e-21	0.684027	2.77169e-31	-0.332428	5.38811e-07	0.672357	6.58721e-30	-0.667626
blue	17	SLC1A5	-0.370172	1.88237e-08	-0.729713	2.36461e-37	-0.542258	5.49507e-18	-0.281481	2.57729e-05	0.731122	1.46886e-37	-0.310513	3.10858e-06	-0.246352	0.000247657	0.368701	2.1631e-08	0.70947	1.61422e-34	0.870934	2.8382e-68	-0.931803	1.36971e-96	0.964873	8.70974e-127	0.886416	7.32097e-74	0.766279	3.49335e-43	0.866762	6.86003e-67	0.710781	1.07605e-34	0.828685	4.2536e-56	0.259124	0.000112807	0.865564	1.67749e-66	0.614821	5.96182e-24	0.689928	5.27605e-32	-0.387841	3.35236e-09	0.727238	5.41956e-37	-0.655874
blue	17	CDK4	-0.369481	2.00949e-08	-0.730008	2.14063e-37	-0.588401	1.32155e-21	-0.25759	0.000124255	0.725362	1.00984e-36	-0.292286	1.20475e-05	-0.277255	3.44095e-05	0.302671	5.63041e-06	0.677319	1.7435e-30	0.845573	1.59974e-60	-0.942617	2.14681e-104	0.959914	9.77655e-121	0.857101	7.35976e-64	0.732774	8.36983e-38	0.860869	5.15393e-65	0.697734	5.5246e-33	0.860324	7.6061e-65	0.241493	0.000330483	0.909292	8.25843e-84	0.587135	1.69094e-21	0.749362	2.32293e-40	-0.375444	1.137e-08	0.777246	3.8228e-45	-0.689442
blue	17	PPAT	-0.369202	2.0632e-08	-0.755501	2.33591e-41	-0.609388	1.88675e-23	-0.313988	2.37591e-06	0.748926	2.72797e-40	-0.306576	4.19774e-06	-0.292959	1.14778e-05	0.223299	0.000925247	0.684896	2.17622e-31	0.841173	2.54964e-59	-0.955199	1.17883e-115	0.959158	6.99138e-120	0.869143	1.12882e-67	0.76954	9.36667e-44	0.893542	1.02875e-76	0.752347	7.66667e-41	0.887012	4.3006e-74	0.255096	0.000145196	0.906356	2.15476e-82	0.614967	5.77781e-24	0.731636	1.23365e-37	-0.340088	2.82524e-07	0.792101	5.50541e-48	-0.710734
blue	17	FLJ20850	0.300071	6.83059e-06	0.542029	5.70829e-18	0.362669	3.79812e-08	0.178702	0.00832696	-0.554337	7.02036e-19	0.196034	0.00374037	0.112745	0.0976155	-0.377108	9.67895e-09	-0.591759	6.83585e-22	-0.693403	1.94932e-32	0.75946	5.119e-42	-0.804999	1.19826e-50	-0.754672	3.19726e-41	-0.611722	1.15335e-23	-0.703925	8.75648e-34	-0.534319	2.03219e-17	-0.652514	1.0456e-27	-0.166882	0.0138392	-0.72148	3.60303e-36	-0.536013	1.54195e-17	-0.575618	1.51699e-20	0.440589	1.01707e-11	-0.557245	4.22428e-19	0.487778
blue	17	LOC90110	0.299709	7.01588e-06	0.706968	3.47918e-34	0.5267	6.90692e-17	0.288303	1.6003e-05	-0.713585	4.48466e-35	0.273818	4.3379e-05	0.209132	0.00195338	-0.27508	3.98553e-05	-0.678831	1.1569e-30	-0.81991	5.50668e-54	0.924021	9.91068e-92	-0.932962	2.31003e-97	-0.876804	2.65009e-70	-0.79521	1.30824e-48	-0.897499	2.18502e-78	-0.773319	1.98272e-44	-0.859573	1.29721e-64	-0.242556	0.000310422	-0.848932	1.82174e-61	-0.653121	9.00541e-28	-0.64968	2.09064e-27	0.379171	7.91792e-09	-0.753242	5.48194e-41	0.684863
blue	17	MGST3	0.299131	7.32118e-06	0.63801	3.36095e-26	0.43055	3.31771e-11	0.282277	2.43949e-05	-0.678754	1.18136e-30	0.248501	0.000217583	0.13059	0.0547527	-0.159118	0.0190077	-0.627636	3.59688e-25	-0.810743	6.73076e-52	0.855093	2.94374e-63	-0.899231	3.85037e-79	-0.839843	5.79103e-59	-0.737543	1.61303e-38	-0.81445	9.9525e-53	-0.66848	1.82792e-29	-0.769434	9.77896e-44	-0.264391	8.05993e-05	-0.79438	1.92491e-48	-0.595592	3.19123e-22	-0.600337	1.22509e-22	0.340722	2.67614e-07	-0.680966	6.455e-31	0.595415
blue	17	PPRC1	-0.372888	1.45339e-08	-0.768708	1.31341e-43	-0.574372	1.91347e-20	-0.350537	1.13831e-07	0.802996	3.19877e-50	-0.431761	2.88276e-11	-0.322362	1.22594e-06	0.288536	1.57415e-05	0.766508	3.1883e-43	0.936433	9.20197e-100	-0.874788	1.35528e-69	0.959589	2.28741e-120	0.904451	1.68979e-81	0.782623	3.79936e-46	0.806711	5.13261e-51	0.66683	2.80927e-29	0.735217	3.6163e-38	0.382329	5.80638e-09	0.780473	9.64066e-46	0.59803	1.95515e-22	0.591329	7.44087e-22	-0.230705	0.000614371	0.619777	2.04356e-24	-0.62252
blue	17	DBP	0.383812	5.01389e-09	0.792097	5.51684e-48	0.625554	5.72649e-25	0.458568	1.10835e-12	-0.755862	2.03583e-41	0.515208	4.12898e-16	0.432461	2.657e-11	-0.128331	0.0591156	-0.699578	3.20718e-33	-0.75941	5.21842e-42	0.735358	3.44437e-38	-0.756585	1.54597e-41	-0.752975	6.06061e-41	-0.734388	4.81299e-38	-0.710399	1.21135e-34	-0.686337	1.45463e-31	-0.662359	8.88118e-29	-0.389342	2.88125e-09	-0.600534	1.17688e-22	-0.528693	5.03068e-17	-0.429853	3.59658e-11	-0.0286962	0.674218	-0.5321	2.91163e-17	0.537516
blue	17	TMSL2	0.15831	0.0196313	0.332282	5.45368e-07	0.292979	1.14618e-05	-0.0619642	0.363672	-0.435044	1.96373e-11	0.113153	0.0963988	0.0921075	0.176418	0.0530737	0.436653	-0.291255	1.29716e-05	-0.538306	1.05832e-17	0.516154	3.57307e-16	-0.570361	4.01403e-20	-0.427118	4.92665e-11	-0.287719	1.66777e-05	-0.362522	3.85021e-08	-0.20037	0.0030297	-0.394633	1.67965e-09	-0.118309	0.0820615	-0.546927	2.50476e-18	-0.0850673	0.211978	-0.527998	5.61955e-17	0.206938	0.00218385	-0.430918	3.17921e-11	0.375106
blue	17	TMSL6	0.142526	0.0358935	0.309435	3.37656e-06	0.26302	8.80293e-05	-0.0787117	0.248258	-0.406668	4.7481e-10	0.0723077	0.288965	0.0549866	0.42028	0.0623191	0.360925	-0.263183	8.71135e-05	-0.521254	1.62527e-16	0.517861	2.74894e-16	-0.567446	6.83478e-20	-0.41464	1.99885e-10	-0.267141	6.74318e-05	-0.359802	4.94338e-08	-0.185128	0.00623737	-0.400606	9.02898e-10	-0.0696716	0.306951	-0.559528	2.82546e-19	-0.0600035	0.379079	-0.548945	1.77707e-18	0.245572	0.000259504	-0.446803	4.79711e-12	0.4096
blue	17	MAP4K2	0.132258	0.0517043	0.517529	2.89305e-16	0.289822	1.43682e-05	0.120919	0.0754885	-0.521815	1.48917e-16	0.116443	0.0870393	0.00168278	0.980338	-0.357067	6.3409e-08	-0.602903	7.25252e-23	-0.72317	2.0767e-36	0.813707	1.465e-52	-0.849008	1.7341e-61	-0.822128	1.65264e-54	-0.727262	5.37505e-37	-0.819539	6.72507e-54	-0.670844	9.82938e-30	-0.743592	1.89561e-39	-0.154933	0.0224351	-0.745415	9.82701e-40	-0.616931	3.78812e-24	-0.529633	4.32838e-17	0.566743	7.76483e-20	-0.637467	3.81284e-26	0.552741
blue	17	HSPA8	-0.311067	2.9788e-06	-0.690455	4.54079e-32	-0.500905	3.48617e-15	-0.279988	2.85594e-05	0.699792	3.01037e-33	-0.239609	0.000369035	-0.175695	0.00950296	0.23084	0.000609718	0.658085	2.6199e-28	0.834332	1.6037e-57	-0.940412	1.0958e-102	0.954166	1.29145e-114	0.875916	5.45792e-70	0.780803	8.36105e-46	0.902053	2.12527e-80	0.754289	3.69625e-41	0.878939	4.56297e-71	0.232415	0.000557905	0.890213	2.34144e-75	0.638088	3.30043e-26	0.693785	1.74559e-32	-0.416939	1.55096e-10	0.787933	3.64023e-47	-0.722883
blue	17	ENO1	-0.37043	1.83674e-08	-0.781894	5.21666e-46	-0.582544	4.09712e-21	-0.351709	1.02585e-07	0.781675	5.73507e-46	-0.386916	3.67846e-09	-0.297307	8.37063e-06	0.382742	5.57422e-09	0.782838	3.45942e-46	0.906457	1.9298e-82	-0.933938	5.03503e-98	0.981149	1.82436e-155	0.940822	5.33841e-103	0.849167	1.5622e-61	0.909091	1.03616e-83	0.787316	4.79624e-47	0.843614	5.54626e-60	0.293382	1.11338e-05	0.840833	3.14791e-59	0.698311	4.66199e-33	0.623389	9.25385e-25	-0.330752	6.19095e-07	0.702732	1.25326e-33	-0.657291
blue	17	KPNB3	-0.398685	1.10391e-09	-0.768587	1.3793e-43	-0.644603	7.10323e-27	-0.367009	2.53619e-08	0.84757	4.42603e-61	-0.461131	7.99451e-13	-0.385564	4.21131e-09	0.31506	2.18541e-06	0.775454	8.13733e-45	0.919094	6.49346e-89	-0.871191	2.32541e-68	0.94812	5.67654e-109	0.897549	2.07951e-78	0.784202	1.9051e-46	0.805496	9.37558e-51	0.681254	5.96412e-31	0.740872	5.00174e-39	0.347375	1.50404e-07	0.787843	3.79023e-47	0.616472	4.18189e-24	0.615981	4.64809e-24	-0.184561	0.00640067	0.615318	5.35852e-24	-0.649565
blue	17	RNASET2	0.400868	8.78354e-10	0.672164	6.93297e-30	0.515336	4.04906e-16	0.27347	4.43987e-05	-0.67807	1.4225e-30	0.286007	1.88128e-05	0.230544	0.000619939	-0.290962	1.32463e-05	-0.633693	9.11112e-26	-0.78342	2.68358e-46	0.855557	2.14059e-63	-0.884935	2.71426e-73	-0.804396	1.61234e-50	-0.6714	8.48587e-30	-0.774084	1.44262e-44	-0.618098	2.94345e-24	-0.75895	6.23507e-42	-0.290961	1.32468e-05	-0.815868	4.73866e-53	-0.538021	1.10916e-17	-0.669908	1.25743e-29	0.332934	5.1656e-07	-0.67441	3.81215e-30	0.533675
blue	17	CLIC3	0.26397	8.28143e-05	0.476939	1.00246e-13	0.288844	1.54018e-05	0.295898	9.27781e-06	-0.408253	4.00474e-10	0.204596	0.00245699	0.128627	0.0585279	-0.37078	1.77689e-08	-0.510186	8.83308e-16	-0.507206	1.37884e-15	0.576074	1.39293e-20	-0.586827	1.79492e-21	-0.596055	2.90847e-22	-0.567562	6.69193e-20	-0.613414	8.05079e-24	-0.540148	7.80448e-18	-0.542915	4.92308e-18	-0.0899809	0.186659	-0.497545	5.67292e-15	-0.546269	2.80029e-18	-0.327374	8.17146e-07	0.324603	1.0235e-06	-0.429086	3.92939e-11	0.419044
blue	17	BYSL	-0.393035	1.97896e-09	-0.753065	5.8576e-41	-0.592938	5.41312e-22	-0.306014	4.37999e-06	0.771054	5.04704e-44	-0.334921	4.37533e-07	-0.28902	1.52103e-05	0.268857	6.02715e-05	0.700671	2.31915e-33	0.894402	4.51425e-77	-0.942886	1.31391e-104	0.980468	7.95668e-154	0.881534	5.13854e-72	0.758034	8.87277e-42	0.859239	1.64357e-64	0.69988	2.93298e-33	0.839719	6.24885e-59	0.292794	1.16154e-05	0.891763	5.53464e-76	0.584195	2.98492e-21	0.720844	4.42895e-36	-0.326081	9.07957e-07	0.75494	2.88959e-41	-0.70411
blue	17	IL6	-0.258807	0.00011509	-0.278842	3.08881e-05	-0.347018	1.55172e-07	-0.0263163	0.699873	0.296916	8.61349e-06	-0.0381317	0.576384	-0.179094	0.00818357	-0.154792	0.0225585	0.0806177	0.236952	0.28432	2.11695e-05	-0.408454	3.91904e-10	0.369284	2.0473e-08	0.15913	0.0189986	0.00278284	0.96749	0.176921	0.00900705	0.014455	0.832328	0.326053	9.1002e-07	0.459278	1.01278e-12	0.496489	6.60329e-15	-0.0602643	0.377007	0.607448	2.83149e-23	-0.0599669	0.37937	0.444842	6.0911e-12	-0.45638
blue	17	CCT8	-0.24782	0.000226724	-0.535404	1.70298e-17	-0.485638	3.05287e-14	-0.0773646	0.256471	0.62536	5.97862e-25	-0.146153	0.031389	-0.186596	0.00583151	0.0236778	0.728719	0.463675	5.76479e-13	0.773445	1.88183e-44	-0.822621	1.26164e-54	0.864966	2.61432e-66	0.669301	1.47476e-29	0.456968	1.35722e-12	0.612539	9.69753e-24	0.366145	2.74972e-08	0.669418	1.42996e-29	0.281099	2.64611e-05	0.862364	1.75534e-65	0.285228	1.98679e-05	0.829944	2.0704e-56	-0.350042	1.18931e-07	0.703519	9.89565e-34	-0.733618
blue	17	C20orf155	-0.298847	7.4763e-06	-0.729369	2.65442e-37	-0.54266	5.13821e-18	-0.313747	2.42087e-06	0.745673	8.9487e-40	-0.317201	1.84755e-06	-0.234328	0.000500437	0.297526	8.23743e-06	0.724718	1.24912e-36	0.84737	5.03869e-61	-0.923171	3.13082e-91	0.950734	2.52368e-111	0.904979	9.58801e-82	0.820893	3.23668e-54	0.904166	2.29053e-81	0.781623	5.86595e-46	0.853662	7.80411e-63	0.261548	9.67194e-05	0.847421	4.87384e-61	0.707103	3.33834e-34	0.636754	4.49906e-26	-0.36164	4.17636e-08	0.724144	1.50862e-36	-0.68338
blue	17	XTP3TPA	-0.387074	3.62089e-09	-0.751396	1.09341e-40	-0.582322	4.2751e-21	-0.306123	4.34396e-06	0.746423	6.81614e-40	-0.302753	5.59607e-06	-0.264281	8.1173e-05	0.250238	0.000195803	0.674458	3.76393e-30	0.864886	2.77333e-66	-0.960327	3.28159e-121	0.972195	1.57798e-137	0.868287	2.16862e-67	0.763969	8.76482e-43	0.886603	6.1987e-74	0.737407	1.69134e-38	0.884202	5.15324e-73	0.266258	7.14196e-05	0.909626	5.65677e-84	0.581443	5.05507e-21	0.740673	5.3668e-39	-0.355806	7.10689e-08	0.803193	2.90605e-50	-0.724416
blue	17	B3GALT6	-0.388215	3.22853e-09	-0.775481	8.04482e-45	-0.697398	6.09687e-33	-0.336168	3.93999e-07	0.784402	1.74466e-46	-0.476865	1.01243e-13	-0.477015	9.92148e-14	0.359716	4.98247e-08	0.745437	9.74773e-40	0.855861	1.73654e-63	-0.823133	9.52529e-55	0.879058	4.13432e-71	0.817011	2.59193e-53	0.706993	3.45216e-34	0.748814	2.84311e-40	0.64388	8.43835e-27	0.702472	1.35494e-33	0.359816	4.93698e-08	0.745162	1.07692e-39	0.574878	1.74164e-20	0.581093	5.40425e-21	-0.139765	0.039678	0.57944	7.39525e-21	-0.61175
blue	17	TAF4B	-0.167539	0.0134643	-0.523985	1.06022e-16	-0.391646	2.28063e-09	-0.146198	0.0313362	0.590382	8.96492e-22	-0.355939	7.0218e-08	-0.264013	8.25852e-05	0.359864	4.91525e-08	0.642435	1.18908e-26	0.751944	8.91305e-41	-0.578473	8.87727e-21	0.72644	7.06525e-37	0.687943	9.25888e-32	0.50278	2.65051e-15	0.464511	5.1743e-13	0.295764	9.36889e-06	0.370027	1.90838e-08	0.356861	6.4602e-08	0.515435	3.98835e-16	0.380178	7.17476e-09	0.41367	2.22365e-10	-0.182158	0.00713666	0.281654	2.54682e-05	-0.380031
blue	17	PP1665	0.160378	0.0180695	0.675649	2.73508e-30	0.601768	9.15026e-23	0.304209	5.018e-06	-0.626294	4.85586e-25	0.425088	6.2117e-11	0.446791	4.80445e-12	-0.168419	0.0129765	-0.657572	2.97949e-28	-0.640881	1.71593e-26	0.6432	9.91805e-27	-0.675539	2.81678e-30	-0.68728	1.11616e-31	-0.648678	2.66646e-27	-0.648087	3.07607e-27	-0.632394	1.2262e-25	-0.597425	2.20845e-22	-0.275202	3.95302e-05	-0.549939	1.49935e-18	-0.569745	4.494e-20	-0.372745	1.4734e-08	0.0478822	0.48288	-0.446803	4.79722e-12	0.512812
blue	17	KIAA0664	-0.371314	1.68892e-08	-0.753624	4.74917e-41	-0.578362	9.06463e-21	-0.317964	1.73967e-06	0.74127	4.34275e-39	-0.301692	6.05692e-06	-0.26416	8.18098e-05	0.228881	0.000680394	0.673513	4.8438e-30	0.856729	9.53216e-64	-0.956307	8.48146e-117	0.962763	4.12146e-124	0.869107	1.16092e-67	0.774781	1.07849e-44	0.89566	1.33487e-77	0.756159	1.81829e-41	0.883728	7.78374e-73	0.275628	3.84123e-05	0.89433	4.83467e-77	0.611068	1.3244e-23	0.711002	1.00456e-34	-0.349759	1.21939e-07	0.7962	8.23296e-49	-0.703446
blue	17	CMIP	0.459502	9.84313e-13	0.775992	6.49084e-45	0.607316	2.91028e-23	0.432079	2.7781e-11	-0.782821	3.48608e-46	0.455905	1.55189e-12	0.370927	1.75221e-08	-0.455375	1.65877e-12	-0.783316	2.8081e-46	-0.842743	9.58624e-60	0.850245	7.68209e-62	-0.897379	2.4622e-78	-0.88092	8.65325e-72	-0.812338	2.97192e-52	-0.844255	3.69901e-60	-0.761034	2.77626e-42	-0.765983	3.93262e-43	-0.254129	0.000154174	-0.74579	8.57672e-40	-0.669373	1.44705e-29	-0.539425	8.79697e-18	0.20856	0.00201119	-0.608817	2.12673e-23	0.609872
blue	17	SCAMP3	-0.459264	1.0146e-12	-0.847524	4.55941e-61	-0.698352	4.60655e-33	-0.509029	1.05058e-15	0.871066	2.5612e-68	-0.645446	5.80677e-27	-0.528063	5.56179e-17	0.284764	2.05228e-05	0.824602	4.22924e-55	0.911903	4.12795e-85	-0.752296	7.81417e-41	0.852537	1.66825e-62	0.861608	3.03219e-65	0.80939	1.33807e-51	0.736224	2.55224e-38	0.697681	5.61043e-33	0.635408	6.14216e-26	0.445237	5.80572e-12	0.611243	1.2762e-23	0.638151	3.25209e-26	0.396776	1.34622e-09	0.0632536	0.353755	0.461191	7.93394e-13	-0.515469
blue	17	GEMIN4	-0.458673	1.09365e-12	-0.807442	3.56393e-51	-0.70347	1.00422e-33	-0.370337	1.85317e-08	0.841496	2.08718e-59	-0.515706	3.82663e-16	-0.482576	4.65737e-14	0.247544	0.000230521	0.748871	2.78328e-40	0.926553	2.97888e-93	-0.836395	4.69348e-58	0.9219	1.70382e-90	0.829658	2.43929e-56	0.681467	5.62514e-31	0.708733	2.02573e-34	0.565776	9.24941e-20	0.674917	3.32834e-30	0.455863	1.56006e-12	0.766767	2.87274e-43	0.518782	2.38505e-16	0.635527	5.97594e-26	-0.0751928	0.270104	0.580771	5.7447e-21	-0.645899
blue	17	AD24	-0.455419	1.64958e-12	-0.804935	1.23662e-50	-0.706413	4.12001e-34	-0.346367	1.64261e-07	0.850311	7.35389e-62	-0.483757	3.95897e-14	-0.459401	9.97057e-13	0.282797	2.35322e-05	0.768247	1.58295e-43	0.932213	7.31592e-97	-0.879223	3.60027e-71	0.954954	2.09032e-115	0.86955	8.26593e-68	0.718872	8.36642e-36	0.75993	4.2658e-42	0.605638	4.12567e-23	0.722127	2.91961e-36	0.405758	5.23298e-10	0.815313	6.34068e-53	0.552125	1.02969e-18	0.675194	3.09019e-30	-0.14589	0.0316983	0.621267	1.47579e-24	-0.655645
blue	17	MAT2A	-0.453251	2.16407e-12	-0.813307	1.80272e-52	-0.649356	2.26212e-27	-0.39946	1.0181e-09	0.81811	1.44565e-53	-0.486204	2.8221e-14	-0.421417	9.40907e-11	0.389233	2.91323e-09	0.794448	1.86451e-48	0.927167	1.24936e-93	-0.871625	1.65688e-68	0.949034	8.83494e-110	0.893389	1.18994e-76	0.772135	3.23603e-44	0.796932	5.83827e-49	0.669418	1.43022e-29	0.738052	1.3498e-38	0.397643	1.23045e-09	0.780005	1.17906e-45	0.600508	1.18322e-22	0.601235	1.02023e-22	-0.182067	0.00716578	0.614209	6.7954e-24	-0.601529
blue	17	CGI-147	-0.448718	3.79407e-12	-0.832183	5.66439e-57	-0.652881	9.55271e-28	-0.398732	1.09847e-09	0.804093	1.87064e-50	-0.425739	5.76786e-11	-0.371251	1.6991e-08	0.387316	3.5338e-09	0.793842	2.46954e-48	0.883156	1.27831e-72	-0.949838	1.66851e-110	0.973655	5.17525e-140	0.927521	7.54937e-94	0.842049	1.47918e-59	0.920862	6.64987e-90	0.808633	1.96059e-51	0.872994	5.65217e-69	0.317425	1.81526e-06	0.860511	6.65853e-65	0.70617	4.43616e-34	0.651082	1.48527e-27	-0.280019	2.84986e-05	0.72835	3.73763e-37	-0.663114
blue	17	FARSLA	-0.447535	4.38633e-12	-0.771943	3.50201e-44	-0.676073	2.44045e-30	-0.292445	1.19104e-05	0.776942	4.34739e-45	-0.361348	4.28998e-08	-0.384093	4.87563e-09	0.179041	0.00820305	0.645352	5.93834e-27	0.863099	1.02964e-65	-0.916119	2.67478e-87	0.9401	1.88751e-102	0.800171	1.25298e-49	0.65878	2.19967e-28	0.780908	7.99286e-46	0.610362	1.53715e-23	0.80243	4.21177e-50	0.33257	5.32478e-07	0.888111	1.59851e-74	0.479097	7.48683e-14	0.765209	5.35613e-43	-0.222921	0.000944463	0.754371	3.58311e-41	-0.711095
blue	17	GNPDA1	-0.389877	2.72955e-09	-0.797702	4.06004e-49	-0.654039	7.17918e-28	-0.352063	9.93955e-08	0.831756	7.26083e-57	-0.516264	3.51289e-16	-0.436844	1.5881e-11	0.307403	3.94227e-06	0.795448	1.17054e-48	0.942772	1.61646e-104	-0.830637	1.38857e-56	0.933558	9.13378e-98	0.88121	6.76636e-72	0.743585	1.90003e-39	0.741112	4.59321e-39	0.610526	1.48472e-23	0.669862	1.27287e-29	0.464977	4.8712e-13	0.733875	5.74217e-38	0.578266	9.22962e-21	0.560936	2.20144e-19	-0.121996	0.0729017	0.545717	3.07429e-18	-0.59908
blue	17	TFB2M	-0.297518	8.24252e-06	-0.642084	1.29217e-26	-0.425835	5.70471e-11	-0.250995	0.000186954	0.656428	3.96674e-28	-0.177169	0.00890926	-0.0914105	0.179728	0.284041	2.15836e-05	0.633567	9.37752e-26	0.801064	8.15693e-50	-0.938426	3.33777e-101	0.946437	1.60512e-107	0.86554	1.70814e-66	0.76389	9.04064e-43	0.898901	5.37664e-79	0.736935	1.99328e-38	0.875719	6.40206e-70	0.1813	0.00741716	0.891176	9.57767e-76	0.601606	9.45836e-23	0.706066	4.57864e-34	-0.497181	5.97794e-15	0.792343	4.92777e-48	-0.683187
blue	17	TNF	-0.297164	8.45897e-06	-0.647743	3.3425e-27	-0.499908	4.02995e-15	-0.23705	0.000428088	0.727551	4.88231e-37	-0.321386	1.32566e-06	-0.242243	0.000316212	0.145321	0.0323774	0.64171	1.41151e-26	0.895455	1.62919e-77	-0.817319	2.20102e-53	0.912242	2.77943e-85	0.812304	3.02493e-52	0.655773	4.66967e-28	0.699192	3.5955e-33	0.517137	3.07258e-16	0.661696	1.05145e-28	0.362967	3.69494e-08	0.774937	1.01036e-44	0.458403	1.1318e-12	0.636251	5.05561e-26	-0.255472	0.000141844	0.606855	3.20377e-23	-0.628382
blue	17	TNFRSF4	-0.294836	1.0022e-05	-0.692351	2.63889e-32	-0.504682	2.00383e-15	-0.301223	6.27157e-06	0.762789	1.39635e-42	-0.373804	1.33133e-08	-0.251524	0.000181005	0.246255	0.000249098	0.725174	1.07475e-36	0.926551	2.9893e-93	-0.840089	4.97839e-59	0.942677	1.92446e-104	0.888797	8.57598e-75	0.76274	1.42304e-42	0.777775	3.05582e-45	0.628972	2.66374e-25	0.70132	1.91159e-33	0.356363	6.75813e-08	0.761458	2.35294e-42	0.571291	3.38362e-20	0.571943	3.00093e-20	-0.268711	6.08488e-05	0.595762	3.0842e-22	-0.613778
blue	17	PDIR	-0.314503	2.28253e-06	-0.700567	2.39183e-33	-0.546515	2.68598e-18	-0.280765	2.70748e-05	0.707281	3.16161e-34	-0.246661	0.000243111	-0.225369	0.00082628	0.179896	0.00789723	0.63295	1.07999e-25	0.828097	5.94441e-56	-0.936573	7.31347e-100	0.947155	3.91207e-108	0.840405	4.0984e-59	0.73295	7.88227e-38	0.866614	7.6645e-67	0.713387	4.77309e-35	0.869774	6.95917e-68	0.241778	0.000324993	0.90382	3.31258e-81	0.56727	7.05717e-20	0.73325	7.11273e-38	-0.375083	1.17725e-08	0.799823	1.48054e-49	-0.722364
blue	17	MYBBP1A	-0.312146	2.74097e-06	-0.681382	5.75703e-31	-0.530093	4.02107e-17	-0.254404	0.000151574	0.709219	1.74403e-34	-0.254065	0.000154791	-0.224235	0.000879229	0.170003	0.0121377	0.620712	1.66612e-24	0.861422	3.46664e-65	-0.917478	4.97653e-88	0.950009	1.16669e-110	0.825552	2.49195e-55	0.699592	3.19443e-33	0.817792	1.71207e-53	0.646362	4.66221e-27	0.817661	1.83545e-53	0.265636	7.4362e-05	0.881692	4.48887e-72	0.496913	6.21288e-15	0.731883	1.1343e-37	-0.364874	3.09592e-08	0.766681	2.97452e-43	-0.719817
blue	17	SRM	-0.372221	1.54898e-08	-0.732506	9.17281e-38	-0.57447	1.87893e-20	-0.294408	1.03381e-05	0.73137	1.35023e-37	-0.286393	1.8311e-05	-0.259313	0.000111474	0.219982	0.00110681	0.653545	8.11128e-28	0.851141	4.24096e-62	-0.945396	1.19954e-106	0.958735	2.06929e-119	0.847685	4.10762e-61	0.735136	3.71891e-38	0.865867	1.33891e-66	0.709834	1.44259e-34	0.868976	1.2831e-67	0.277591	3.36336e-05	0.905909	3.50763e-82	0.576639	1.25328e-20	0.744264	1.48895e-39	-0.350417	1.15041e-07	0.794534	1.79185e-48	-0.73557
blue	17	HDAC2	-0.292515	1.18509e-05	-0.645653	5.52632e-27	-0.537495	1.20934e-17	-0.218813	0.00117819	0.744155	1.54833e-39	-0.342375	2.32198e-07	-0.284079	2.15277e-05	0.22573	0.000810056	0.680137	8.09974e-31	0.869836	6.63507e-68	-0.80869	1.90502e-51	0.906822	1.29406e-82	0.825031	3.33137e-55	0.649659	2.10134e-27	0.692208	2.74966e-32	0.504944	1.92781e-15	0.644276	7.67862e-27	0.336124	3.95452e-07	0.773175	2.10452e-44	0.4941	9.29282e-15	0.642319	1.2223e-26	-0.253349	0.000161787	0.567856	6.34402e-20	-0.598928
blue	17	CCL3	-0.28862	1.5648e-05	-0.525106	8.88694e-17	-0.471386	2.10424e-13	-0.196833	0.00359913	0.613254	8.33009e-24	-0.349644	1.23186e-07	-0.322366	1.2256e-06	0.0408411	0.549572	0.498834	4.70918e-15	0.69816	4.87368e-33	-0.569947	4.33095e-20	0.67104	9.33408e-30	0.554635	6.66582e-19	0.385524	4.22809e-09	0.396917	1.32667e-09	0.238773	0.000387449	0.395622	1.51699e-09	0.62717	3.99275e-25	0.54352	4.44875e-18	0.214813	0.00145578	0.515336	4.04909e-16	-0.0302135	0.658053	0.384914	4.49341e-09	-0.491918
blue	17	KIAA0690	-0.287585	1.68366e-05	-0.706293	4.27413e-34	-0.458369	1.13666e-12	-0.320314	1.44395e-06	0.696751	7.36953e-33	-0.284373	2.10915e-05	-0.158667	0.0193537	0.28871	1.55491e-05	0.708435	2.21993e-34	0.840563	3.71907e-59	-0.910965	1.22445e-84	0.94227	4.02212e-104	0.914902	1.17697e-86	0.851692	2.93839e-62	0.927244	1.11962e-93	0.814194	1.13735e-52	0.86328	9.02257e-66	0.210534	0.00181791	0.823954	6.05642e-55	0.686914	1.23722e-31	0.579757	6.96455e-21	-0.406799	4.68199e-10	0.727916	4.32154e-37	-0.592415
blue	17	DDX21	-0.28702	1.75201e-05	-0.67831	1.33275e-30	-0.444928	6.02793e-12	-0.299021	7.38112e-06	0.654108	7.05695e-28	-0.198603	0.00330312	-0.113703	0.0947816	0.259162	0.000112537	0.654879	5.83141e-28	0.790776	1.00821e-47	-0.942491	2.69856e-104	0.937147	2.8379e-100	0.885479	1.67998e-73	0.814468	9.86095e-53	0.942155	4.95273e-104	0.807256	3.91099e-51	0.906288	2.32072e-82	0.165405	0.0147146	0.878166	8.65792e-71	0.687556	1.03282e-31	0.658206	2.54129e-28	-0.478467	8.15426e-14	0.79734	4.8177e-49	-0.677906
blue	17	NFKB1	-0.36804	2.30204e-08	-0.761035	2.77539e-42	-0.577415	1.08343e-20	-0.361292	4.31198e-08	0.78363	2.44743e-46	-0.400111	9.50976e-10	-0.307304	3.97219e-06	0.203216	0.00263219	0.715354	2.56818e-35	0.890212	2.34314e-75	-0.872822	6.47811e-69	0.927658	6.20576e-94	0.864777	3.00678e-66	0.761422	2.3863e-42	0.805635	8.75344e-51	0.67813	1.39956e-30	0.755644	2.21184e-41	0.372389	1.5244e-08	0.783814	2.25837e-46	0.575472	1.55901e-20	0.604679	5.03093e-23	-0.211538	0.00172626	0.656101	4.30353e-28	-0.663093
blue	17	PAG	0.366532	2.65195e-08	0.754484	3.43369e-41	0.608548	2.25021e-23	0.377393	9.41493e-09	-0.720791	4.50574e-36	0.462899	6.37136e-13	0.40257	7.3423e-10	-0.312198	2.72999e-06	-0.720638	4.73494e-36	-0.773152	2.12475e-44	0.767934	1.79646e-43	-0.797464	4.54329e-49	-0.788011	3.51558e-47	-0.724746	1.23747e-36	-0.745455	9.68627e-40	-0.687346	1.09564e-31	-0.685203	1.99799e-31	-0.41095	2.99176e-10	-0.649989	1.93926e-27	-0.653303	8.60946e-28	-0.467976	3.29626e-13	0.0953013	0.161827	-0.53497	1.82804e-17	0.568202
blue	17	PPAN	-0.446207	5.15951e-12	-0.8109	6.2116e-52	-0.641056	1.64681e-26	-0.385783	4.12024e-09	0.784529	1.65004e-46	-0.379254	7.85434e-09	-0.338749	3.16666e-07	0.288666	1.55975e-05	0.728471	3.58942e-37	0.8733	4.43777e-69	-0.955978	1.86373e-116	0.965991	2.8633e-128	0.893638	9.38489e-77	0.814721	8.63899e-53	0.913933	3.76803e-86	0.798624	2.62205e-49	0.892972	1.76887e-76	0.289191	1.50277e-05	0.885875	1.18393e-73	0.651046	1.49841e-27	0.682843	3.84896e-31	-0.283188	2.29021e-05	0.780013	1.17512e-45	-0.675072
blue	17	DC6	-0.389554	2.82022e-09	-0.757916	9.28631e-42	-0.591482	7.21972e-22	-0.285799	1.90894e-05	0.760505	3.41197e-42	-0.329296	6.98051e-07	-0.281646	2.54813e-05	0.308671	3.57956e-06	0.707969	2.56113e-34	0.851386	3.60416e-62	-0.9458	5.52101e-107	0.96249	8.89926e-124	0.880124	1.69376e-71	0.776771	4.67431e-45	0.883504	9.45775e-73	0.740952	4.86184e-39	0.86521	2.18183e-66	0.27776	3.32502e-05	0.887463	2.86829e-74	0.60499	4.71708e-23	0.711353	9.00779e-35	-0.347809	1.44784e-07	0.765961	3.96755e-43	-0.693619
blue	17	CCT5	-0.388761	3.05548e-09	-0.780748	8.56331e-46	-0.599673	1.40192e-22	-0.34964	1.23225e-07	0.763696	9.76114e-43	-0.346059	1.68741e-07	-0.29008	1.41067e-05	0.319638	1.5237e-06	0.738806	1.0365e-38	0.860625	6.13495e-65	-0.955168	1.26753e-115	0.966166	1.65708e-128	0.915775	4.07164e-87	0.831985	6.35583e-57	0.932122	8.41222e-97	0.811033	5.80322e-52	0.889393	4.97678e-75	0.265042	7.72785e-05	0.876503	3.38924e-70	0.720806	4.48341e-36	0.664043	5.77034e-29	-0.342087	2.38024e-07	0.758361	7.82371e-42	-0.69233
blue	17	MFGE8	0.175279	0.00967694	0.703401	1.02532e-33	0.528134	5.49899e-17	0.282898	2.33687e-05	-0.662753	8.03027e-29	0.308688	3.57499e-06	0.263197	8.70369e-05	-0.191475	0.00464672	-0.675727	2.67808e-30	-0.752758	6.5732e-41	0.827084	1.05443e-55	-0.840802	3.20772e-59	-0.824604	4.22384e-55	-0.782079	4.81434e-46	-0.831699	7.50816e-57	-0.748357	3.36221e-40	-0.777499	3.43506e-45	-0.227345	0.000740984	-0.731359	1.35502e-37	-0.622529	1.11842e-24	-0.5198	2.03729e-16	0.285425	1.95966e-05	-0.648395	2.85511e-27	0.634048
blue	17	MBNL2	0.440136	1.07376e-11	0.761841	2.02524e-42	0.628493	2.96733e-25	0.430849	3.20484e-11	-0.711569	8.42366e-35	0.437321	1.50104e-11	0.399341	1.03083e-09	-0.297692	8.13829e-06	-0.667122	2.6044e-29	-0.769658	8.92906e-44	0.772601	2.66949e-44	-0.791649	6.77321e-48	-0.76577	4.28215e-43	-0.716114	2.0186e-35	-0.744482	1.37637e-39	-0.674008	4.24491e-30	-0.696289	8.43562e-33	-0.356297	6.79862e-08	-0.668624	1.76056e-29	-0.6703	1.1343e-29	-0.480734	5.9922e-14	0.0933297	0.170723	-0.582704	3.97363e-21	0.60885
blue	17	VPS16	0.37266	1.48552e-08	0.699846	2.96253e-33	0.546243	2.81253e-18	0.354056	8.31833e-08	-0.742035	3.3075e-39	0.452134	2.48709e-12	0.338969	3.10793e-07	-0.333019	5.12954e-07	-0.738762	1.05253e-38	-0.785212	1.22105e-46	0.725592	9.35787e-37	-0.817867	1.64521e-53	-0.822652	1.24034e-54	-0.723841	1.66681e-36	-0.708987	1.87344e-34	-0.613028	8.74012e-24	-0.618148	2.91138e-24	-0.341585	2.48534e-07	-0.644515	7.25349e-27	-0.601192	1.02932e-22	-0.457863	1.21197e-12	0.129102	0.0575952	-0.462384	6.80773e-13	0.417686
blue	17	DPH2L2	-0.364115	3.32211e-08	-0.726598	6.70474e-37	-0.59612	2.87092e-22	-0.277934	3.28582e-05	0.775249	8.86498e-45	-0.342543	2.28865e-07	-0.309468	3.36802e-06	0.214946	0.00144565	0.680143	8.08773e-31	0.902512	1.31538e-80	-0.903417	5.07686e-81	0.961394	1.85562e-122	0.847454	4.77011e-61	0.695054	1.20875e-32	0.781205	7.03036e-46	0.599846	1.35367e-22	0.761007	2.80567e-42	0.343438	2.11861e-07	0.858154	3.52815e-64	0.517477	2.91609e-16	0.718763	8.66568e-36	-0.280536	2.75048e-05	0.696795	7.27419e-33	-0.700808
blue	17	ARHGEF18	0.404471	6.00202e-10	0.787944	3.62202e-47	0.559766	2.70892e-19	0.360243	4.74783e-08	-0.690497	4.48702e-32	0.414726	1.9802e-10	0.326578	8.71966e-07	-0.500724	3.57902e-15	-0.774767	1.08472e-44	-0.780378	1.00409e-45	0.839958	5.39797e-59	-0.864347	4.12851e-66	-0.876613	3.09751e-70	-0.816621	3.18526e-53	-0.853332	9.75995e-63	-0.772154	3.21003e-44	-0.772033	3.37401e-44	-0.28618	1.85863e-05	-0.717054	1.49675e-35	-0.68263	4.08188e-31	-0.494977	8.20003e-15	0.297296	8.37768e-06	-0.597271	2.27808e-22	0.478395
blue	17	EVA1	-0.404341	6.08562e-10	-0.769321	1.02391e-43	-0.614428	6.48424e-24	-0.362631	3.81136e-08	0.771902	3.56174e-44	-0.397642	1.23055e-09	-0.33925	3.03448e-07	0.246307	0.000248323	0.704312	7.79103e-34	0.845747	1.43143e-60	-0.878977	4.4224e-71	0.909095	1.03157e-83	0.843702	5.24611e-60	0.751576	1.02247e-40	0.821588	2.21889e-54	0.704418	7.54543e-34	0.789037	2.21625e-47	0.275957	3.75697e-05	0.805841	7.9056e-51	0.574918	1.72864e-20	0.639781	2.22184e-26	-0.218962	0.00116886	0.681629	5.37967e-31	-0.651415
blue	17	EFG1	-0.402039	7.76563e-10	-0.803774	2.18738e-50	-0.642169	1.2665e-26	-0.383316	5.26626e-09	0.795529	1.12727e-48	-0.405507	5.37541e-10	-0.360651	4.57339e-08	0.359421	5.11859e-08	0.779381	1.54048e-45	0.87314	5.03777e-69	-0.930843	5.83827e-96	0.957568	3.89085e-118	0.916275	2.20694e-87	0.83167	7.63439e-57	0.900885	7.12226e-80	0.786325	7.45926e-47	0.84917	1.55967e-61	0.280912	2.68035e-05	0.842064	1.46524e-59	0.691271	3.59695e-32	0.639195	2.54879e-26	-0.282693	2.37024e-05	0.708907	1.92018e-34	-0.651667
blue	17	LHPP	0.269181	5.90013e-05	0.613001	8.79038e-24	0.353995	8.36423e-08	0.24053	0.00034969	-0.576096	1.38735e-20	0.22191	0.00099766	0.0859772	0.207112	-0.388369	3.17869e-09	-0.639666	2.28254e-26	-0.691933	2.97519e-32	0.799984	1.37022e-49	-0.815115	7.03301e-53	-0.822267	1.53154e-54	-0.780001	1.18079e-45	-0.840765	3.28219e-59	-0.748388	3.32482e-40	-0.762052	1.86464e-42	-0.100161	0.141387	-0.701509	1.80711e-33	-0.601601	9.46873e-23	-0.476837	1.01635e-13	0.443187	7.44233e-12	-0.625008	6.46488e-25	0.439735
blue	17	LOC170371	-0.25917	0.000112485	-0.403026	6.99672e-10	-0.268478	6.17885e-05	-0.151581	0.025552	0.437991	1.38634e-11	-0.215417	0.00141034	-0.130296	0.0553056	0.533234	2.42381e-17	0.501266	3.3073e-15	0.58269	3.98434e-21	-0.532491	2.73318e-17	0.611844	1.12375e-23	0.58314	3.65501e-21	0.466841	3.82298e-13	0.489065	1.89333e-14	0.373144	1.41825e-08	0.412915	2.41506e-10	0.187642	0.00555692	0.475676	1.18795e-13	0.388029	3.28947e-09	0.355028	7.62274e-08	-0.304594	4.87485e-06	0.326007	9.13413e-07	-0.299741
blue	17	CCT2	-0.324629	1.02138e-06	-0.708652	2.07682e-34	-0.530486	3.77524e-17	-0.275974	3.75268e-05	0.75006	1.79498e-40	-0.31213	2.74436e-06	-0.237422	0.000419	0.239903	0.000362763	0.70188	1.61764e-33	0.899886	1.98134e-79	-0.913783	4.50268e-86	0.976244	8.77402e-145	0.887739	2.23681e-74	0.746263	7.22332e-40	0.829147	3.26858e-56	0.651658	1.28996e-27	0.792547	4.48669e-48	0.319247	1.5717e-06	0.862418	1.68827e-65	0.583226	3.59524e-21	0.691875	3.02502e-32	-0.347361	1.50588e-07	0.706153	4.45922e-34	-0.690623
blue	17	TCP1	-0.323721	1.09904e-06	-0.692481	2.54236e-32	-0.487998	2.1982e-14	-0.321158	1.34993e-06	0.685186	2.00723e-31	-0.248703	0.000214936	-0.175182	0.0097177	0.287618	1.6797e-05	0.677925	1.47939e-30	0.798489	2.7958e-49	-0.915485	5.80318e-87	0.924254	7.2139e-92	0.882796	1.74305e-72	0.798334	3.0089e-49	0.90823	2.72183e-83	0.774743	1.09585e-44	0.862921	1.1719e-65	0.199597	0.00314671	0.853589	8.20202e-63	0.715752	2.26396e-35	0.643965	8.27056e-27	-0.407178	4.49524e-10	0.74271	2.60011e-39	-0.682393
blue	17	GRWD1	-0.445147	5.8702e-12	-0.820623	3.74791e-54	-0.655861	4.56881e-28	-0.406617	4.77408e-10	0.817364	2.14941e-53	-0.422043	8.76955e-11	-0.365916	2.80933e-08	0.274098	4.25716e-05	0.749031	2.625e-40	0.887586	2.56932e-74	-0.93622	1.30327e-99	0.962343	1.34492e-123	0.89919	4.01453e-79	0.823034	1.00556e-54	0.897147	3.09671e-78	0.791288	7.98473e-48	0.867894	2.9217e-67	0.319264	1.56963e-06	0.859635	1.24191e-64	0.643513	9.2092e-27	0.659303	1.92851e-28	-0.229723	0.00064914	0.747858	4.03777e-40	-0.65865
blue	17	HAPLN3	-0.442095	8.48953e-12	-0.708687	2.05474e-34	-0.548603	1.88377e-18	-0.41722	1.50345e-10	0.753913	4.25834e-41	-0.443562	7.11271e-12	-0.337069	3.65152e-07	0.309326	3.40465e-06	0.720493	4.96184e-36	0.86499	2.5686e-66	-0.768353	1.51648e-43	0.85573	1.90056e-63	0.817091	2.48504e-53	0.722777	2.36175e-36	0.715301	2.61163e-35	0.60655	3.41365e-23	0.638608	2.92366e-26	0.414154	2.10858e-10	0.673176	5.29923e-30	0.544532	3.75369e-18	0.499619	4.2029e-15	-0.140533	0.0385936	0.526183	7.49587e-17	-0.551933
blue	17	SCARB2	0.440306	1.05218e-11	0.689329	6.25562e-32	0.479276	7.30702e-14	0.371732	1.62306e-08	-0.662978	7.58173e-29	0.328489	7.45909e-07	0.219968	0.00110766	-0.432505	2.6434e-11	-0.677538	1.64298e-30	-0.781205	7.029e-46	0.827296	9.35555e-56	-0.863011	1.09734e-65	-0.829896	2.12733e-56	-0.742535	2.76781e-39	-0.811625	4.28792e-52	-0.695882	9.4986e-33	-0.754255	3.74276e-41	-0.160257	0.0181579	-0.754847	2.99282e-41	-0.635002	6.74413e-26	-0.549511	1.61336e-18	0.341129	2.58432e-07	-0.62636	4.78525e-25	0.524861
blue	17	C4orf9	-0.315297	2.14534e-06	-0.664017	5.80845e-29	-0.541726	6.00484e-18	-0.210196	0.00184979	0.694952	1.24477e-32	-0.221833	0.00100183	-0.225437	0.000823214	0.132726	0.0508745	0.586235	2.01331e-21	0.839447	7.38551e-59	-0.919859	2.43704e-89	0.942263	4.07388e-104	0.790736	1.02684e-47	0.63518	6.47386e-26	0.782381	4.22177e-46	0.583578	3.36065e-21	0.804185	1.78859e-50	0.27692	3.52002e-05	0.905789	3.99616e-82	0.456411	1.456e-12	0.788979	2.27565e-47	-0.375125	1.17255e-08	0.777331	3.68835e-45	-0.738112
blue	17	DKFZP564F0522	-0.46378	5.68696e-13	-0.769156	1.09518e-43	-0.699455	3.32575e-33	-0.320605	1.41089e-06	0.841927	1.59615e-59	-0.470717	2.29889e-13	-0.453088	2.20855e-12	0.225628	0.000814608	0.708922	1.91147e-34	0.893598	9.75285e-77	-0.847355	5.08646e-61	0.916299	2.14436e-87	0.802602	3.87446e-50	0.63957	2.33478e-26	0.688975	6.916e-32	0.526136	7.55274e-17	0.679708	9.10928e-31	0.399272	1.03831e-09	0.799468	1.75401e-49	0.443246	7.38944e-12	0.705242	5.88062e-34	-0.108118	0.112256	0.614168	6.85534e-24	-0.630966
blue	17	ZNF259	-0.461918	7.22725e-13	-0.832491	4.73075e-57	-0.669344	1.45796e-29	-0.390091	2.6711e-09	0.829811	2.23442e-56	-0.447248	4.54323e-12	-0.385024	4.44439e-09	0.307524	3.9062e-06	0.76564	4.5101e-43	0.89242	2.9826e-76	-0.93047	1.01919e-95	0.962135	2.40195e-123	0.901835	2.66758e-80	0.819941	5.41529e-54	0.885274	2.01401e-73	0.780218	1.07586e-45	0.849642	1.14382e-61	0.327465	8.11059e-07	0.846107	1.13645e-60	0.64351	9.21503e-27	0.648822	2.57478e-27	-0.218128	0.00122197	0.723067	2.14807e-36	-0.647057
blue	17	DKFZp586C1924	-0.354617	7.90965e-08	-0.712811	5.71675e-35	-0.525888	7.85398e-17	-0.279884	2.87638e-05	0.704716	6.89604e-34	-0.259378	0.000111014	-0.203531	0.00259124	0.324049	1.07034e-06	0.677051	1.87441e-30	0.811056	5.73673e-52	-0.941792	9.51351e-104	0.945647	7.41016e-107	0.874683	1.47461e-69	0.782421	4.1485e-46	0.905029	9.09404e-82	0.762246	1.72788e-42	0.883777	7.46493e-73	0.199901	0.00310022	0.889467	4.65042e-75	0.639843	2.18983e-26	0.694993	1.23004e-32	-0.416585	1.6129e-10	0.782594	3.84753e-46	-0.675006
blue	17	LAMP3	-0.354281	8.1524e-08	-0.736585	2.25142e-38	-0.547778	2.1679e-18	-0.394721	1.66464e-09	0.766804	2.83085e-43	-0.443693	7.00143e-12	-0.323941	1.07972e-06	0.245955	0.000253617	0.76995	7.92522e-44	0.868498	1.84663e-67	-0.797124	5.33314e-49	0.875092	1.06143e-69	0.879944	1.97081e-71	0.810279	8.52257e-52	0.788542	2.76963e-47	0.690715	4.2163e-32	0.688383	8.17713e-32	0.475187	1.2685e-13	0.679112	1.0715e-30	0.683342	3.35179e-31	0.45668	1.40745e-12	-0.164444	0.0153106	0.541986	5.74999e-18	-0.540167
blue	17	RBBP8	-0.352582	9.49098e-08	-0.714305	3.57603e-35	-0.499926	4.01949e-15	-0.308712	3.56828e-06	0.711668	8.16856e-35	-0.315535	2.10572e-06	-0.212275	0.00166164	0.429099	3.92369e-11	0.734156	5.21282e-38	0.82195	1.82162e-54	-0.901072	5.87468e-80	0.929814	2.70082e-95	0.904327	1.93033e-81	0.822229	1.56325e-54	0.897858	1.52839e-78	0.77829	2.45428e-45	0.828123	5.85869e-56	0.210045	0.0018641	0.810706	6.85604e-52	0.693267	2.02742e-32	0.602769	7.45462e-23	-0.403994	6.31457e-10	0.686197	1.51315e-31	-0.606805
blue	17	IQGAP1	0.351901	1.00842e-07	0.604356	5.37802e-23	0.549529	1.60824e-18	0.286919	1.76461e-05	-0.673226	5.2287e-30	0.299804	6.96668e-06	0.317864	1.75348e-06	-0.022003	0.747232	-0.510135	8.90026e-16	-0.717898	1.14336e-35	0.741531	3.95767e-39	-0.775918	6.69454e-45	-0.637631	3.67084e-26	-0.485615	3.06256e-14	-0.59081	8.24241e-22	-0.436826	1.59162e-11	-0.619984	1.95336e-24	-0.349219	1.27895e-07	-0.739894	7.06674e-39	-0.366938	2.55302e-08	-0.671159	9.04421e-30	0.107721	0.113588	-0.607249	2.95149e-23	0.641336
blue	17	LOC375662	-0.351733	1.02365e-07	-0.728023	4.17015e-37	-0.519312	2.19707e-16	-0.331341	5.8966e-07	0.70345	1.01015e-33	-0.272842	4.63006e-05	-0.203552	0.00258848	0.344669	1.90429e-07	0.69277	2.33965e-32	0.821089	2.91055e-54	-0.953282	9.61217e-114	0.951848	2.2947e-112	0.895366	1.77638e-77	0.828966	3.62468e-56	0.946438	1.60154e-107	0.831074	1.0788e-56	0.913593	5.6479e-86	0.194634	0.00400014	0.879367	3.19378e-71	0.678382	1.30701e-30	0.662698	8.14365e-29	-0.428209	4.34706e-11	0.793242	3.25891e-48	-0.668937
blue	17	SSBP1	-0.35103	1.0896e-07	-0.69246	2.55792e-32	-0.540084	7.88823e-18	-0.258482	0.000117475	0.698024	5.07244e-33	-0.245198	0.000265356	-0.219335	0.00114584	0.297323	8.36093e-06	0.6516	1.30831e-27	0.813188	1.91654e-52	-0.930346	1.22747e-95	0.941291	2.32651e-103	0.851243	3.96195e-62	0.731152	1.45379e-37	0.860402	7.19405e-65	0.692368	2.62583e-32	0.848779	2.01447e-61	0.197499	0.00348502	0.894923	2.7293e-77	0.590558	8.66077e-22	0.730316	1.92956e-37	-0.408102	4.07038e-10	0.767703	1.97162e-43	-0.680825
blue	17	INPP5D	0.350831	1.10902e-07	0.854711	3.82209e-63	0.672587	6.19655e-30	0.477759	8.97396e-14	-0.781162	7.1628e-46	0.53455	1.95734e-17	0.471243	2.14444e-13	-0.360131	4.79685e-08	-0.831354	9.1748e-57	-0.819757	5.98119e-54	0.822225	1.56737e-54	-0.86014	8.67565e-65	-0.886328	7.91934e-74	-0.854299	5.06186e-63	-0.848666	2.16863e-61	-0.814152	1.16231e-52	-0.762532	1.54482e-42	-0.327106	8.35204e-07	-0.688263	8.45807e-32	-0.735579	3.19152e-38	-0.448433	3.92905e-12	0.115731	0.0889986	-0.569599	4.61534e-20	0.548417
blue	17	ALOX5AP	0.229667	0.00065117	0.611499	1.20891e-23	0.465251	4.7015e-13	0.280849	2.69191e-05	-0.705644	5.20621e-34	0.335637	4.11994e-07	0.241556	0.000329263	-0.0539159	0.4294	-0.633173	1.02627e-25	-0.812263	3.08999e-52	0.750423	1.56963e-40	-0.844187	3.86264e-60	-0.781609	5.90251e-46	-0.654545	6.33471e-28	-0.67698	1.91087e-30	-0.54561	3.12992e-18	-0.634398	7.75056e-26	-0.308957	3.5022e-06	-0.70408	8.35515e-34	-0.502465	2.77563e-15	-0.551565	1.13401e-18	0.180975	0.00752592	-0.546158	2.85348e-18	0.554974
blue	17	ODC1	-0.222759	0.00095281	-0.575053	1.68573e-20	-0.288041	1.6303e-05	-0.275533	3.8659e-05	0.586882	1.77604e-21	-0.16075	0.0177998	0.0251229	0.712871	0.293481	1.10543e-05	0.622707	1.07543e-24	0.753265	5.43387e-41	-0.853117	1.12818e-62	0.874	2.54542e-69	0.860256	7.98464e-65	0.808138	2.51451e-51	0.89648	5.983e-78	0.782646	3.76141e-46	0.825464	2.61746e-55	0.141334	0.0374884	0.773383	1.93073e-44	0.692187	2.76631e-32	0.533537	2.30767e-17	-0.492468	1.17195e-14	0.700551	2.40304e-33	-0.599632
blue	17	FXYD5	0.184857	0.00631494	0.601175	1.03287e-22	0.443323	7.32145e-12	0.145464	0.0322061	-0.637654	3.65125e-26	0.247589	0.000229905	0.167227	0.0136414	-0.260189	0.000105458	-0.646812	4.1842e-27	-0.755371	2.45331e-41	0.822876	1.09668e-54	-0.852009	2.37693e-62	-0.807583	3.3199e-51	-0.720956	4.2707e-36	-0.793763	2.56218e-48	-0.679189	1.04948e-30	-0.738648	1.09553e-38	-0.164384	0.0153482	-0.748382	3.33168e-40	-0.587126	1.69389e-21	-0.571303	3.37648e-20	0.400369	9.25667e-10	-0.626729	4.40655e-25	0.587208
blue	17	KIAA0007	-0.349992	1.19454e-07	-0.740909	4.93597e-39	-0.565552	9.63033e-20	-0.300114	6.80889e-06	0.7509	1.31497e-40	-0.317846	1.75604e-06	-0.264438	8.03558e-05	0.274484	4.14829e-05	0.714523	3.33875e-35	0.878611	5.98974e-71	-0.938891	1.51646e-101	0.975363	4.19748e-143	0.895732	1.24454e-77	0.77855	2.19692e-45	0.873363	4.22223e-69	0.718268	1.01561e-35	0.842497	1.11848e-59	0.281009	2.66246e-05	0.878815	5.05727e-71	0.60153	9.60588e-23	0.694493	1.4224e-32	-0.358097	5.77506e-08	0.745217	1.05548e-39	-0.678304
blue	17	MRPS35	-0.348903	1.31503e-07	-0.749245	2.42562e-40	-0.581795	4.72679e-21	-0.314522	2.27909e-06	0.767071	2.54286e-43	-0.329522	6.85208e-07	-0.272193	4.83461e-05	0.268021	6.36662e-05	0.720121	5.59547e-36	0.869767	6.99314e-68	-0.936687	6.06172e-100	0.966748	2.64828e-129	0.906515	1.81075e-82	0.807207	4.00732e-51	0.895344	1.8155e-77	0.758898	6.36139e-42	0.857431	5.85006e-64	0.255528	0.000141352	0.871813	1.43062e-68	0.668304	1.91392e-29	0.66999	1.23057e-29	-0.333231	5.03935e-07	0.744167	1.54147e-39	-0.687303
blue	17	LOC401505	-0.437754	1.42584e-11	-0.776529	5.17737e-45	-0.71538	2.54738e-35	-0.304296	4.98555e-06	0.857258	6.60074e-64	-0.475921	1.14959e-13	-0.461872	7.27036e-13	0.193434	0.00423548	0.713414	4.73303e-35	0.925844	8.05639e-93	-0.852475	1.73866e-62	0.93326	1.45431e-97	0.817161	2.39392e-53	0.649568	2.14838e-27	0.694285	1.51045e-32	0.527681	5.91014e-17	0.6805	7.33461e-31	0.447557	4.37467e-12	0.806899	4.67375e-51	0.485687	3.03229e-14	0.700786	2.24145e-33	-0.0961726	0.158008	0.612986	8.81848e-24	-0.693783
blue	17	SCD	-0.292925	1.15061e-05	-0.629026	2.6317e-25	-0.548838	1.80982e-18	-0.168426	0.0129727	0.670958	9.53806e-30	-0.300513	6.61079e-06	-0.311027	2.98805e-06	0.191063	0.00473766	0.622405	1.14942e-24	0.806203	6.60721e-51	-0.793204	3.31617e-48	0.859182	1.71152e-64	0.744387	1.42443e-39	0.55488	6.38698e-19	0.645137	6.25293e-27	0.447886	4.20185e-12	0.633641	9.22122e-26	0.33941	2.99345e-07	0.775905	6.73112e-45	0.441232	9.41689e-12	0.692948	2.22251e-32	-0.265977	7.27351e-05	0.57789	9.90787e-21	-0.65276
blue	17	HSPE1	-0.343202	2.16219e-07	-0.676282	2.3069e-30	-0.54129	6.45658e-18	-0.20746	0.00212688	0.675493	2.85226e-30	-0.186488	0.00586036	-0.19923	0.00320361	0.198992	0.00324109	0.588316	1.34347e-21	0.806043	7.15045e-51	-0.960466	2.26979e-121	0.95184	2.33162e-112	0.809466	1.28739e-51	0.666554	3.01814e-29	0.843655	5.40518e-60	0.646236	4.80529e-27	0.876012	5.04826e-70	0.224712	0.000856555	0.953129	1.35268e-113	0.523173	1.20431e-16	0.824877	3.62915e-55	-0.44072	1.00129e-11	0.840088	4.98235e-59	-0.763248
blue	17	PAICS	-0.343177	2.16695e-07	-0.699558	3.22665e-33	-0.572706	2.60643e-20	-0.240566	0.000348953	0.736153	2.61586e-38	-0.283079	2.30767e-05	-0.267673	6.51284e-05	0.213826	0.00153288	0.657831	2.79215e-28	0.872497	8.36884e-69	-0.916871	1.05799e-87	0.960555	1.7873e-121	0.845574	1.59914e-60	0.682669	4.03795e-31	0.798303	3.05391e-49	0.600223	1.25389e-22	0.787941	3.62768e-47	0.297697	8.13519e-06	0.890664	1.54167e-75	0.550284	1.41331e-18	0.75574	2.13258e-41	-0.342933	2.21295e-07	0.726306	7.38858e-37	-0.717855
blue	17	SGSH	0.342784	2.24163e-07	0.699037	3.76332e-33	0.687571	1.02826e-31	0.269078	5.94011e-05	-0.794779	1.59922e-48	0.527938	5.6736e-17	0.502568	2.73423e-15	0.0150141	0.825944	-0.630014	2.10576e-25	-0.76341	1.09288e-42	0.662622	8.30358e-29	-0.725839	8.62356e-37	-0.658894	2.13764e-28	-0.540951	6.83159e-18	-0.523578	1.13023e-16	-0.442418	8.16629e-12	-0.506536	1.52314e-15	-0.477686	9.06302e-14	-0.586995	1.73734e-21	-0.38574	4.13801e-09	-0.50942	9.90844e-16	-0.134711	0.0474791	-0.430577	3.30749e-11	0.566364
blue	17	FKBP4	-0.341145	2.58087e-07	-0.763201	1.1868e-42	-0.595124	3.50404e-22	-0.341721	2.45635e-07	0.808949	1.67177e-51	-0.412811	2.44284e-10	-0.322282	1.23388e-06	0.255509	0.000141514	0.763391	1.10118e-42	0.930656	7.7262e-96	-0.898207	1.07842e-78	0.971505	2.12217e-136	0.916493	1.68736e-87	0.801571	6.38615e-50	0.840707	3.4013e-59	0.705975	4.70755e-34	0.779142	1.70676e-45	0.370422	1.83826e-08	0.814689	8.78909e-53	0.644079	8.04844e-27	0.613415	8.04862e-24	-0.252122	0.000174488	0.659611	1.78426e-28	-0.654309
blue	17	REL	-0.286813	1.77781e-05	-0.541308	6.43743e-18	-0.298141	7.87435e-06	-0.318495	1.6682e-06	0.527627	5.96145e-17	-0.167537	0.0134654	-0.0368526	0.589251	0.155621	0.0218375	0.519523	2.12653e-16	0.649675	2.09334e-27	-0.718935	8.19897e-36	0.737561	1.60255e-38	0.714107	3.8069e-35	0.641603	1.4477e-26	0.722264	2.7914e-36	0.595281	3.39537e-22	0.665465	4.00112e-29	0.199378	0.00318051	0.656844	3.57459e-28	0.578341	9.10029e-21	0.474186	1.45027e-13	-0.331361	5.88659e-07	0.58113	5.36594e-21	-0.499225
blue	17	KIAA0971	-0.285465	1.95412e-05	-0.665719	3.74677e-29	-0.5167	3.28611e-16	-0.24705	0.000237481	0.727573	4.84558e-37	-0.274366	4.1814e-05	-0.216422	0.00133762	0.182633	0.00698542	0.649005	2.46309e-27	0.846692	7.80406e-61	-0.893957	6.92151e-77	0.935568	3.74971e-99	0.837442	2.49935e-58	0.698119	4.93387e-33	0.792274	5.08593e-48	0.616991	3.73902e-24	0.769489	9.56463e-44	0.286381	1.83259e-05	0.846694	7.79426e-61	0.514733	4.43937e-16	0.708245	2.35345e-34	-0.346174	1.67055e-07	0.703411	1.02208e-33	-0.690227
blue	17	RPP40	-0.350287	1.16382e-07	-0.663305	6.97326e-29	-0.5733	2.33489e-20	-0.180673	0.00762806	0.722582	2.51653e-36	-0.261459	9.72732e-05	-0.271001	5.23264e-05	0.14468	0.0331568	0.582413	4.20078e-21	0.852605	1.59271e-62	-0.890938	1.19598e-75	0.931603	1.85363e-96	0.762694	1.44929e-42	0.581774	4.74582e-21	0.71557	2.39815e-35	0.501984	2.97796e-15	0.744226	1.50939e-39	0.329484	6.87375e-07	0.887707	2.30321e-74	0.390911	2.45775e-09	0.80663	5.34373e-51	-0.309611	3.33125e-06	0.733314	6.95858e-38	-0.745028
blue	17	MPP6	-0.350029	1.19059e-07	-0.752199	8.10334e-41	-0.60898	2.05531e-23	-0.363054	3.66534e-08	0.820192	4.73157e-54	-0.420092	1.09175e-10	-0.345293	1.80376e-07	0.180108	0.00782292	0.734215	5.10885e-38	0.898432	8.6112e-79	-0.861234	3.96537e-65	0.935657	3.24751e-99	0.873209	4.77042e-69	0.751756	9.56212e-41	0.786009	8.58123e-47	0.652037	1.17551e-27	0.734398	4.79703e-38	0.359333	5.15992e-08	0.7891	2.15434e-47	0.588394	1.32324e-21	0.621263	1.47691e-24	-0.177595	0.00874413	0.625277	6.09092e-25	-0.667024
blue	17	METTL1	-0.350009	1.19273e-07	-0.745316	1.01858e-39	-0.579775	6.9398e-21	-0.310956	3.00442e-06	0.790677	1.05485e-47	-0.379616	7.58107e-09	-0.303906	5.13332e-06	0.232942	0.000541491	0.724304	1.4314e-36	0.931168	3.58314e-96	-0.898791	6.00675e-79	0.971173	7.23151e-136	0.887539	2.67893e-74	0.755726	2.14445e-41	0.808249	2.37748e-51	0.650833	1.57857e-27	0.762637	1.48191e-42	0.36246	3.87206e-08	0.828104	5.92234e-56	0.560494	2.38109e-19	0.657785	2.825e-28	-0.26813	6.32139e-05	0.673921	4.34496e-30	-0.667545
blue	17	FLJ11184	-0.365469	2.92878e-08	-0.704838	6.64571e-34	-0.608193	2.42342e-23	-0.285404	1.96254e-05	0.795044	1.41336e-48	-0.41212	2.63398e-10	-0.361688	4.15759e-08	0.230426	0.00062406	0.697434	6.03204e-33	0.878579	6.15201e-71	-0.820621	3.75072e-54	0.903041	7.55193e-81	0.815307	6.36108e-53	0.675294	3.0089e-30	0.707761	2.72964e-34	0.553075	8.73801e-19	0.669822	1.28602e-29	0.348949	1.30967e-07	0.765854	4.14114e-43	0.474445	1.40089e-13	0.634955	6.81806e-26	-0.175595	0.00954442	0.591127	7.74231e-22	-0.62423
blue	17	WDR12	-0.364191	3.29874e-08	-0.754268	3.72445e-41	-0.579573	7.21085e-21	-0.316224	1.99507e-06	0.775785	7.08039e-45	-0.340214	2.79485e-07	-0.275084	3.9844e-05	0.299113	7.33094e-06	0.733196	7.24531e-38	0.894144	5.78453e-77	-0.946154	2.7823e-107	0.985692	3.10568e-168	0.913158	9.46411e-86	0.798064	3.4198e-49	0.886153	9.24911e-74	0.734975	3.93159e-38	0.847384	4.99191e-61	0.292097	1.22119e-05	0.88142	5.66221e-72	0.636052	5.29338e-26	0.690887	4.01402e-32	-0.348047	1.41784e-07	0.740054	6.67896e-39	-0.679323
blue	17	JAK2	-0.329282	6.98841e-07	-0.675762	2.65341e-30	-0.560046	2.57804e-19	-0.302926	5.5242e-06	0.785584	1.03604e-46	-0.41236	2.5661e-10	-0.332683	5.27484e-07	0.17347	0.0104658	0.711467	8.69547e-35	0.887962	1.82914e-74	-0.774256	1.34294e-44	0.882916	1.57281e-72	0.827665	7.59245e-56	0.685876	1.65532e-31	0.678686	1.20346e-30	0.518394	2.53191e-16	0.607398	2.86108e-23	0.378234	8.67614e-09	0.707795	2.70129e-34	0.534623	1.93436e-17	0.559336	2.92294e-19	-0.147799	0.0295093	0.515896	3.71651e-16	-0.612764
blue	17	LOC201164	-0.329008	7.14804e-07	-0.67319	5.27871e-30	-0.57015	4.17245e-20	-0.247591	0.000229874	0.715794	2.23451e-35	-0.318395	1.68152e-06	-0.314807	2.22912e-06	0.187342	0.00563427	0.639084	2.6156e-26	0.860821	5.33233e-65	-0.837686	2.15679e-58	0.91009	3.33618e-84	0.793118	3.45036e-48	0.634401	7.74441e-26	0.717122	1.4647e-35	0.533122	2.46805e-17	0.704851	6.62016e-34	0.31657	1.94164e-06	0.816703	3.04981e-53	0.475796	1.16897e-13	0.680595	7.14489e-31	-0.260664	0.00010232	0.649344	2.26844e-27	-0.647125
blue	17	ETS2	-0.328854	7.23894e-07	-0.706494	4.02023e-34	-0.539949	8.06623e-18	-0.319348	1.5592e-06	0.785196	1.22949e-46	-0.401232	8.45398e-10	-0.291761	1.25102e-05	0.230088	0.000635988	0.724152	1.50482e-36	0.913393	7.16541e-86	-0.824609	4.21178e-55	0.925716	9.61787e-93	0.864784	2.99124e-66	0.73398	5.53888e-38	0.741601	3.86053e-39	0.586821	1.79706e-21	0.674778	3.45509e-30	0.346015	1.6938e-07	0.752847	6.35809e-41	0.539517	8.66493e-18	0.589988	9.68723e-22	-0.212376	0.001653	0.578307	9.15887e-21	-0.601722
blue	17	HNRPF	-0.328165	7.65951e-07	-0.714831	3.03023e-35	-0.598497	1.77919e-22	-0.320178	1.45969e-06	0.808875	1.73521e-51	-0.451074	2.83659e-12	-0.372528	1.50425e-08	0.18297	0.0068798	0.722534	2.55605e-36	0.904948	9.91651e-82	-0.787232	4.98032e-47	0.898855	5.63125e-79	0.844854	2.53072e-60	0.717705	1.21624e-35	0.702957	1.17144e-33	0.566576	8.00346e-20	0.63696	4.28941e-26	0.380401	7.0199e-09	0.715044	2.83251e-35	0.507939	1.23624e-15	0.555179	6.06374e-19	-0.130969	0.054048	0.533511	2.31734e-17	-0.534226
blue	17	SNAPC4	-0.327714	7.94731e-07	-0.727839	4.43464e-37	-0.537792	1.1516e-17	-0.337719	3.45589e-07	0.768266	1.57056e-43	-0.36931	2.04229e-08	-0.258031	0.000120855	0.209345	0.00193223	0.703528	9.86607e-34	0.880898	8.81483e-72	-0.879526	2.79642e-71	0.928509	1.82182e-94	0.870761	3.2465e-68	0.786663	6.41719e-47	0.832581	4.49062e-57	0.717013	1.51665e-35	0.779852	1.25916e-45	0.302467	5.71708e-06	0.788348	3.02159e-47	0.592693	5.68231e-22	0.598937	1.62765e-22	-0.271565	5.04065e-05	0.673151	5.33385e-30	-0.611657
blue	17	FLJ20485	-0.326963	8.45013e-07	-0.720329	5.23286e-36	-0.532776	2.61015e-17	-0.317691	1.77768e-06	0.735802	2.95446e-38	-0.291942	1.23488e-05	-0.220043	0.00110317	0.260634	0.000102518	0.69705	6.75199e-33	0.852246	2.02775e-62	-0.934407	2.40224e-98	0.956514	5.14938e-117	0.896555	5.55776e-78	0.807425	3.59375e-51	0.900498	1.06055e-79	0.765455	4.85633e-43	0.86369	6.68599e-66	0.240395	0.000352473	0.865398	1.89738e-66	0.663705	6.29281e-29	0.66313	7.29247e-29	-0.377237	9.55853e-09	0.754875	2.96116e-41	-0.657215
blue	17	DDX39	-0.324881	1.00076e-06	-0.695074	1.20171e-32	-0.451587	2.66183e-12	-0.359906	4.89649e-08	0.693612	1.83533e-32	-0.376165	1.06055e-08	-0.21803	0.00122838	0.273059	4.56341e-05	0.69132	3.54678e-32	0.825001	3.38825e-55	-0.802373	4.32953e-50	0.859768	1.12984e-64	0.83147	8.57344e-57	0.775207	9.0225e-45	0.797562	4.33693e-49	0.716392	1.84826e-35	0.729703	2.37254e-37	0.309753	3.2951e-06	0.693216	2.0574e-32	0.577174	1.13355e-20	0.485153	3.26469e-14	-0.246171	0.000250356	0.601927	8.85804e-23	-0.581978
blue	17	ASE-1	-0.361611	4.18732e-08	-0.769889	8.12605e-44	-0.601536	9.59372e-23	-0.367166	2.49907e-08	0.837102	3.06863e-58	-0.46217	6.99712e-13	-0.351413	1.05319e-07	0.268795	6.0515e-05	0.78959	1.72711e-47	0.955607	4.5072e-116	-0.867429	4.15373e-67	0.965324	2.22495e-127	0.922781	5.27851e-91	0.809842	1.06419e-51	0.811077	5.67526e-52	0.684417	2.48737e-31	0.733095	7.50094e-38	0.38304	5.41225e-09	0.774536	1.1948e-44	0.627557	3.66134e-25	0.573912	2.08447e-20	-0.192732	0.00437903	0.604142	5.62062e-23	-0.612487
blue	17	PAK1IP1	-0.359966	4.86967e-08	-0.758343	7.87758e-42	-0.583622	3.33243e-21	-0.330261	6.44726e-07	0.784762	1.48905e-46	-0.345058	1.84108e-07	-0.276809	3.54651e-05	0.234834	0.000486188	0.727974	4.23897e-37	0.897075	3.32762e-78	-0.941877	8.16836e-104	0.982089	7.84205e-158	0.913288	8.11053e-86	0.806484	5.7439e-51	0.886223	8.69378e-74	0.741906	3.4637e-39	0.84934	1.39503e-61	0.282671	2.37384e-05	0.877795	1.1758e-70	0.649344	2.26826e-27	0.681134	6.16381e-31	-0.315585	2.09747e-06	0.743595	1.89357e-39	-0.690088
blue	17	BRIX	-0.319283	1.56725e-06	-0.65285	9.62624e-28	-0.510652	8.23569e-16	-0.203173	0.00263785	0.672767	5.90759e-30	-0.218501	0.00119796	-0.204657	0.00244951	0.22691	0.000759022	0.620863	1.6121e-24	0.811693	4.14136e-52	-0.900187	1.45816e-79	0.93012	1.71739e-95	0.813166	1.939e-52	0.642589	1.14667e-26	0.783319	2.80523e-46	0.572705	2.60676e-20	0.776191	5.96959e-45	0.271837	4.95045e-05	0.883584	8.82649e-73	0.532369	2.7877e-17	0.75409	3.98454e-41	-0.401818	7.94824e-10	0.721679	3.37704e-36	-0.704797
blue	17	CREM	-0.318704	1.64089e-06	-0.677454	1.68083e-30	-0.519481	2.14064e-16	-0.259836	0.000107841	0.734148	5.22793e-38	-0.327021	8.41006e-07	-0.250485	0.000192876	0.29144	1.28012e-05	0.680023	8.35791e-31	0.865348	1.96994e-66	-0.855628	2.03849e-63	0.923367	2.40352e-91	0.836595	4.16328e-58	0.695804	9.7152e-33	0.757344	1.15632e-41	0.591328	7.44193e-22	0.712683	5.94956e-35	0.316449	1.9601e-06	0.793255	3.23946e-48	0.489855	1.69472e-14	0.648666	2.67388e-27	-0.315899	2.04658e-06	0.635298	6.30014e-26	-0.632413
blue	17	POLR2L	-0.31823	1.70358e-06	-0.683268	3.42132e-31	-0.484414	3.61591e-14	-0.287744	1.66486e-05	0.643274	9.74562e-27	-0.3041	5.05945e-06	-0.219461	0.00113813	0.46496	4.8821e-13	0.695949	9.31395e-33	0.786883	5.81827e-47	-0.848656	2.18277e-61	0.876014	5.04303e-70	0.859735	1.15674e-64	0.790174	1.3256e-47	0.8651	2.36744e-66	0.764463	7.20404e-43	0.79457	1.76199e-48	0.210027	0.00186582	0.760335	3.64571e-42	0.714548	3.31314e-35	0.526652	6.95912e-17	-0.394867	1.63972e-09	0.650669	1.64282e-27	-0.588237
blue	17	BAZ1A	-0.316714	1.91979e-06	-0.662338	8.92894e-29	-0.457313	1.29941e-12	-0.396625	1.3675e-09	0.738737	1.06185e-38	-0.425204	6.13001e-11	-0.261883	9.46761e-05	0.204556	0.00246191	0.721717	3.33595e-36	0.849188	1.54075e-61	-0.705282	5.80911e-34	0.824896	3.59259e-55	0.831983	6.36368e-57	0.735492	3.28925e-38	0.672395	6.5207e-30	0.548393	1.95241e-18	0.554887	6.37994e-19	0.433952	2.23214e-11	0.595146	3.48883e-22	0.560463	2.39408e-19	0.407187	4.49109e-10	-0.133132	0.0501642	0.432841	2.54182e-11	-0.451496
blue	17	CGI-115	-0.355906	7.04316e-08	-0.7486	3.07485e-40	-0.547337	2.33655e-18	-0.340372	2.75749e-07	0.735957	2.79993e-38	-0.296578	8.82917e-06	-0.225527	0.000819128	0.293508	1.10328e-05	0.70841	2.23693e-34	0.835944	6.14778e-58	-0.959284	5.05415e-120	0.960071	6.46746e-121	0.904555	1.51293e-81	0.839502	7.1387e-59	0.945442	1.09894e-106	0.830495	1.507e-56	0.912195	2.937e-85	0.220989	0.00104848	0.883506	9.44169e-73	0.6722	6.86783e-30	0.668555	1.79256e-29	-0.391379	2.34352e-09	0.792679	4.22254e-48	-0.672018
blue	17	SNRPD1	-0.354985	7.65205e-08	-0.725329	1.02083e-36	-0.566902	7.54357e-20	-0.292137	1.21766e-05	0.747096	5.33345e-40	-0.28522	1.9879e-05	-0.241769	0.000325163	0.224607	0.000861527	0.681282	5.91767e-31	0.852129	2.19361e-62	-0.951005	1.41517e-111	0.966057	2.32885e-128	0.879962	1.94042e-71	0.76676	2.88087e-43	0.885606	1.50248e-73	0.730756	1.66227e-37	0.867688	3.41373e-67	0.260862	0.000101041	0.899922	1.90987e-79	0.614791	6.0001e-24	0.724641	1.28125e-36	-0.366399	2.68514e-08	0.777037	4.1771e-45	-0.723493
blue	17	TRAF1	-0.661478	1.11166e-28	-0.832626	4.37307e-57	-0.686905	1.24032e-31	-0.536297	1.47189e-17	0.773696	1.69543e-44	-0.51043	8.51548e-16	-0.475717	1.18154e-13	0.301787	6.01431e-06	0.691743	3.14232e-32	0.779028	1.79194e-45	-0.79376	2.56475e-48	0.810007	9.78663e-52	0.755848	2.04661e-41	0.683385	3.31251e-31	0.736501	2.31865e-38	0.647727	3.35558e-27	0.705289	5.79735e-34	0.465548	4.52372e-13	0.700368	2.53752e-33	0.558908	3.15282e-19	0.547867	2.13546e-18	-0.0250516	0.713649	0.592073	6.424e-22	-0.563901
blue	17	LOC286440	0.639915	2.15303e-26	0.697829	5.3717e-33	0.564165	1.23638e-19	0.377566	9.25817e-09	-0.691328	3.53804e-32	0.417788	1.41154e-10	0.356888	6.44443e-08	-0.473137	1.66786e-13	-0.622889	1.0333e-24	-0.719934	5.94354e-36	0.729825	2.27671e-37	-0.757098	1.27064e-41	-0.716594	1.73296e-35	-0.629552	2.33724e-25	-0.674152	4.08501e-30	-0.576258	1.34577e-20	-0.631917	1.36716e-25	-0.347508	1.48655e-07	-0.649577	2.1437e-27	-0.539276	9.0171e-18	-0.507574	1.30535e-15	0.137488	0.0430485	-0.534127	2.09665e-17	0.443487
blue	17	MACF1	0.603579	6.31071e-23	0.82289	1.08817e-54	0.588877	1.20401e-21	0.545301	3.2974e-18	-0.719812	6.18373e-36	0.507207	1.37871e-15	0.402358	7.50796e-10	-0.544936	3.5067e-18	-0.780816	8.31388e-46	-0.743717	1.81256e-39	0.778404	2.33816e-45	-0.801612	6.26186e-50	-0.83277	4.01894e-57	-0.805863	7.81949e-51	-0.821452	2.38863e-54	-0.774054	1.46059e-44	-0.730498	1.81411e-37	-0.332959	5.15522e-07	-0.645999	5.08645e-27	-0.698241	4.75928e-33	-0.421611	9.20642e-11	0.133056	0.0502968	-0.542848	4.97906e-18	0.424509
blue	17	FAM8A1	0.593324	5.01469e-22	0.871101	2.49337e-68	0.670665	1.03021e-29	0.525083	8.91971e-17	-0.822242	1.55258e-54	0.52476	9.38514e-17	0.424727	6.47201e-11	-0.496156	6.92649e-15	-0.805648	8.69633e-51	-0.861886	2.48087e-65	0.875903	5.51775e-70	-0.906875	1.22092e-82	-0.902064	2.10112e-80	-0.849081	1.65236e-61	-0.871577	1.72109e-68	-0.803863	2.09421e-50	-0.799495	1.73128e-49	-0.378183	8.71879e-09	-0.751441	1.07504e-40	-0.723877	1.64704e-36	-0.529649	4.31713e-17	0.139724	0.0397367	-0.632274	1.26017e-25	0.552322
blue	17	ZNF42	0.567453	6.82582e-20	0.793834	2.47918e-48	0.567033	7.36706e-20	0.458339	1.14103e-12	-0.732179	1.02533e-37	0.442633	7.95724e-12	0.326484	8.78622e-07	-0.518562	2.46743e-16	-0.761012	2.80015e-42	-0.75569	2.17351e-41	0.835067	1.03723e-57	-0.843355	6.53018e-60	-0.860287	7.80922e-65	-0.833715	2.30805e-57	-0.870344	4.48468e-68	-0.810916	6.16259e-52	-0.794926	1.49337e-48	-0.203361	0.00261322	-0.714768	3.09102e-35	-0.698134	4.91116e-33	-0.492188	1.21945e-14	0.230168	0.000633177	-0.616615	4.05473e-24	0.505475
blue	17	FLJ11795	0.553231	8.50532e-19	0.537648	1.17924e-17	0.420754	1.01365e-10	0.216768	0.00131338	-0.519272	2.21091e-16	0.358344	5.64669e-08	0.288449	1.58385e-05	-0.478804	7.79092e-14	-0.507072	1.40669e-15	-0.594789	3.7466e-22	0.545768	3.04794e-18	-0.594493	3.97391e-22	-0.543887	4.18328e-18	-0.41728	1.49337e-10	-0.444578	6.28995e-12	-0.325598	9.44257e-07	-0.403437	6.69853e-10	-0.361076	4.39851e-08	-0.480026	6.59925e-14	-0.29453	1.02469e-05	-0.407298	4.43775e-10	0.127653	0.0604809	-0.338131	3.3374e-07	0.294975
blue	17	FLJ32115	0.550662	1.32448e-18	0.879307	3.35776e-71	0.839117	9.03712e-59	0.397488	1.25035e-09	-0.835077	1.03071e-57	0.57557	1.5306e-20	0.635598	5.87922e-26	-0.286065	1.87372e-05	-0.740645	5.42066e-39	-0.810293	8.46235e-52	0.811588	4.36934e-52	-0.831999	6.30613e-57	-0.759555	4.93448e-42	-0.657391	3.11793e-28	-0.700063	2.77811e-33	-0.616324	4.31745e-24	-0.693611	1.83588e-32	-0.457746	1.23013e-12	-0.730078	2.09103e-37	-0.546206	2.83004e-18	-0.60981	1.72649e-23	-0.0361267	0.596612	-0.583544	3.3825e-21	0.575933
blue	17	GPSM3	0.544018	4.09243e-18	0.803043	3.12657e-50	0.584274	2.94e-21	0.399982	9.6394e-10	-0.744775	1.2385e-39	0.417219	1.50349e-10	0.317525	1.80098e-06	-0.518749	2.39702e-16	-0.763485	1.06112e-42	-0.818952	9.21507e-54	0.892064	4.17324e-76	-0.908233	2.7121e-83	-0.882587	2.08691e-72	-0.798038	3.46343e-49	-0.86764	3.54132e-67	-0.760874	2.95543e-42	-0.807974	2.73033e-51	-0.297163	8.45985e-06	-0.785039	1.31779e-46	-0.711063	9.85845e-35	-0.583725	3.26744e-21	0.284368	2.10975e-05	-0.65848	2.37266e-28	0.59227
blue	17	MGC3200	0.541498	6.23742e-18	0.900522	1.0345e-79	0.70505	6.23328e-34	0.502664	2.69584e-15	-0.812764	2.38656e-52	0.554142	7.26204e-19	0.470544	2.35208e-13	-0.373729	1.341e-08	-0.814725	8.62299e-53	-0.822162	1.62224e-54	0.853544	8.4553e-63	-0.871574	1.72538e-68	-0.874691	1.46463e-69	-0.827333	9.16353e-56	-0.850914	4.93143e-62	-0.797523	4.41774e-49	-0.790129	1.35314e-47	-0.38407	4.88709e-09	-0.7271	5.67392e-37	-0.749743	2.01811e-40	-0.512985	5.7902e-16	0.0874124	0.199603	-0.612784	9.20611e-24	0.548381
blue	17	SFXN2	-0.53563	1.6415e-17	-0.888533	1.0907e-74	-0.780831	8.26314e-46	-0.597882	2.01414e-22	0.867909	2.88806e-67	-0.612494	9.79111e-24	-0.571384	3.32596e-20	0.2691	5.93169e-05	0.779181	1.67814e-45	0.822487	1.35741e-54	-0.806886	4.70194e-51	0.824967	3.45332e-55	0.816715	3.03167e-53	0.806336	6.18355e-51	0.800211	1.229e-49	0.795905	9.4528e-49	0.750414	1.5747e-40	0.388527	3.12848e-09	0.676914	1.94513e-30	0.678312	1.33212e-30	0.484282	3.68255e-14	0.0673481	0.323402	0.584259	2.94845e-21	-0.583108
blue	17	FLJ20647	0.53184	3.03598e-17	0.834278	1.65564e-57	0.624344	7.49052e-25	0.446968	4.70141e-12	-0.768553	1.3982e-43	0.464314	5.3083e-13	0.36807	2.29565e-08	-0.504675	2.00597e-15	-0.780133	1.11603e-45	-0.822724	1.19233e-54	0.873542	3.66227e-69	-0.891033	1.09436e-75	-0.888719	9.21175e-75	-0.835084	1.02633e-57	-0.877627	1.35047e-70	-0.804964	1.21914e-50	-0.806942	4.57349e-51	-0.307857	3.8086e-06	-0.749578	2.14511e-40	-0.734104	5.30797e-38	-0.523229	1.19388e-16	0.215123	0.00143227	-0.641921	1.34282e-26	0.543724
blue	17	KLRB1	0.530461	3.79045e-17	0.694246	1.52763e-32	0.511211	7.57101e-16	0.297188	8.4444e-06	-0.612243	1.03269e-23	0.396941	1.32341e-09	0.332835	5.20857e-07	-0.562526	1.65819e-19	-0.659685	1.75088e-28	-0.669211	1.50995e-29	0.721892	3.15097e-36	-0.748071	3.73453e-40	-0.724557	1.31708e-36	-0.64178	1.38826e-26	-0.699875	2.9373e-33	-0.607902	2.57531e-23	-0.647788	3.30704e-27	-0.201284	0.00289646	-0.642103	1.28627e-26	-0.566701	7.82402e-20	-0.482677	4.59278e-14	0.211086	0.00176696	-0.511316	7.45167e-16	0.440098
blue	17	TNFRSF18	-0.348015	1.42192e-07	-0.706307	4.25494e-34	-0.477415	9.4013e-14	-0.352866	9.25319e-08	0.7338	5.89162e-38	-0.387183	3.5814e-09	-0.237953	0.000406309	0.385038	4.43833e-09	0.746133	7.57338e-40	0.88653	6.61547e-74	-0.831617	7.87322e-57	0.914299	2.43193e-86	0.891253	8.9176e-76	0.795292	1.2591e-48	0.809737	1.12234e-51	0.692692	2.39247e-32	0.713538	4.55185e-35	0.34162	2.47786e-07	0.722067	2.97641e-36	0.612138	1.05593e-23	0.513406	5.432e-16	-0.293479	1.10558e-05	0.579041	7.97362e-21	-0.564017
blue	17	NS	-0.344389	1.95105e-07	-0.755752	2.12336e-41	-0.571539	3.23261e-20	-0.349347	1.26456e-07	0.800185	1.24439e-49	-0.413132	2.35859e-10	-0.312029	2.76579e-06	0.284124	2.14599e-05	0.777355	3.6517e-45	0.932137	8.21775e-97	-0.880058	1.78997e-71	0.970373	1.31577e-134	0.924007	1.01006e-91	0.792584	4.4117e-48	0.819925	5.46282e-54	0.669671	1.33831e-29	0.747744	4.20945e-40	0.36317	3.62617e-08	0.800939	8.66422e-50	0.640018	2.10174e-26	0.602463	7.93595e-23	-0.251313	0.000183355	0.623963	8.15094e-25	-0.624436
blue	17	C20orf139	-0.435442	1.87389e-11	-0.729931	2.19686e-37	-0.61517	5.53135e-24	-0.282457	2.40923e-05	0.739293	8.73353e-39	-0.388652	3.08924e-09	-0.360506	4.63463e-08	0.342561	2.2851e-07	0.676973	1.91423e-30	0.814488	9.75988e-53	-0.832639	4.34051e-57	0.872633	7.5158e-69	0.781571	5.99954e-46	0.64774	3.34556e-27	0.721577	3.49086e-36	0.574689	1.80385e-20	0.701596	1.76062e-33	0.447426	4.44539e-12	0.774052	1.46205e-44	0.509956	9.14291e-16	0.646547	4.45919e-27	-0.219741	0.00112116	0.620238	1.84797e-24	-0.59211
blue	17	LOC375601	-0.433592	2.32835e-11	-0.812419	2.85108e-52	-0.638973	2.68431e-26	-0.434615	2.06517e-11	0.810612	7.19317e-52	-0.444577	6.29057e-12	-0.366549	2.64784e-08	0.317531	1.80021e-06	0.764588	6.85537e-43	0.881079	7.56256e-72	-0.904098	2.46333e-81	0.941474	1.6793e-103	0.899247	3.78887e-79	0.829116	3.32603e-56	0.88117	7.00334e-72	0.78802	3.50097e-47	0.832501	4.70538e-57	0.334087	4.69172e-07	0.816237	3.90054e-53	0.676066	2.44508e-30	0.606744	3.27899e-23	-0.20669	0.00221138	0.693667	1.80605e-32	-0.649596
blue	17	DKFZp434N035	0.431668	2.91421e-11	0.723115	2.11428e-36	0.517187	3.04927e-16	0.308794	3.54606e-06	-0.659903	1.65726e-28	0.352588	9.4857e-08	0.278148	3.2384e-05	-0.483261	4.23909e-14	-0.713428	4.71142e-35	-0.75858	7.19139e-42	0.827609	7.83851e-56	-0.856907	8.42359e-64	-0.825476	2.59984e-55	-0.729146	2.86189e-37	-0.801669	6.09203e-50	-0.67647	2.19273e-30	-0.739312	8.67575e-39	-0.209785	0.00188919	-0.745679	8.9298e-40	-0.612272	1.02636e-23	-0.563625	1.36212e-19	0.343309	2.14239e-07	-0.606921	3.16048e-23	0.535425
blue	17	MRPL15	-0.430682	3.26751e-11	-0.771401	4.37645e-44	-0.640412	1.91626e-26	-0.297691	8.13889e-06	0.766708	2.94163e-43	-0.322087	1.25333e-06	-0.319944	1.48716e-06	0.28224	2.44572e-05	0.681553	5.49379e-31	0.859731	1.15999e-64	-0.968246	2.02369e-131	0.973909	1.84764e-140	0.855502	2.22369e-63	0.727836	4.43834e-37	0.865828	1.37872e-66	0.701725	1.69405e-33	0.877182	1.94549e-70	0.297905	8.01216e-06	0.931051	4.274e-96	0.57445	1.8859e-20	0.787746	3.9588e-47	-0.33332	5.00208e-07	0.802867	3.40546e-50	-0.744312
blue	17	MGC2408	-0.42981	3.61442e-11	-0.802097	4.95117e-50	-0.637884	3.46105e-26	-0.36823	2.26134e-08	0.788955	2.30016e-47	-0.381222	6.47558e-09	-0.337047	3.65823e-07	0.322174	1.24458e-06	0.734187	5.15788e-38	0.873554	3.62969e-69	-0.957111	1.20281e-117	0.97023	2.1907e-134	0.895686	1.30067e-77	0.810488	7.66265e-52	0.911065	1.0911e-84	0.793359	3.08771e-48	0.887267	3.42132e-74	0.281174	2.63238e-05	0.884932	2.72072e-73	0.642174	1.2649e-26	0.692134	2.80844e-32	-0.300386	6.67327e-06	0.770313	6.83376e-44	-0.684482
blue	17	LOC257106	0.428998	3.96936e-11	0.707134	3.30665e-34	0.462066	7.09195e-13	0.373824	1.32872e-08	-0.681978	4.88668e-31	0.35607	6.93941e-08	0.227085	0.000751713	-0.465987	4.273e-13	-0.726557	6.79669e-37	-0.773919	1.54538e-44	0.820041	5.13137e-54	-0.870441	4.15879e-68	-0.846999	6.40076e-61	-0.749098	2.56026e-40	-0.803673	2.29776e-50	-0.679892	8.6622e-31	-0.73311	7.46109e-38	-0.241046	0.00033927	-0.738969	9.78694e-39	-0.593763	4.59531e-22	-0.550762	1.30203e-18	0.318397	1.68121e-06	-0.587737	1.50401e-21	0.471208
blue	17	PRKCH	0.426026	5.58172e-11	0.766658	3.00159e-43	0.655024	5.62498e-28	0.311505	2.88007e-06	-0.76687	2.75679e-43	0.474718	1.35069e-13	0.430427	3.36559e-11	-0.339772	2.90255e-07	-0.723803	1.68741e-36	-0.832968	3.57949e-57	0.813176	1.92933e-52	-0.854282	5.12269e-63	-0.797387	4.71113e-49	-0.687251	1.1253e-31	-0.724073	1.54445e-36	-0.620955	1.58015e-24	-0.681948	4.92693e-31	-0.408792	3.77889e-10	-0.712508	6.28409e-35	-0.532324	2.80812e-17	-0.562238	1.7457e-19	0.13654	0.0445193	-0.571153	3.47043e-20	0.584434
blue	17	NLN	-0.366452	2.67205e-08	-0.721464	3.6223e-36	-0.597984	1.97317e-22	-0.272627	4.69689e-05	0.774609	1.15879e-44	-0.341172	2.57488e-07	-0.313813	2.40857e-06	0.168186	0.0131045	0.668337	1.89776e-29	0.896381	6.59264e-78	-0.897062	3.36975e-78	0.953023	1.71507e-113	0.832697	4.19511e-57	0.674532	3.69001e-30	0.761878	1.99674e-42	0.576562	1.2713e-20	0.75141	1.08785e-40	0.374934	1.19425e-08	0.855416	2.35871e-63	0.499019	4.58483e-15	0.731083	1.48809e-37	-0.259469	0.000110375	0.697578	5.7832e-33	-0.712341
blue	17	BZW1	-0.366002	2.78666e-08	-0.739651	7.69927e-39	-0.551724	1.10347e-18	-0.345782	1.72866e-07	0.771755	3.78324e-44	-0.359288	5.1813e-08	-0.266011	7.2576e-05	0.32148	1.31569e-06	0.74351	1.95243e-39	0.865124	2.3253e-66	-0.908098	3.15395e-83	0.949	9.46359e-110	0.904447	1.6974e-81	0.804319	1.67466e-50	0.868963	1.29538e-67	0.739925	6.99e-39	0.811569	4.41307e-52	0.30104	6.3574e-06	0.826858	1.19798e-55	0.645917	5.18712e-27	0.64005	2.08596e-26	-0.319367	1.55685e-06	0.686203	1.51044e-31	-0.656015
blue	17	CIRH1A	-0.277187	3.45679e-05	-0.667598	2.30119e-29	-0.450707	2.96876e-12	-0.250757	0.000189694	0.660544	1.40909e-28	-0.19374	0.00417433	-0.122703	0.0712441	0.233086	0.000537089	0.640687	1.79605e-26	0.822958	1.04839e-54	-0.944283	9.88487e-106	0.95637	7.28199e-117	0.870324	4.55335e-68	0.76203	1.88072e-42	0.895944	1.01138e-77	0.728588	3.45071e-37	0.87254	8.08625e-69	0.209367	0.00192999	0.893387	1.19243e-76	0.601381	9.90331e-23	0.709281	1.71091e-34	-0.479136	7.44745e-14	0.788916	2.34112e-47	-0.697021
blue	17	ITGB1	0.276662	3.58218e-05	0.663319	6.94762e-29	0.578523	8.79446e-21	0.294428	1.03226e-05	-0.697874	5.30118e-33	0.457738	1.23132e-12	0.414355	2.06259e-10	0.119388	0.0792903	-0.56654	8.05517e-20	-0.717684	1.22429e-35	0.622951	1.01925e-24	-0.691777	3.11189e-32	-0.627214	3.9538e-25	-0.510106	8.94003e-16	-0.509301	1.00858e-15	-0.424225	6.85181e-11	-0.497856	5.42385e-15	-0.526548	7.07491e-17	-0.560291	2.46826e-19	-0.408619	3.85011e-10	-0.453117	2.2007e-12	-0.115856	0.0886529	-0.433984	2.22374e-11	0.537261
blue	17	PSTPIP1	0.276374	3.65257e-05	0.566692	7.83633e-20	0.28407	2.15409e-05	0.302711	5.6137e-06	-0.539304	8.97502e-18	0.176464	0.00918916	0.0245729	0.718888	-0.431219	3.07016e-11	-0.634931	6.85597e-26	-0.715701	2.30129e-35	0.793082	3.50789e-48	-0.837995	1.78872e-58	-0.830668	1.36406e-56	-0.748953	2.70106e-40	-0.822069	1.70681e-54	-0.683614	3.10853e-31	-0.736466	2.34695e-38	-0.161657	0.0171579	-0.716797	1.6246e-35	-0.635793	5.62001e-26	-0.492911	1.10057e-14	0.491999	1.25245e-14	-0.608471	2.28642e-23	0.510578
blue	17	PUS1	-0.275963	3.75533e-05	-0.609735	1.75379e-23	-0.553953	7.50423e-19	-0.137994	0.0422795	0.680958	6.46881e-31	-0.221784	0.00100446	-0.259705	0.000108741	0.0355329	0.602664	0.519991	1.978e-16	0.819999	5.25073e-54	-0.847435	4.82917e-61	0.885879	1.18018e-73	0.704901	6.52123e-34	0.515169	4.15383e-16	0.65272	9.93984e-28	0.435525	1.85571e-11	0.69249	2.53577e-32	0.338671	3.18785e-07	0.85441	4.69438e-63	0.340913	2.63273e-07	0.79378	2.5417e-48	-0.289495	1.4706e-05	0.706455	4.0684e-34	-0.732583
blue	17	STX11	-0.274247	4.21499e-05	-0.590431	8.87892e-22	-0.320283	1.44759e-06	-0.176737	0.0090797	0.582345	4.25608e-21	-0.163981	0.0156049	-0.0210579	0.757744	0.395024	1.6134e-09	0.634578	7.43694e-26	0.774676	1.12667e-44	-0.864998	2.55371e-66	0.894676	3.46566e-77	0.853279	1.01124e-62	0.754458	3.46714e-41	0.852691	1.50337e-62	0.693364	1.97144e-32	0.787245	4.95159e-47	0.175196	0.00971199	0.794467	1.84881e-48	0.600392	1.21139e-22	0.594123	4.27808e-22	-0.536823	1.3504e-17	0.687517	1.04402e-31	-0.597829
blue	17	HSPA9B	-0.273203	4.5198e-05	-0.702567	1.317e-33	-0.508259	1.17861e-15	-0.307923	3.78964e-06	0.76639	3.34266e-43	-0.362988	3.68763e-08	-0.24515	0.000266129	0.244142	0.000282588	0.739935	6.96502e-39	0.911427	7.17759e-85	-0.862831	1.25109e-65	0.949542	3.09207e-110	0.903495	4.67315e-81	0.782089	4.79222e-46	0.808925	1.69158e-51	0.659972	1.62868e-28	0.730916	1.57495e-37	0.344973	1.85465e-07	0.774578	1.17405e-44	0.609932	1.68274e-23	0.583329	3.52521e-21	-0.297005	8.55785e-06	0.616052	4.5774e-24	-0.641109
blue	17	CCL3L1	-0.269561	5.75437e-05	-0.422304	8.51493e-11	-0.410738	3.06147e-10	-0.103567	0.12828	0.459065	1.04061e-12	-0.18043	0.00771148	-0.235768	0.000460857	-0.0323599	0.635456	0.307469	3.92261e-06	0.515492	3.9539e-16	-0.539317	8.95682e-18	0.562843	1.56687e-19	0.391666	2.27586e-09	0.243285	0.000297327	0.349917	1.20245e-07	0.193597	0.00420286	0.434427	2.11132e-11	0.459398	9.97413e-13	0.572957	2.48822e-20	0.0900248	0.186444	0.601345	9.97613e-23	-0.109595	0.107406	0.483241	4.25028e-14	-0.503614
blue	17	BXDC1	-0.269426	5.80566e-05	-0.599479	1.45837e-22	-0.478124	8.54179e-14	-0.129649	0.0565367	0.65474	6.03586e-28	-0.184794	0.006333	-0.170924	0.0116717	0.159353	0.0188299	0.560112	2.54775e-19	0.814258	1.10026e-52	-0.879277	3.44308e-71	0.916944	9.67007e-88	0.766781	2.85706e-43	0.591737	6.86579e-22	0.726844	6.17903e-37	0.508129	1.20167e-15	0.741571	3.90267e-39	0.263779	8.38412e-05	0.872755	6.82758e-69	0.395535	1.53055e-09	0.774724	1.10471e-44	-0.409595	3.46491e-10	0.727351	5.21922e-37	-0.685063
blue	17	NCBP2	-0.482436	4.74748e-14	-0.80677	4.98318e-51	-0.735012	3.88188e-38	-0.404523	5.96893e-10	0.880291	1.47149e-71	-0.55177	1.09473e-18	-0.520836	1.73451e-16	0.229603	0.00065351	0.770714	5.80112e-44	0.919508	3.82732e-89	-0.805297	1.03423e-50	0.902691	1.09119e-80	0.834137	1.7994e-57	0.683839	2.92042e-31	0.677615	1.6091e-30	0.539556	8.60855e-18	0.631865	1.38354e-25	0.438796	1.2599e-11	0.736614	2.22879e-38	0.52499	9.05117e-17	0.602578	7.75175e-23	-0.00399337	0.953361	0.53104	3.45349e-17	-0.587582
blue	17	TRIP10	-0.477956	8.73898e-14	-0.773782	1.636e-44	-0.696373	8.23022e-33	-0.373442	1.3784e-08	0.79025	1.28044e-47	-0.513604	5.27134e-16	-0.491834	1.2821e-14	0.138374	0.0417094	0.672124	7.007e-30	0.806798	4.9129e-51	-0.750562	1.49063e-40	0.804467	1.55709e-50	0.712408	6.48368e-35	0.572792	2.56511e-20	0.609824	1.72138e-23	0.495469	7.6435e-15	0.600159	1.27022e-22	0.607914	2.5693e-23	0.679006	1.10306e-30	0.414808	1.96243e-10	0.599416	1.477e-22	0.0228203	0.738179	0.521881	1.47407e-16	-0.591158
blue	17	MAPK3	0.471091	2.18799e-13	0.851783	2.76366e-62	0.689197	6.494e-32	0.426204	5.46969e-11	-0.826122	1.81172e-55	0.522855	1.26583e-16	0.46287	6.39502e-13	-0.367524	2.41648e-08	-0.820872	3.27359e-54	-0.872052	1.18619e-68	0.86344	8.0259e-66	-0.913018	1.11654e-85	-0.899183	4.0422e-79	-0.81826	1.33429e-53	-0.833107	3.29862e-57	-0.744125	1.56518e-39	-0.755952	1.96735e-41	-0.368684	2.1666e-08	-0.746649	6.27816e-40	-0.681382	5.75778e-31	-0.534829	1.87048e-17	0.139485	0.0400801	-0.598943	1.62552e-22	0.561936
blue	17	TRADD	0.468767	2.97182e-13	0.628466	2.98547e-25	0.366281	2.71491e-08	0.322898	1.17429e-06	-0.594947	3.63005e-22	0.299936	6.89915e-06	0.151011	0.0261178	-0.508009	1.2234e-15	-0.654895	5.80765e-28	-0.711365	8.97628e-35	0.758343	7.87866e-42	-0.80666	5.2643e-51	-0.791858	6.15427e-48	-0.696897	7.06202e-33	-0.756719	1.46846e-41	-0.634165	8.17694e-26	-0.681775	5.16743e-31	-0.214134	0.00150844	-0.677375	1.71728e-30	-0.566717	7.80163e-20	-0.493115	1.06922e-14	0.345083	1.83705e-07	-0.546538	2.67584e-18	0.461434
blue	17	FLJ38984	-0.468343	3.14137e-13	-0.814605	9.18204e-53	-0.680968	6.45155e-31	-0.419269	1.19689e-10	0.845122	2.13335e-60	-0.484082	3.78541e-14	-0.428018	4.44319e-11	0.330095	6.53627e-07	0.782046	4.88392e-46	0.917495	4.8747e-88	-0.885731	1.34483e-73	0.949705	2.2028e-110	0.89329	1.30837e-76	0.784037	2.04839e-46	0.818327	1.28722e-53	0.703286	1.06126e-33	0.766076	3.78975e-43	0.385009	4.45087e-09	0.801505	6.59178e-50	0.63337	9.81141e-26	0.62321	9.62664e-25	-0.15957	0.0186664	0.640178	2.02457e-26	-0.634459
blue	17	PRDX1	-0.466063	4.23057e-13	-0.824786	3.81746e-55	-0.661284	1.16782e-28	-0.385175	4.37789e-09	0.835239	9.36211e-58	-0.460024	9.20924e-13	-0.387824	3.35811e-09	0.350301	1.16237e-07	0.778688	2.07192e-45	0.916631	1.42426e-87	-0.922395	8.82997e-91	0.968182	2.50375e-131	0.905675	4.525e-82	0.804252	1.73071e-50	0.858266	3.26172e-64	0.739449	8.26713e-39	0.814533	9.53362e-53	0.353495	8.74732e-08	0.832528	4.63105e-57	0.629068	2.60709e-25	0.653883	7.46143e-28	-0.221303	0.00103087	0.689524	5.91822e-32	-0.673214
blue	17	TRIM8	0.465151	4.76268e-13	0.752142	8.27895e-41	0.591057	7.85005e-22	0.425682	5.80565e-11	-0.711756	7.94606e-35	0.421958	8.85357e-11	0.355287	7.44694e-08	-0.452515	2.37186e-12	-0.724542	1.32346e-36	-0.74317	2.20548e-39	0.802329	4.42278e-50	-0.819414	7.19482e-54	-0.827615	7.81376e-56	-0.798427	2.87913e-49	-0.826362	1.58329e-55	-0.76357	1.02591e-42	-0.745979	8.0105e-40	-0.178302	0.00847546	-0.692173	2.77757e-32	-0.674759	3.473e-30	-0.47365	1.55774e-13	0.230063	0.000636891	-0.590192	9.30706e-22	0.48669
blue	17	NYD-SP28	0.464273	5.33661e-13	0.742851	2.47216e-39	0.534709	1.90747e-17	0.365502	2.91987e-08	-0.696916	7.02227e-33	0.463133	6.18237e-13	0.354744	7.82032e-08	-0.339031	3.09159e-07	-0.696253	8.52484e-33	-0.778976	1.83192e-45	0.728895	3.11289e-37	-0.798064	3.42048e-49	-0.760493	3.42777e-42	-0.636122	5.2086e-26	-0.65352	8.16051e-28	-0.536177	1.50096e-17	-0.597261	2.283e-22	-0.446552	4.94641e-12	-0.638385	3.07934e-26	-0.533044	2.4995e-17	-0.496488	6.60444e-15	0.0947415	0.164317	-0.482208	4.89813e-14	0.482796
blue	17	MDS2	0.682425	4.32003e-31	0.766737	2.90788e-43	0.632213	1.27792e-25	0.430869	3.19739e-11	-0.718502	9.42147e-36	0.515351	4.03976e-16	0.462781	6.4689e-13	-0.520719	1.76653e-16	-0.698599	4.28278e-33	-0.740841	5.05666e-39	0.70604	4.61513e-34	-0.751656	9.92574e-41	-0.7071	3.34166e-34	-0.584327	2.90995e-21	-0.613042	8.71397e-24	-0.496478	6.61341e-15	-0.564238	1.22018e-19	-0.473074	1.68198e-13	-0.613434	8.01644e-24	-0.51928	2.20817e-16	-0.5009	3.48861e-15	0.0460635	0.499677	-0.449698	3.36273e-12	0.449364
blue	17	SLCO4A1	-0.521735	1.50788e-16	-0.800614	1.01282e-49	-0.67804	1.4342e-30	-0.462421	6.77544e-13	0.839276	8.19535e-59	-0.604825	4.88121e-23	-0.524509	9.76331e-17	0.358693	5.47001e-08	0.77838	2.36211e-45	0.884617	3.58532e-73	-0.717746	1.20012e-35	0.833562	2.52598e-57	0.794847	1.5493e-48	0.653657	7.8886e-28	0.616388	4.25768e-24	0.507438	1.33215e-15	0.546018	2.92164e-18	0.636758	4.49581e-26	0.619194	2.31995e-24	0.547728	2.18656e-18	0.486307	2.78224e-14	0.0683185	0.316463	0.419096	1.22023e-10	-0.486073
blue	17	PSMD11	-0.518617	2.44625e-16	-0.89224	3.53515e-76	-0.69313	2.10884e-32	-0.546077	2.89268e-18	0.850897	4.98798e-62	-0.561655	1.93701e-19	-0.457818	1.21893e-12	0.339032	3.09131e-07	0.825811	2.15631e-55	0.869739	7.14847e-68	-0.868003	2.68926e-67	0.900846	7.41649e-80	0.910479	2.13949e-84	0.886268	8.35502e-74	0.886015	1.04623e-73	0.849981	9.14825e-62	0.810467	7.7455e-52	0.378434	8.50852e-09	0.729837	2.26795e-37	0.752272	7.88484e-41	0.490004	1.65959e-14	-0.0809755	0.23487	0.62673	4.40506e-25	-0.569074
blue	17	E2F6	-0.518359	2.54596e-16	-0.771913	3.54609e-44	-0.695595	1.03253e-32	-0.359237	5.2054e-08	0.804344	1.65439e-50	-0.530766	3.60943e-17	-0.513431	5.41129e-16	0.225525	0.000819243	0.691503	3.3656e-32	0.872417	8.91295e-69	-0.751601	1.01289e-40	0.843823	4.86156e-60	0.739348	8.56854e-39	0.568952	5.19491e-20	0.583857	3.18572e-21	0.432107	2.76885e-11	0.566388	8.28025e-20	0.504995	1.91345e-15	0.692287	2.68823e-32	0.409276	3.58668e-10	0.601247	1.01767e-22	0.0134889	0.843386	0.503816	2.27669e-15	-0.577298
blue	17	LOC149576	0.514138	4.86054e-16	0.882965	1.50726e-72	0.743234	2.1556e-39	0.52207	1.43114e-16	-0.815312	6.34406e-53	0.569348	4.83242e-20	0.522911	1.25486e-16	-0.30302	5.48557e-06	-0.776691	4.83412e-45	-0.78172	5.62592e-46	0.801125	7.92e-50	-0.810487	7.66689e-52	-0.828713	4.18604e-56	-0.826565	1.41223e-55	-0.825477	2.59771e-55	-0.812334	2.97818e-52	-0.766893	2.73145e-43	-0.355511	7.29861e-08	-0.673263	5.17701e-30	-0.725474	9.733e-37	-0.451222	2.78513e-12	0.000159121	0.998141	-0.585295	2.41472e-21	0.503166
blue	17	FLJ10948	0.513509	5.34764e-16	0.829206	3.15945e-56	0.627384	3.80566e-25	0.434077	2.19981e-11	-0.757549	1.06895e-41	0.490691	1.50661e-14	0.415256	1.86801e-10	-0.492482	1.16966e-14	-0.803998	1.96027e-50	-0.804581	1.47243e-50	0.836438	4.5745e-58	-0.874082	2.38458e-69	-0.871889	1.34774e-68	-0.799549	1.68772e-49	-0.831575	8.06622e-57	-0.743705	1.82043e-39	-0.758256	8.14791e-42	-0.309149	3.45124e-06	-0.728949	3.05763e-37	-0.653343	8.52492e-28	-0.525907	7.83059e-17	0.18853	0.00533277	-0.582303	4.29041e-21	0.516977
blue	17	MRPS18C	-0.506033	1.6412e-15	-0.826184	1.7498e-55	-0.716995	1.52529e-35	-0.347941	1.43111e-07	0.823101	9.69095e-55	-0.461957	7.19141e-13	-0.453082	2.21033e-12	0.35838	5.62804e-08	0.757738	9.94001e-42	0.882215	2.8724e-72	-0.907768	4.54938e-83	0.944145	1.27961e-105	0.856213	1.36231e-63	0.728063	4.11465e-37	0.808632	1.96112e-51	0.669766	1.30514e-29	0.790596	1.09429e-47	0.363501	3.51665e-08	0.846532	8.65322e-61	0.584358	2.89296e-21	0.695928	9.37208e-33	-0.184117	0.00653128	0.682434	4.30854e-31	-0.690784
blue	17	ILF2	-0.33891	3.12362e-07	-0.721508	3.57107e-36	-0.503451	2.40183e-15	-0.323964	1.07773e-06	0.699641	3.14851e-33	-0.245285	0.000263985	-0.17272	0.0108088	0.26405	8.23905e-05	0.675173	3.10768e-30	0.817256	2.2767e-53	-0.961439	1.63836e-122	0.958022	1.25615e-118	0.889873	3.20133e-75	0.806919	4.62674e-51	0.936954	3.90742e-100	0.797921	3.66046e-49	0.91528	7.44083e-87	0.213174	0.00158585	0.901126	5.55577e-80	0.661572	1.08525e-28	0.696402	8.16134e-33	-0.428542	4.18365e-11	0.812378	2.91139e-52	-0.719535
blue	17	HMGB2	0.338109	3.34368e-07	0.691523	3.34669e-32	0.582753	3.93649e-21	0.404325	6.09618e-10	-0.655651	4.81367e-28	0.509691	9.51348e-16	0.467114	3.68917e-13	-0.15516	0.0222362	-0.622818	1.04961e-24	-0.653179	8.87687e-28	0.576749	1.22756e-20	-0.6287	2.83216e-25	-0.63168	1.44304e-25	-0.62538	5.95226e-25	-0.575048	1.68725e-20	-0.579342	7.53302e-21	-0.525921	7.81398e-17	-0.373701	1.34453e-08	-0.467799	3.3734e-13	-0.402752	7.20243e-10	-0.288736	1.55205e-05	-0.08567	0.208746	-0.397993	1.18637e-09	0.283486
blue	17	WDR21	-0.423078	7.80276e-11	-0.705461	5.50283e-34	-0.597353	2.24076e-22	-0.406807	4.67766e-10	0.778509	2.23561e-45	-0.507407	1.33817e-15	-0.424125	6.93026e-11	0.362341	3.91482e-08	0.761906	1.97488e-42	0.86139	3.5467e-65	-0.701348	1.89596e-33	0.826382	1.56509e-55	0.821192	2.75158e-54	0.7003	2.58929e-33	0.658354	2.44844e-28	0.547604	2.23287e-18	0.551888	1.07264e-18	0.351489	1.04603e-07	0.619806	2.03077e-24	0.649806	2.02733e-27	0.435212	1.9254e-11	-0.0479481	0.482277	0.405532	5.36122e-10	-0.523392
blue	17	GADD45G	-0.284447	2.09827e-05	-0.666179	3.32614e-29	-0.422647	8.19141e-11	-0.466756	3.86571e-13	0.718962	8.12794e-36	-0.402415	7.46291e-10	-0.20099	0.00293871	0.168993	0.012667	0.678426	1.29145e-30	0.802077	4.99844e-50	-0.723963	1.60124e-36	0.796168	8.35813e-49	0.814003	1.25596e-52	0.794608	1.73103e-48	0.753604	4.785e-41	0.714224	3.66925e-35	0.653536	8.1283e-28	0.379391	7.74921e-09	0.591833	6.73689e-22	0.594229	4.18877e-22	0.371143	1.71659e-08	-0.122772	0.0710861	0.514072	4.90932e-16	-0.484236
blue	17	LOC377960	-0.283735	2.2048e-05	-0.670374	1.11236e-29	-0.474165	1.45424e-13	-0.320475	1.42552e-06	0.716141	2.0013e-35	-0.328356	7.54067e-07	-0.21039	0.00183144	0.324306	1.04835e-06	0.723519	1.85204e-36	0.844951	2.37866e-60	-0.845921	1.28083e-60	0.912636	1.7517e-85	0.896543	5.61879e-78	0.809653	1.17132e-51	0.845128	2.12567e-60	0.72494	1.16101e-36	0.758844	6.49582e-42	0.266718	6.9315e-05	0.761661	2.17341e-42	0.680793	6.76829e-31	0.536165	1.50392e-17	-0.332707	5.26423e-07	0.622542	1.11538e-24	-0.585204
blue	17	AKR1A1	-0.414219	2.09358e-10	-0.793648	2.70143e-48	-0.652385	1.07918e-27	-0.341727	2.45509e-07	0.787446	4.52658e-47	-0.436313	1.69097e-11	-0.397052	1.3082e-09	0.269611	5.73549e-05	0.724628	1.28649e-36	0.892895	1.90409e-76	-0.880722	1.02322e-71	0.926383	3.7827e-93	0.846509	8.78069e-61	0.737346	1.72769e-38	0.793697	2.64103e-48	0.669927	1.25109e-29	0.763952	8.82239e-43	0.355033	7.61907e-08	0.800106	1.2928e-49	0.574164	1.98884e-20	0.638729	2.84166e-26	-0.191433	0.00465602	0.66451	5.1179e-29	-0.671244
blue	17	FLJ21308	0.527468	6.11429e-17	0.74408	1.59048e-39	0.596352	2.74013e-22	0.329003	7.15059e-07	-0.682423	4.32202e-31	0.422439	8.38644e-11	0.38768	3.40699e-09	-0.58441	2.86389e-21	-0.706882	3.57181e-34	-0.735133	3.72385e-38	0.78639	7.24696e-47	-0.817063	2.52087e-53	-0.787242	4.95852e-47	-0.696904	7.04625e-33	-0.759849	4.40239e-42	-0.671982	7.27529e-30	-0.715894	2.16446e-35	-0.232142	0.000566592	-0.708056	2.49363e-34	-0.603461	6.46608e-23	-0.532616	2.67868e-17	0.213105	0.00159152	-0.56959	4.62327e-20	0.463713
blue	17	C20orf53	-0.33207	5.55073e-07	-0.712326	6.6521e-35	-0.537601	1.18844e-17	-0.27188	4.9361e-05	0.735293	3.52294e-38	-0.274789	4.06429e-05	-0.218791	0.00117961	0.243308	0.000296929	0.683532	3.18025e-31	0.872293	9.82122e-69	-0.946828	7.46025e-108	0.977823	5.88609e-148	0.886024	1.03719e-73	0.762201	1.75869e-42	0.873066	5.34242e-69	0.703718	9.31977e-34	0.850212	7.85334e-62	0.278297	3.2057e-05	0.897291	2.68714e-78	0.602014	8.70083e-23	0.720998	4.21403e-36	-0.391297	2.36305e-09	0.765626	4.53511e-43	-0.706548
blue	17	MGC15887	-0.488833	1.9559e-14	-0.863362	8.4957e-66	-0.731458	1.31025e-37	-0.47244	1.82997e-13	0.847685	4.10774e-61	-0.531355	3.28314e-17	-0.50016	3.88534e-15	0.277558	3.37088e-05	0.785982	8.68459e-47	0.883777	7.46215e-73	-0.863043	1.07182e-65	0.915251	7.71233e-87	0.859044	1.88622e-64	0.761239	2.56357e-42	0.792592	4.39465e-48	0.692896	2.25632e-32	0.759508	5.02367e-42	0.480994	5.78321e-14	0.780206	1.0815e-45	0.619671	2.09155e-24	0.607034	3.08645e-23	-0.0725373	0.287432	0.634209	8.09399e-26	-0.625171
blue	17	TD-60	-0.488157	2.14988e-14	-0.841622	1.93022e-59	-0.687728	9.83831e-32	-0.42929	3.83811e-11	0.822658	1.23612e-54	-0.49564	7.45824e-15	-0.444025	6.72523e-12	0.351156	1.07746e-07	0.790896	9.55e-48	0.87434	1.93927e-69	-0.874328	1.95808e-69	0.919111	6.35114e-89	0.890578	1.66985e-75	0.806684	5.20027e-51	0.839331	7.92522e-59	0.74567	8.96044e-40	0.784487	1.6805e-46	0.343326	2.13916e-07	0.783769	2.30363e-46	0.700893	2.17077e-33	0.588976	1.18094e-21	-0.139929	0.0394449	0.633564	9.38548e-26	-0.60864
blue	17	HOMER1	-0.36368	3.45879e-08	-0.695096	1.19403e-32	-0.58486	2.62629e-21	-0.304643	4.85717e-06	0.780679	8.82114e-46	-0.406278	4.95047e-10	-0.349907	1.20351e-07	0.213661	0.00154613	0.703721	9.30975e-34	0.900107	1.5812e-79	-0.804855	1.28649e-50	0.907144	9.07974e-83	0.824409	4.70744e-55	0.650536	1.69708e-27	0.680757	6.83508e-31	0.503389	2.42388e-15	0.62932	2.4627e-25	0.394454	1.71088e-09	0.755341	2.48177e-41	0.527056	6.52739e-17	0.62281	1.05141e-24	-0.167007	0.013767	0.54832	1.97698e-18	-0.63198
blue	17	NFKBIB	-0.363336	3.57085e-08	-0.703043	1.14164e-33	-0.450888	2.90282e-12	-0.344987	1.85248e-07	0.702176	1.48043e-33	-0.303261	5.38753e-06	-0.15457	0.0227556	0.296712	8.74338e-06	0.693031	2.17021e-32	0.815953	4.52948e-53	-0.891264	8.82703e-76	0.915927	3.38303e-87	0.877406	1.61902e-70	0.818383	1.24982e-53	0.895378	1.75555e-77	0.784445	1.71203e-46	0.837885	1.91146e-58	0.249942	0.000199363	0.804515	1.52057e-50	0.623692	8.65436e-25	0.588537	1.2869e-21	-0.36393	3.37967e-08	0.71309	5.23786e-35	-0.602281
blue	17	C20orf108	0.483203	4.27259e-14	0.84337	6.46766e-60	0.62276	1.06306e-24	0.464305	5.31443e-13	-0.751698	9.77031e-41	0.465958	4.28868e-13	0.381202	6.48834e-09	-0.376137	1.06338e-08	-0.774262	1.33952e-44	-0.806075	7.03819e-51	0.847977	3.39688e-61	-0.867495	3.95003e-67	-0.87395	2.64806e-69	-0.832678	4.24131e-57	-0.860381	7.30327e-65	-0.794253	2.04182e-48	-0.792167	5.34261e-48	-0.334758	4.4355e-07	-0.722868	2.29228e-36	-0.73988	7.10219e-39	-0.491563	1.33208e-14	0.178627	0.00835459	-0.624616	7.0533e-25	0.552711
blue	17	RIOK1	-0.362758	3.76686e-08	-0.716804	1.62126e-35	-0.531408	3.2551e-17	-0.286217	1.8538e-05	0.737138	1.85775e-38	-0.303323	5.36286e-06	-0.233946	0.000511468	0.286163	1.86083e-05	0.696841	7.17728e-33	0.864431	3.88031e-66	-0.917726	3.65162e-88	0.956537	4.8647e-117	0.875205	9.6928e-70	0.740815	5.10233e-39	0.8366	4.14872e-58	0.66343	6.75333e-29	0.794854	1.54401e-48	0.270836	5.28988e-05	0.855442	2.3165e-63	0.596522	2.64859e-22	0.687798	9.6446e-32	-0.35993	4.88563e-08	0.70508	6.17633e-34	-0.679592
blue	17	WDR36	-0.362268	3.94125e-08	-0.730805	1.63495e-37	-0.557343	4.15278e-19	-0.351209	1.07245e-07	0.746141	7.55092e-40	-0.296376	8.96046e-06	-0.244479	0.000276982	0.215727	0.00138753	0.680997	6.40055e-31	0.848814	1.96841e-61	-0.932769	3.11386e-97	0.952513	5.32471e-113	0.875016	1.12828e-69	0.776919	4.3907e-45	0.876021	5.01282e-70	0.731571	1.26106e-37	0.855549	2.15202e-63	0.271427	5.08703e-05	0.876095	4.71933e-70	0.621649	1.35703e-24	0.695192	1.16099e-32	-0.339776	2.90142e-07	0.762168	1.78215e-42	-0.669463
blue	17	PHC1	0.504306	2.11823e-15	0.867387	4.28611e-67	0.689124	6.6297e-32	0.511458	7.29345e-16	-0.801651	6.14409e-50	0.544671	3.6667e-18	0.477906	8.79738e-14	-0.334413	4.56542e-07	-0.792494	4.59754e-48	-0.812098	3.36305e-52	0.825369	2.75921e-55	-0.853041	1.18767e-62	-0.861085	4.41344e-65	-0.821211	2.7231e-54	-0.828925	3.70998e-56	-0.779345	1.56482e-45	-0.758477	7.48161e-42	-0.440089	1.07983e-11	-0.694635	1.3647e-32	-0.679435	9.81168e-31	-0.475558	1.2069e-13	0.0744162	0.275096	-0.585519	2.31254e-21	0.498141
blue	17	MRPL3	-0.338028	3.3667e-07	-0.700768	2.2529e-33	-0.550938	1.26327e-18	-0.274248	4.21457e-05	0.713934	4.01908e-35	-0.258483	0.000117464	-0.233295	0.000530767	0.226535	0.000774923	0.655624	4.84542e-28	0.831014	1.11713e-56	-0.928807	1.18217e-94	0.949272	5.41229e-110	0.854638	4.01891e-63	0.718476	9.49979e-36	0.849338	1.39632e-61	0.671711	7.81601e-30	0.838375	1.41992e-58	0.260155	0.000105681	0.899186	4.03213e-79	0.61401	7.08942e-24	0.735573	3.19816e-38	-0.374069	1.29791e-08	0.758114	8.60405e-42	-0.718016
blue	17	MRPL12	-0.358105	5.77073e-08	-0.71386	4.11419e-35	-0.577835	1.00116e-20	-0.267048	6.78408e-05	0.753177	5.61805e-41	-0.318046	1.72849e-06	-0.282988	2.32226e-05	0.19794	0.0034112	0.653446	8.31038e-28	0.867115	5.26182e-67	-0.907374	7.03842e-83	0.944793	3.78188e-106	0.826097	1.83713e-55	0.692092	2.84285e-32	0.799499	1.72841e-49	0.634047	8.40159e-26	0.790765	1.01366e-47	0.327984	7.77398e-07	0.861514	3.24379e-65	0.504388	2.09263e-15	0.725966	8.2704e-37	-0.300892	6.42776e-06	0.725703	9.02216e-37	-0.717376
blue	17	PYCR1	-0.35782	5.92242e-08	-0.740229	6.27953e-39	-0.555931	5.31722e-19	-0.30021	6.7608e-06	0.736874	2.03643e-38	-0.301141	6.31014e-06	-0.244526	0.00027621	0.295812	9.33631e-06	0.696988	6.87548e-33	0.867681	3.4316e-67	-0.952618	4.2226e-113	0.975178	9.3178e-143	0.890654	1.557e-75	0.783765	2.30731e-46	0.894658	3.52446e-77	0.748042	3.77425e-40	0.874549	1.64132e-69	0.252072	0.000175016	0.896381	6.5903e-78	0.613183	8.45744e-24	0.71109	9.77465e-35	-0.384465	4.69859e-09	0.777822	2.99461e-45	-0.686884
blue	17	MRPS17	-0.413969	2.15188e-10	-0.78662	6.54276e-47	-0.632403	1.22365e-25	-0.328017	7.75301e-07	0.778745	2.02202e-45	-0.348428	1.37122e-07	-0.319573	1.53162e-06	0.279648	2.92324e-05	0.710407	1.20815e-34	0.872012	1.22477e-68	-0.967376	3.53323e-130	0.977546	2.19805e-147	0.880598	1.13613e-71	0.773166	2.11268e-44	0.893092	1.57862e-76	0.749724	2.03265e-40	0.884916	2.75861e-73	0.309253	3.42391e-06	0.909816	4.56034e-84	0.613292	8.26321e-24	0.738336	1.22216e-38	-0.322969	1.16766e-06	0.788713	2.56437e-47	-0.724141
blue	17	ASC	0.333323	5.00099e-07	0.653695	7.8162e-28	0.370554	1.81527e-08	0.443153	7.473e-12	-0.619296	2.26914e-24	0.234979	0.00048218	0.090425	0.184485	-0.247187	0.00023554	-0.635951	5.41856e-26	-0.748395	3.31556e-40	0.837261	2.7876e-58	-0.865684	1.53444e-66	-0.832778	4.00083e-57	-0.758325	7.93323e-42	-0.839002	9.69001e-59	-0.710321	1.24084e-34	-0.787652	4.12768e-47	-0.289608	1.45889e-05	-0.763993	8.6815e-43	-0.611416	1.23037e-23	-0.556754	4.60439e-19	0.378544	8.41735e-09	-0.676292	2.30063e-30	0.543039
blue	17	MAPK6	-0.410165	3.25787e-10	-0.706657	3.82483e-34	-0.472553	1.80258e-13	-0.402316	7.54201e-10	0.703395	1.02697e-33	-0.333854	4.78425e-07	-0.200039	0.00307924	0.401125	8.54957e-10	0.719144	7.66666e-36	0.764037	8.53181e-43	-0.85838	3.01148e-64	0.8729	6.09138e-69	0.856408	1.19032e-63	0.799954	1.39023e-49	0.872113	1.13145e-68	0.780642	8.96275e-46	0.806969	4.51332e-51	0.270271	5.49142e-05	0.762598	1.50504e-42	0.668055	2.04282e-29	0.568191	5.9684e-20	-0.320463	1.42689e-06	0.656698	3.70794e-28	-0.618728
blue	17	MGC2647	0.410061	3.29482e-10	0.752217	8.048e-41	0.616411	4.23716e-24	0.301368	6.20456e-06	-0.731514	1.28553e-37	0.460133	9.08229e-13	0.392411	2.10938e-09	-0.361584	4.19777e-08	-0.728133	4.01842e-37	-0.751268	1.1468e-40	0.78592	8.92543e-47	-0.805151	1.11182e-50	-0.788616	2.67955e-47	-0.732735	8.48352e-38	-0.760537	3.37001e-42	-0.696818	7.2257e-33	-0.698824	4.00763e-33	-0.276218	3.69123e-05	-0.671291	8.73345e-30	-0.563167	1.4787e-19	-0.503142	2.51365e-15	0.151331	0.0257985	-0.554712	6.57761e-19	0.569595
blue	17	MGC13096	-0.407169	4.49972e-10	-0.79855	2.71664e-49	-0.628808	2.76427e-25	-0.372328	1.53337e-08	0.808629	1.96372e-51	-0.414949	1.93203e-10	-0.346078	1.6845e-07	0.275059	3.99128e-05	0.757217	1.21408e-41	0.916678	1.34324e-87	-0.924621	4.37108e-92	0.974547	1.33519e-141	0.911746	4.95658e-85	0.81418	1.14596e-52	0.873386	4.14452e-69	0.748442	3.25974e-40	0.830868	1.21507e-56	0.321249	1.34019e-06	0.848509	2.40309e-61	0.636878	4.3718e-26	0.646095	4.97025e-27	-0.249188	0.000208707	0.712594	6.1174e-35	-0.662557
blue	17	LOC253018	0.486354	2.76409e-14	0.765455	4.85579e-43	0.688494	7.92443e-32	0.32285	1.17881e-06	-0.798568	2.69275e-49	0.484083	3.78485e-14	0.452146	2.48331e-12	-0.222195	0.000982392	-0.658916	2.12575e-28	-0.808033	2.64982e-51	0.772739	2.52134e-44	-0.826192	1.74117e-55	-0.727784	4.51608e-37	-0.584824	2.64432e-21	-0.633813	8.86447e-26	-0.501946	2.99472e-15	-0.629385	2.42702e-25	-0.392029	2.19331e-09	-0.724484	1.34929e-36	-0.467837	3.35671e-13	-0.626069	5.1056e-25	0.013417	0.844209	-0.559013	3.09484e-19	0.618399
blue	17	IL4I1	-0.406172	5.00664e-10	-0.810386	8.07349e-52	-0.627095	4.06046e-25	-0.449219	3.56727e-12	0.836805	3.66964e-58	-0.51009	8.96061e-16	-0.389562	2.81784e-09	0.246395	0.000247019	0.783461	2.63607e-46	0.919836	2.51172e-89	-0.842679	9.9834e-60	0.91565	4.74562e-87	0.894676	3.4664e-77	0.823238	8.98863e-55	0.811301	5.06088e-52	0.738036	1.35744e-38	0.7351	3.76568e-38	0.470532	2.3556e-13	0.722894	2.27284e-36	0.633424	9.68957e-26	0.519764	2.04885e-16	-0.104788	0.123816	0.592678	5.69966e-22	-0.582924
blue	17	LTA	-0.336929	3.69483e-07	-0.680148	8.077e-31	-0.531242	3.34341e-17	-0.239613	0.000368951	0.705868	4.86266e-34	-0.241251	0.000335219	-0.214243	0.00149988	0.15843	0.019538	0.61287	9.03853e-24	0.849265	1.46462e-61	-0.923375	2.37741e-91	0.947956	7.90214e-109	0.819182	8.14969e-54	0.679438	9.80449e-31	0.811951	3.62664e-52	0.629179	2.54225e-25	0.818297	1.30835e-53	0.287949	1.64089e-05	0.896635	5.13251e-78	0.502871	2.61546e-15	0.758989	6.1425e-42	-0.369785	1.95252e-08	0.77039	6.62211e-44	-0.719688
blue	17	HUMAUANTIG	-0.33653	3.82152e-07	-0.723248	2.0244e-36	-0.556945	4.45299e-19	-0.279924	2.86854e-05	0.773427	1.89571e-44	-0.358445	5.59517e-08	-0.280059	2.842e-05	0.258598	0.000116616	0.728315	3.78199e-37	0.921551	2.69982e-90	-0.893658	9.20586e-77	0.971223	6.00482e-136	0.896994	3.60258e-78	0.753223	5.52165e-41	0.808578	2.01558e-51	0.637532	3.75588e-26	0.752886	6.26651e-41	0.324421	1.03865e-06	0.828834	3.9084e-56	0.590554	8.66791e-22	0.651946	1.20189e-27	-0.304865	4.77663e-06	0.655629	4.8397e-28	-0.650235
blue	17	VDAC1	-0.356063	6.94411e-08	-0.681888	5.00922e-31	-0.52326	1.1881e-16	-0.272628	4.69647e-05	0.678252	1.35412e-30	-0.234736	0.000488923	-0.204978	0.00241043	0.252093	0.000174797	0.636866	4.38407e-26	0.786703	6.30388e-47	-0.908385	2.28886e-83	0.914358	2.26556e-86	0.839608	6.6882e-59	0.716194	1.96792e-35	0.849006	1.73596e-61	0.68179	5.14589e-31	0.833604	2.4639e-57	0.222197	0.000982251	0.874418	1.82272e-69	0.647662	3.40855e-27	0.708352	2.27747e-34	-0.38342	5.21232e-09	0.745357	1.00349e-39	-0.677453
blue	17	LOC113251	-0.419811	1.12658e-10	-0.778623	2.12981e-45	-0.605481	4.26147e-23	-0.373652	1.35083e-08	0.784203	1.90368e-46	-0.353119	9.04637e-08	-0.293583	1.09733e-05	0.298124	7.88437e-06	0.727276	5.35032e-37	0.861628	2.988e-65	-0.953383	7.64576e-114	0.967548	2.01821e-130	0.896635	5.1327e-78	0.806637	5.32467e-51	0.906356	2.1564e-82	0.777202	3.8958e-45	0.880535	1.19823e-71	0.259984	0.000106835	0.884886	2.8335e-73	0.659577	1.79925e-28	0.69445	1.44012e-32	-0.317512	1.80288e-06	0.768553	1.39834e-43	-0.697594
blue	17	POLR1C	-0.418034	1.37354e-10	-0.797311	4.88346e-49	-0.608273	2.38316e-23	-0.404098	6.24498e-10	0.800173	1.25199e-49	-0.396453	1.39206e-09	-0.324793	1.00788e-06	0.244505	0.000276546	0.736695	2.16725e-38	0.899023	4.75139e-79	-0.930436	1.07242e-95	0.969127	1.02906e-132	0.896573	5.45636e-78	0.803427	2.59219e-50	0.876674	2.9486e-70	0.749155	2.50731e-40	0.842315	1.25351e-59	0.335383	4.2089e-07	0.853221	1.0516e-62	0.623658	8.71975e-25	0.659929	1.64626e-28	-0.252501	0.000170464	0.733127	7.41957e-38	-0.687685
blue	17	MGC26694	0.332363	5.41734e-07	0.754133	3.91943e-41	0.534504	1.97211e-17	0.352859	9.25873e-08	-0.747625	4.39755e-40	0.411603	2.78689e-10	0.28739	1.70691e-05	-0.384979	4.46425e-09	-0.786324	7.46189e-47	-0.847713	4.03451e-61	0.844129	4.00833e-60	-0.91024	2.81296e-84	-0.920823	6.99862e-90	-0.85465	3.9851e-63	-0.860183	8.41347e-65	-0.766699	2.95247e-43	-0.760638	3.23954e-42	-0.260865	0.00010102	-0.732155	1.03368e-37	-0.682146	4.66542e-31	-0.495141	8.01039e-15	0.279468	2.95944e-05	-0.591912	6.63228e-22	0.509615
blue	17	LOC129401	-0.332112	5.53126e-07	-0.696139	8.81249e-33	-0.537525	1.20334e-17	-0.283338	2.2665e-05	0.760954	2.86481e-42	-0.340903	2.63489e-07	-0.25952	0.00011002	0.188313	0.00538691	0.689106	6.66412e-32	0.880533	1.2e-71	-0.858364	3.04431e-64	0.93647	8.65874e-100	0.856473	1.13835e-63	0.706981	3.46512e-34	0.764898	6.06084e-43	0.587829	1.47743e-21	0.722568	2.5278e-36	0.314654	2.2558e-06	0.811806	3.9071e-52	0.560989	2.18053e-19	0.655209	5.37179e-28	-0.266548	7.00872e-05	0.636892	4.35809e-26	-0.64521
blue	17	PLCG1	0.491705	1.30566e-14	0.806077	7.03297e-51	0.604323	5.4144e-23	0.378708	8.28429e-09	-0.739373	8.49124e-39	0.473816	1.52358e-13	0.389727	2.77124e-09	-0.475135	1.27731e-13	-0.788335	3.04e-47	-0.800112	1.28886e-49	0.823221	9.07128e-55	-0.870918	2.87455e-68	-0.860856	5.20045e-65	-0.774026	1.47789e-44	-0.808208	2.42709e-51	-0.714598	3.26134e-35	-0.739672	7.64447e-39	-0.34346	2.1145e-07	-0.727103	5.66862e-37	-0.628511	2.95529e-25	-0.526383	7.2625e-17	0.202551	0.00272058	-0.571945	2.99955e-20	0.455666
blue	17	FKSG32	-0.498511	4.93458e-15	-0.885267	2.02598e-73	-0.733489	6.55301e-38	-0.538936	9.53771e-18	0.88146	5.46989e-72	-0.615761	4.87331e-24	-0.535624	1.64299e-17	0.28851	1.57712e-05	0.834706	1.28467e-57	0.892432	2.94918e-76	-0.812704	2.46162e-52	0.880168	1.63219e-71	0.882108	3.14681e-72	0.837967	1.81865e-58	0.795658	1.06105e-48	0.752686	6.75367e-41	0.718146	1.05604e-35	0.417438	1.46743e-10	0.684281	2.58336e-31	0.655436	5.0778e-28	0.474252	1.43752e-13	0.0225822	0.740813	0.547182	2.39872e-18	-0.551324
blue	17	NP	-0.503405	2.41847e-15	-0.792437	4.71865e-48	-0.769568	9.2614e-44	-0.388551	3.12105e-09	0.843514	5.90679e-60	-0.509198	1.02436e-15	-0.531549	3.18203e-17	0.0186374	0.784866	0.62631	4.83907e-25	0.815857	4.76391e-53	-0.790982	9.17959e-48	0.823862	6.37267e-55	0.695516	1.05674e-32	0.571269	3.39767e-20	0.627279	3.89664e-25	0.508129	1.2017e-15	0.664452	5.19426e-29	0.507666	1.28759e-15	0.753606	4.77987e-41	0.418017	1.37612e-10	0.685166	2.01852e-31	0.0773242	0.25672	0.621439	1.42094e-24	-0.67562
blue	17	PRDX3	-0.503223	2.48373e-15	-0.852018	2.36155e-62	-0.743926	1.68124e-39	-0.430324	3.406e-11	0.861609	3.0299e-65	-0.574389	1.90747e-20	-0.52391	1.07281e-16	0.381287	6.43448e-09	0.831794	7.10322e-57	0.877876	1.09998e-70	-0.824051	5.73997e-55	0.887886	1.95871e-74	0.887028	4.2381e-74	0.784802	1.46335e-46	0.782382	4.22026e-46	0.693723	1.77731e-32	0.702443	1.36658e-33	0.385799	4.11358e-09	0.719621	6.57507e-36	0.752164	8.20851e-41	0.529003	4.7871e-17	-0.0435016	0.523851	0.528924	4.84814e-17	-0.612001
blue	17	LOC89894	0.333531	4.9149e-07	0.669865	1.27185e-29	0.489595	1.75754e-14	0.22283	0.000949106	-0.651132	1.46718e-27	0.375281	1.15507e-08	0.295534	9.52687e-06	-0.449627	3.39224e-12	-0.695367	1.1036e-32	-0.791047	8.91458e-48	0.746681	6.20461e-40	-0.830753	1.29861e-56	-0.795234	1.29355e-48	-0.662177	9.30278e-29	-0.689893	5.32888e-32	-0.556497	4.81633e-19	-0.613389	8.09329e-24	-0.325164	9.78046e-07	-0.658815	2.18082e-28	-0.543298	4.61773e-18	-0.488004	2.19625e-14	0.260171	0.000105577	-0.49505	8.11534e-15	0.465737
blue	17	ARHGAP12	0.492711	1.13222e-14	0.882108	3.14754e-72	0.745851	8.3893e-40	0.464196	5.38991e-13	-0.846732	7.60574e-61	0.53734	1.24046e-17	0.490314	1.58858e-14	-0.254331	0.000152259	-0.773934	1.53519e-44	-0.859699	1.1863e-64	0.870778	3.20545e-68	-0.892007	4.39956e-76	-0.864088	4.99372e-66	-0.805967	7.42512e-51	-0.833488	2.63724e-57	-0.769481	9.59474e-44	-0.793415	3.00844e-48	-0.431815	2.86482e-11	-0.760426	3.51915e-42	-0.704089	8.33352e-34	-0.562747	1.59412e-19	0.0510286	0.454554	-0.649344	2.26854e-27	0.66409
blue	17	RERE	0.498102	5.23452e-15	0.853549	8.42661e-63	0.68569	1.7439e-31	0.441625	8.98326e-12	-0.817512	1.98707e-53	0.563745	1.333e-19	0.484547	3.55047e-14	-0.489357	1.81737e-14	-0.831307	9.42734e-57	-0.855554	2.14582e-63	0.824962	3.46265e-55	-0.88086	9.10284e-72	-0.890938	1.196e-75	-0.818835	9.81497e-54	-0.812738	2.41895e-52	-0.744539	1.34845e-39	-0.721464	3.62242e-36	-0.408377	3.95189e-10	-0.688342	8.27266e-32	-0.682675	4.03201e-31	-0.471868	1.97417e-13	0.115231	0.0903991	-0.543621	4.37439e-18	0.49227
blue	17	NOLA3	-0.49696	6.17116e-15	-0.825169	3.08607e-55	-0.698305	4.66997e-33	-0.362142	3.9874e-08	0.83448	1.46865e-57	-0.469038	2.86772e-13	-0.430319	3.40787e-11	0.314829	2.22519e-06	0.744825	1.216e-39	0.894503	4.09571e-77	-0.903486	4.71931e-81	0.945658	7.26586e-107	0.857119	7.26677e-64	0.739735	7.47533e-39	0.8075	3.46204e-51	0.678116	1.40495e-30	0.794289	2.00728e-48	0.385669	4.16755e-09	0.838073	1.7053e-58	0.561439	2.01308e-19	0.692617	2.44491e-32	-0.168448	0.0129606	0.69227	2.70095e-32	-0.687988
blue	17	CGI-04	-0.496226	6.85771e-15	-0.830458	1.54005e-56	-0.702028	1.54743e-33	-0.447367	4.4776e-12	0.836952	3.35728e-58	-0.455488	1.63537e-12	-0.416952	1.54871e-10	0.261518	9.69043e-05	0.744124	1.56588e-39	0.859686	1.19781e-64	-0.91349	6.38032e-86	0.93018	1.57077e-95	0.871967	1.26859e-68	0.796446	7.33773e-49	0.864136	4.82014e-66	0.766637	3.02641e-43	0.841129	2.62062e-59	0.335169	4.28511e-07	0.839758	6.10005e-59	0.677114	1.84281e-30	0.658461	2.38358e-28	-0.157285	0.0204483	0.717084	1.48281e-35	-0.67853
blue	17	HSA9761	-0.421204	9.63722e-11	-0.737875	1.43626e-38	-0.630588	1.84917e-25	-0.270085	5.55892e-05	0.772169	3.19034e-44	-0.361121	4.38023e-08	-0.353437	8.79261e-08	0.175933	0.00940477	0.649672	2.09465e-27	0.878056	9.48811e-71	-0.884999	2.56552e-73	0.932385	5.62412e-97	0.79386	2.44923e-48	0.629685	2.26825e-25	0.725418	9.91426e-37	0.537419	1.22454e-17	0.737183	1.82882e-38	0.362511	3.85387e-08	0.853623	8.01578e-63	0.448364	3.96273e-12	0.746136	7.56433e-40	-0.219073	0.00116198	0.697612	5.72654e-33	-0.714849
brown	10	RAN	-0.297551	8.2228e-06	-0.685877	1.65482e-31	-0.479861	6.74897e-14	-0.307952	3.78106e-06	0.643803	8.59568e-27	-0.200712	0.00297919	-0.148647	0.0285793	0.27629	3.6733e-05	0.641975	1.32594e-26	0.742999	2.34417e-39	-0.941418	1.85718e-103	0.908727	1.56048e-83	0.849057	1.67876e-61	0.788837	2.42516e-47	0.941253	2.48731e-103	0.823455	7.97551e-55	0.926425	3.56925e-93	0.16876	0.0127918	0.880683	1.05767e-71	0.680945	6.49131e-31	0.674695	3.53269e-30	-0.45844	1.12657e-12	0.814499	9.70081e-53	-0.696032
brown	10	RAB7	-0.296809	8.68157e-06	-0.610054	1.63994e-23	-0.377535	9.28615e-09	-0.339337	3.01225e-07	0.487894	2.23027e-14	-0.128798	0.0581909	-0.0706942	0.299888	0.274528	4.13607e-05	0.544138	4.01061e-18	0.564941	1.0753e-19	-0.828171	5.69884e-56	0.749123	2.53696e-40	0.745964	8.05353e-40	0.776107	6.18303e-45	0.928045	3.55907e-94	0.880462	1.27439e-71	0.909249	8.66363e-84	0.0255628	0.70807	0.76303	1.26951e-42	0.737658	1.54956e-38	0.515696	3.83202e-16	-0.449916	3.27354e-12	0.770693	5.85023e-44	-0.569234
brown	10	GIT2	0.620374	1.79399e-24	0.866902	6.17241e-67	0.68545	1.86487e-31	0.575201	1.63989e-20	-0.737631	1.56394e-38	0.559903	2.64394e-19	0.508278	1.17541e-15	-0.552666	9.37899e-19	-0.793701	2.63575e-48	-0.710424	1.20208e-34	0.779624	1.38835e-45	-0.776518	5.20036e-45	-0.806975	4.49976e-51	-0.779855	1.25742e-45	-0.813956	1.28721e-52	-0.789515	1.78599e-47	-0.737197	1.81945e-38	-0.371863	1.60282e-08	-0.640189	2.01899e-26	-0.752061	8.53305e-41	-0.423313	7.59764e-11	0.071063	0.297367	-0.539555	8.6099e-18	0.46846
brown	10	GALR2	-0.252806	0.000167293	-0.44764	4.33046e-12	-0.278518	3.15788e-05	-0.251046	0.000186377	0.288859	1.5385e-05	-0.00184684	0.978421	-0.00693366	0.919113	0.244005	0.000284899	0.297971	7.97302e-06	0.256977	0.000129117	-0.661101	1.22324e-28	0.493989	9.44194e-15	0.473201	1.65387e-13	0.56209	1.79253e-19	0.764716	6.51618e-43	0.78431	1.8165e-46	0.807164	4.09361e-51	-0.123027	0.0704963	0.612171	1.04849e-23	0.510638	8.25215e-16	0.445745	5.45833e-12	-0.426377	5.36277e-11	0.719015	7.99132e-36	-0.437851
brown	10	NUCB2	0.651885	1.21997e-27	0.644167	7.88203e-27	0.397308	1.27403e-09	0.485399	3.15561e-14	-0.48761	2.32059e-14	0.329209	7.03071e-07	0.222594	0.000961376	-0.631959	1.35421e-25	-0.564711	1.12075e-19	-0.511733	6.99724e-16	0.637786	3.54053e-26	-0.601134	1.04149e-22	-0.62547	5.83492e-25	-0.620455	1.76255e-24	-0.68929	6.32382e-32	-0.644795	6.78437e-27	-0.637719	3.59621e-26	-0.165258	0.0148049	-0.531085	3.42903e-17	-0.591886	6.66638e-22	-0.349977	1.19608e-07	0.218689	0.001186	-0.49077	1.48984e-14	0.346788
brown	10	NDFIP2	-0.301917	5.95631e-06	-0.683478	3.22775e-31	-0.454591	1.83024e-12	-0.386669	3.7708e-09	0.626113	5.05633e-25	-0.268981	5.97791e-05	-0.167131	0.0136962	0.312718	2.62228e-06	0.66643	3.11705e-29	0.691489	3.37866e-32	-0.850662	5.82873e-62	0.821106	2.88317e-54	0.8486	2.26355e-61	0.861029	4.59566e-65	0.9432	7.39028e-105	0.907501	6.11789e-83	0.877422	1.59801e-70	0.120482	0.0765575	0.743046	2.30522e-39	0.803523	2.473e-50	0.473581	1.57224e-13	-0.362377	3.90201e-08	0.704444	7.48576e-34	-0.556863
brown	10	C14orf93	0.299447	7.15252e-06	0.58951	1.06385e-21	0.280354	2.78508e-05	0.323565	1.11297e-06	-0.450416	3.07754e-12	0.111075	0.102713	0.00441921	0.948394	-0.391959	2.20902e-09	-0.555997	5.25681e-19	-0.589174	1.13616e-21	0.796403	7.48486e-49	-0.756744	1.4549e-41	-0.755793	2.0906e-41	-0.751068	1.23524e-40	-0.872559	7.96633e-69	-0.781775	5.49185e-46	-0.822759	1.1694e-54	-0.0849849	0.212422	-0.711422	8.81807e-35	-0.66425	5.47198e-29	-0.479112	7.47167e-14	0.514806	4.3904e-16	-0.6962	8.65667e-33	0.50741
brown	10	FLJ32001	0.28532	1.97403e-05	0.482251	4.86934e-14	0.354449	8.02982e-08	0.260861	0.000101048	-0.361646	4.17405e-08	0.0853263	0.210585	0.111621	0.101024	-0.220167	0.00109589	-0.335654	4.11394e-07	-0.359598	5.03644e-08	0.647964	3.16931e-27	-0.523385	1.16497e-16	-0.473129	1.66981e-13	-0.516472	3.40269e-16	-0.696905	7.04353e-33	-0.677601	1.61537e-30	-0.724687	1.26202e-36	-0.0881549	0.195796	-0.594429	4.02489e-22	-0.401886	7.89124e-10	-0.468938	2.90558e-13	0.303709	5.21004e-06	-0.667904	2.12487e-29	0.550695
brown	10	KPNA2	-0.301906	5.96099e-06	-0.674288	3.93879e-30	-0.384062	4.89095e-09	-0.374926	1.19522e-08	0.63792	3.43191e-26	-0.264426	8.04159e-05	-0.0951744	0.162389	0.383318	5.26558e-09	0.711275	9.22973e-35	0.750618	1.4601e-40	-0.866731	7.02154e-67	0.872974	5.74246e-69	0.903209	6.32587e-81	0.883092	1.35056e-72	0.948345	3.60045e-109	0.875459	7.89762e-70	0.855274	2.60005e-63	0.143823	0.0342231	0.754496	3.41727e-41	0.797868	3.75262e-49	0.489656	1.74272e-14	-0.429303	3.83238e-11	0.679422	9.84828e-31	-0.563051
brown	10	SLC40A1	0.55992	2.6359e-19	0.421777	9.03603e-11	0.195463	0.00384443	0.337364	3.56151e-07	-0.230667	0.000615697	0.0693956	0.308875	0.0266712	0.696025	-0.56462	1.13927e-19	-0.324189	1.05829e-06	-0.2969	8.62361e-06	0.544864	3.54978e-18	-0.456861	1.37579e-12	-0.421207	9.63367e-11	-0.398937	1.07529e-09	-0.571021	3.55583e-20	-0.49387	9.60322e-15	-0.577034	1.16365e-20	-0.124079	0.0681081	-0.502733	2.66906e-15	-0.395759	1.49566e-09	-0.392358	2.12077e-09	0.390099	2.66873e-09	-0.507384	1.34288e-15	0.277642
brown	10	ADA	0.289326	1.48837e-05	0.427493	4.71922e-11	0.187797	0.00551712	0.229322	0.000663843	-0.336301	3.89583e-07	0.161821	0.0170444	0.0371246	0.586504	-0.625659	5.59363e-25	-0.5327	2.64247e-17	-0.46477	5.00369e-13	0.568493	5.64909e-20	-0.578488	8.85129e-21	-0.629676	2.27291e-25	-0.612609	9.55538e-24	-0.66061	1.38556e-28	-0.598549	1.76051e-22	-0.554866	6.40316e-19	0.122192	0.0724403	-0.474346	1.41964e-13	-0.557835	3.80854e-19	-0.269645	5.72247e-05	0.471997	1.94063e-13	-0.391069	2.41854e-09	0.230824
brown	10	BAG3	0.57221	2.85641e-20	0.561377	2.03525e-19	0.490514	1.54463e-14	0.324238	1.05413e-06	-0.459038	1.04406e-12	0.316963	1.88256e-06	0.324043	1.07086e-06	-0.58151	4.99076e-21	-0.48523	3.23014e-14	-0.424787	6.42833e-11	0.562495	1.66739e-19	-0.512341	6.38377e-16	-0.52114	1.65444e-16	-0.52889	4.87492e-17	-0.596456	2.68349e-22	-0.578364	9.06144e-21	-0.56785	6.35016e-20	-0.0212436	0.755675	-0.488301	2.10716e-14	-0.506429	1.54754e-15	-0.35059	1.13296e-07	0.183086	0.0068438	-0.439988	1.0929e-11	0.275945
brown	10	FLI1	0.571113	3.4964e-20	0.871928	1.30724e-68	0.636088	5.24973e-26	0.574478	1.87616e-20	-0.711766	7.92111e-35	0.528256	5.39306e-17	0.445213	5.82277e-12	-0.381993	6.00231e-09	-0.746316	7.08751e-40	-0.702883	1.19784e-33	0.767453	2.18103e-43	-0.758206	8.30424e-42	-0.785024	1.3267e-46	-0.790077	1.38525e-47	-0.812664	2.51306e-52	-0.802241	4.61714e-50	-0.756863	1.39013e-41	-0.352394	9.65103e-08	-0.634381	7.78136e-26	-0.714837	3.02362e-35	-0.407501	4.34221e-10	0.0351267	0.606819	-0.573584	2.21504e-20	0.46484
brown	10	TOMM34	-0.406742	4.71053e-10	-0.757778	9.79172e-42	-0.523423	1.15795e-16	-0.41084	3.02791e-10	0.660927	1.27848e-28	-0.319661	1.52092e-06	-0.231734	0.000579784	0.367972	2.31674e-08	0.684965	2.13496e-31	0.713881	4.08632e-35	-0.89936	3.38141e-79	0.852601	1.59754e-62	0.841694	1.84582e-59	0.846901	6.81906e-61	0.956072	1.48992e-116	0.917778	3.4213e-88	0.918535	1.31997e-88	0.183729	0.00664738	0.790177	1.32406e-47	0.720378	5.14936e-36	0.552562	9.54824e-19	-0.346605	1.60887e-07	0.760844	2.99073e-42	-0.595811
brown	10	NFKB2	-0.432754	2.56772e-11	-0.789328	1.94347e-47	-0.582048	4.50469e-21	-0.512825	5.93277e-16	0.729819	2.2814e-37	-0.464979	4.86995e-13	-0.363002	3.68316e-08	0.277093	3.47894e-05	0.726376	7.21694e-37	0.75893	6.28282e-42	-0.783207	2.94584e-46	0.804601	1.45769e-50	0.822036	1.73788e-54	0.822855	1.10947e-54	0.829104	3.35045e-56	0.801137	7.87438e-50	0.760025	4.11129e-42	0.309718	3.30396e-06	0.665754	3.71294e-29	0.64154	1.46914e-26	0.429632	3.68969e-11	-0.121574	0.0739081	0.596776	2.51681e-22	-0.461106
brown	10	LIMS1	0.405973	5.11416e-10	0.493855	9.62288e-15	0.330345	6.40256e-07	0.350303	1.16212e-07	-0.348534	1.35849e-07	0.168104	0.0131496	0.163817	0.01571	-0.465109	4.78864e-13	-0.3924	2.11182e-09	-0.357795	5.93565e-08	0.581795	4.72686e-21	-0.496595	6.50326e-15	-0.472599	1.79171e-13	-0.484322	3.66245e-14	-0.62652	4.61673e-25	-0.601213	1.02485e-22	-0.615003	5.73392e-24	-0.0620196	0.363242	-0.508104	1.20632e-15	-0.43136	3.02039e-11	-0.379038	8.02118e-09	0.258053	0.000120686	-0.534012	2.13619e-17	0.441106
brown	10	CD151	-0.301147	6.30694e-06	-0.612083	1.06832e-23	-0.450043	3.22254e-12	-0.391415	2.33491e-09	0.502119	2.92006e-15	-0.25761	0.000124097	-0.225926	0.000801368	0.224146	0.000883513	0.507905	1.24249e-15	0.483443	4.13423e-14	-0.685608	1.78397e-31	0.60415	5.61052e-23	0.615741	4.89425e-24	0.681558	5.48614e-31	0.776551	5.12843e-45	0.793163	3.37878e-48	0.763295	1.14391e-42	0.0939922	0.167694	0.591938	6.59777e-22	0.598639	1.72878e-22	0.392827	2.02168e-09	-0.197115	0.0035503	0.625428	5.88936e-25	-0.460073
brown	10	UNQ2430	0.421225	9.61412e-11	0.612371	1.00504e-23	0.41043	3.16541e-10	0.466021	4.25388e-13	-0.461897	7.24667e-13	0.32585	9.25136e-07	0.255355	0.00014288	-0.417252	1.49811e-10	-0.52752	6.06397e-17	-0.430537	3.32301e-11	0.575769	1.47489e-20	-0.522006	1.44546e-16	-0.564311	1.20422e-19	-0.634061	8.37487e-26	-0.6959	9.4484e-33	-0.722577	2.52059e-36	-0.642519	1.16573e-26	-0.115427	0.089849	-0.46864	3.02175e-13	-0.555645	5.58973e-19	-0.275966	3.75472e-05	0.132487	0.0512975	-0.485443	3.13624e-14	0.399909
brown	10	ARMET	-0.406616	4.77444e-10	-0.82535	2.7891e-55	-0.633681	9.13676e-26	-0.396219	1.42609e-09	0.767617	2.0409e-43	-0.428293	4.30495e-11	-0.358959	5.33912e-08	0.369269	2.05019e-08	0.768474	1.44395e-43	0.81807	1.47669e-53	-0.913519	6.16514e-86	0.913251	8.47293e-86	0.889946	2.99294e-75	0.850634	5.93847e-62	0.920251	1.46942e-89	0.855517	2.20001e-63	0.877535	1.45683e-70	0.25135	0.000182946	0.808129	2.52583e-51	0.699544	3.23932e-33	0.589958	9.74371e-22	-0.264416	8.04683e-05	0.716037	2.06821e-35	-0.608517
brown	10	hmm30181	-0.279857	2.88157e-05	-0.608096	2.47305e-23	-0.391593	2.29295e-09	-0.324644	1.02011e-06	0.536585	1.404e-17	-0.176649	0.00911511	-0.0982181	0.149309	0.311412	2.90069e-06	0.556915	4.47622e-19	0.576071	1.39385e-20	-0.818041	1.49996e-53	0.750893	1.31832e-40	0.745426	9.78834e-40	0.784214	1.89469e-46	0.905048	8.90576e-82	0.884589	3.67576e-73	0.881626	4.74975e-72	0.047654	0.484971	0.734638	4.41605e-38	0.66735	2.4546e-29	0.500829	3.52512e-15	-0.424308	6.78789e-11	0.743432	2.0078e-39	-0.528611
brown	10	TNFRSF5	-0.424026	7.00812e-11	-0.755427	2.40198e-41	-0.539755	8.32989e-18	-0.539221	9.09906e-18	0.696842	7.17504e-33	-0.47736	9.47069e-14	-0.346612	1.60788e-07	0.370749	1.78205e-08	0.728791	3.2241e-37	0.687616	1.01525e-31	-0.719459	6.92698e-36	0.733038	7.64775e-38	0.793228	3.28036e-48	0.812641	2.54318e-52	0.807824	2.94334e-51	0.815945	4.54832e-53	0.713753	4.25464e-35	0.391563	2.29991e-09	0.574257	1.95483e-20	0.760828	3.00854e-42	0.331741	5.7045e-07	-0.0855603	0.209331	0.516863	3.20495e-16	-0.441467
brown	10	ERCC1	-0.268229	6.28032e-05	-0.617402	3.42147e-24	-0.404433	6.02668e-10	-0.291051	1.31619e-05	0.515069	4.21717e-16	-0.166951	0.0137993	-0.111034	0.102842	0.341396	2.52592e-07	0.565371	9.9506e-20	0.58271	3.96898e-21	-0.827574	7.99499e-56	0.759064	5.967e-42	0.756986	1.32616e-41	0.793509	2.88064e-48	0.928107	3.2566e-94	0.904084	2.49996e-81	0.905978	3.25546e-82	0.0504304	0.459867	0.751024	1.25558e-40	0.692675	2.40414e-32	0.50038	3.76293e-15	-0.444784	6.13432e-12	0.757902	9.3337e-42	-0.545076
brown	10	FLJ26016	-0.418401	1.31853e-10	-0.729335	2.68521e-37	-0.565206	1.02504e-19	-0.409785	3.39472e-10	0.594744	3.78034e-22	-0.280187	2.81729e-05	-0.285561	1.9411e-05	0.308158	3.72228e-06	0.579297	7.59708e-21	0.593621	4.72728e-22	-0.849844	1.00133e-61	0.756419	1.64668e-41	0.723051	2.15931e-36	0.759636	4.7811e-42	0.904217	2.17016e-81	0.895293	1.90695e-77	0.915917	3.42579e-87	0.120749	0.0759027	0.768806	1.26239e-43	0.62768	3.56162e-25	0.563922	1.29135e-19	-0.293051	1.14026e-05	0.785065	1.30295e-46	-0.565456
brown	10	PMM2	-0.258639	0.000116318	-0.660459	1.43959e-28	-0.432892	2.5267e-11	-0.280485	2.76024e-05	0.639423	2.4164e-26	-0.196426	0.0036704	-0.10017	0.141351	0.239044	0.000381377	0.624034	8.02313e-25	0.776551	5.12973e-45	-0.920327	1.332e-89	0.911237	8.94201e-85	0.859143	1.7589e-64	0.816816	2.8733e-53	0.934311	2.79416e-98	0.825937	2.0086e-55	0.902976	8.08214e-81	0.151534	0.0255987	0.848223	2.89539e-61	0.647391	3.63913e-27	0.620772	1.64469e-24	-0.462401	6.79287e-13	0.795982	9.12057e-49	-0.652509
brown	10	hmm754	0.257778	0.00012279	0.604672	5.03745e-23	0.343027	2.19504e-07	0.348471	1.36599e-07	-0.532712	2.6372e-17	0.183268	0.00678787	0.0670974	0.32521	-0.353525	8.72352e-08	-0.582572	4.0753e-21	-0.635079	6.62609e-26	0.784291	1.83215e-46	-0.766558	3.12503e-43	-0.781128	7.26909e-46	-0.784061	2.02623e-46	-0.868811	1.4556e-67	-0.802758	3.59113e-50	-0.800636	1.00211e-49	-0.142361	0.0361099	-0.685186	2.00737e-31	-0.684473	2.44874e-31	-0.43995	1.09797e-11	0.419073	1.22342e-10	-0.662689	8.16206e-29	0.561206
brown	10	hmm30776	-0.252945	0.000165877	-0.51857	2.46405e-16	-0.313782	2.41433e-06	-0.296742	8.72366e-06	0.415901	1.73966e-10	-0.133326	0.0498275	-0.0615177	0.367146	0.375723	1.10683e-08	0.505652	1.73628e-15	0.430628	3.28792e-11	-0.688944	6.97612e-32	0.60753	2.78367e-23	0.661476	1.11224e-28	0.705897	4.82027e-34	0.822275	1.52501e-54	0.81207	3.41211e-52	0.76908	1.12916e-43	-0.0512543	0.452559	0.605469	4.27242e-23	0.777092	4.08022e-45	0.373988	1.30801e-08	-0.394963	1.62352e-09	0.601118	1.04494e-22	-0.437589
brown	10	FTSJ3	-0.473428	1.60451e-13	-0.829741	2.32633e-56	-0.635897	5.4868e-26	-0.453367	2.13302e-12	0.790409	1.19174e-47	-0.440879	9.82377e-12	-0.359331	5.16081e-08	0.29429	1.04265e-05	0.748397	3.31308e-40	0.831231	9.84937e-57	-0.90493	1.01133e-81	0.911679	5.3586e-85	0.886522	6.66384e-74	0.859168	1.7286e-64	0.917913	2.88755e-88	0.859626	1.24974e-64	0.869915	6.24316e-68	0.281447	2.58331e-05	0.800026	1.34291e-49	0.692644	2.42589e-32	0.56709	7.29075e-20	-0.199851	0.0031077	0.719175	7.5912e-36	-0.615586
brown	10	SYNGR2	-0.471386	2.10428e-13	-0.77201	3.40679e-44	-0.585239	2.44088e-21	-0.490001	1.66008e-14	0.702363	1.3997e-33	-0.390665	2.51986e-09	-0.331472	5.8329e-07	0.364754	3.13061e-08	0.678379	1.3081e-30	0.707603	2.86548e-34	-0.84348	6.03502e-60	0.81196	3.61018e-52	0.794288	2.00823e-48	0.808703	1.89227e-51	0.888396	1.23499e-74	0.864457	3.80544e-66	0.853346	9.66408e-63	0.238537	0.000392795	0.73855	1.13393e-38	0.65562	4.85007e-28	0.523616	1.12343e-16	-0.210364	0.00183389	0.702276	1.43658e-33	-0.553262
brown	10	SH3YL1	0.465735	4.41501e-13	0.724178	1.49189e-36	0.537767	1.15644e-17	0.427044	4.96851e-11	-0.572035	2.94997e-20	0.369262	2.05159e-08	0.323327	1.13444e-06	-0.322678	1.19521e-06	-0.59188	6.67444e-22	-0.584282	2.93565e-21	0.697415	6.06631e-33	-0.658325	2.46637e-28	-0.659234	1.96212e-28	-0.659202	1.97808e-28	-0.72324	2.02946e-36	-0.686212	1.50674e-31	-0.697825	5.3788e-33	-0.298819	7.4918e-06	-0.593499	4.8434e-22	-0.608006	2.5203e-23	-0.416996	1.54119e-10	0.134073	0.0485491	-0.564439	1.17687e-19	0.435124
brown	10	IFIT2	-0.2515	0.000181272	-0.468536	3.06297e-13	-0.361145	4.3708e-08	-0.38071	6.80978e-09	0.496779	6.33375e-15	-0.49575	7.34193e-15	-0.348273	1.39005e-07	0.114885	0.0913761	0.541377	6.36424e-18	0.452254	2.45028e-12	-0.264751	7.87443e-05	0.345616	1.75376e-07	0.466415	4.04148e-13	0.519743	2.05523e-16	0.350123	1.18079e-07	0.409611	3.45919e-10	0.21843	0.00120249	0.35627	6.81499e-08	0.122159	0.0725172	0.478509	8.10876e-14	-0.0474792	0.486576	0.247023	0.000237873	0.0489346	0.473301	-0.0967662
brown	10	TOMM22	-0.246342	0.000247799	-0.60222	8.34151e-23	-0.373247	1.4044e-08	-0.270529	5.3986e-05	0.503475	2.39345e-15	-0.0891422	0.190816	-0.0424322	0.534116	0.281276	2.61395e-05	0.540632	7.20292e-18	0.605213	4.50505e-23	-0.882122	3.1114e-72	0.808815	1.78836e-51	0.776001	6.46494e-45	0.773528	1.8179e-44	0.950791	2.23666e-111	0.869322	9.84383e-68	0.939653	4.10336e-102	-0.00394218	0.953958	0.828658	4.3197e-56	0.695737	9.90932e-33	0.593281	5.05708e-22	-0.530478	3.7802e-17	0.822577	1.29256e-54	-0.626614
brown	10	RNH	-0.241945	0.000321816	-0.5776	1.04625e-20	-0.343687	2.0734e-07	-0.302985	5.50017e-06	0.456614	1.41923e-12	-0.142118	0.0364327	-0.0756955	0.266905	0.386481	3.84252e-09	0.53596	1.55518e-17	0.519266	2.21288e-16	-0.776202	5.94199e-45	0.701257	1.94767e-33	0.709818	1.44978e-34	0.772058	3.33974e-44	0.900865	7.27509e-80	0.895522	1.5258e-77	0.870653	3.53158e-68	-0.0485608	0.476692	0.694175	1.55942e-32	0.627454	3.74649e-25	0.443013	7.60085e-12	-0.46013	9.08529e-13	0.722777	2.36142e-36	-0.446235
brown	10	IFIT4	-0.24081	0.000344004	-0.542535	5.24667e-18	-0.359075	5.28293e-08	-0.327879	7.84072e-07	0.527779	5.8195e-17	-0.317147	1.85553e-06	-0.19545	0.00384675	0.217484	0.00126452	0.590044	9.5816e-22	0.597087	2.36413e-22	-0.577938	9.81805e-21	0.611673	1.1652e-23	0.667975	2.08586e-29	0.690182	4.90773e-32	0.655741	4.70687e-28	0.628858	2.73306e-25	0.556458	4.84942e-19	0.226069	0.00079507	0.46375	5.70952e-13	0.619651	2.10028e-24	0.243354	0.000296107	-0.147171	0.0302158	0.409278	3.58569e-10	-0.336276
brown	10	NUTF2	-0.27935	2.98349e-05	-0.644536	7.21742e-27	-0.412385	2.55897e-10	-0.328993	7.15646e-07	0.533799	2.21147e-17	-0.178962	0.00823154	-0.114468	0.0925663	0.393528	1.88162e-09	0.60754	2.77787e-23	0.625569	5.70735e-25	-0.851168	4.16609e-62	0.795045	1.41241e-48	0.80259	3.89643e-50	0.816693	3.06671e-53	0.948286	4.06274e-109	0.896661	5.00705e-78	0.905588	4.96918e-82	0.0441663	0.517523	0.768996	1.16877e-43	0.78849	2.83554e-47	0.507358	1.34807e-15	-0.463616	5.80909e-13	0.750482	1.53519e-40	-0.576182
brown	10	ARHGAP9	0.270619	5.36656e-05	0.661607	1.07553e-28	0.387054	3.62783e-09	0.313913	2.38985e-06	-0.559218	2.98447e-19	0.221755	0.00100602	0.124817	0.0664721	-0.457904	1.2058e-12	-0.683752	2.99152e-31	-0.71338	4.78288e-35	0.855771	1.84775e-63	-0.849433	1.31191e-61	-0.853409	9.2641e-63	-0.820005	5.23139e-54	-0.910834	1.42375e-84	-0.817196	2.34961e-53	-0.835985	6.00024e-58	-0.107229	0.115255	-0.749928	1.88529e-40	-0.698517	4.3874e-33	-0.500732	3.57493e-15	0.48702	2.51932e-14	-0.68059	7.15577e-31	0.539932
brown	10	LOC345645	-0.264654	7.92409e-05	-0.620046	1.92723e-24	-0.377049	9.73502e-09	-0.379222	7.87905e-09	0.564753	1.11224e-19	-0.245391	0.000262325	-0.120441	0.07666	0.390477	2.56835e-09	0.664436	5.21541e-29	0.642152	1.27132e-26	-0.774675	1.12755e-44	0.767662	2.0048e-43	0.829208	3.15624e-56	0.829307	2.98309e-56	0.892767	2.1488e-76	0.849299	1.43249e-61	0.792001	5.76523e-48	0.113006	0.096837	0.667303	2.48472e-29	0.859432	1.4339e-64	0.387453	3.48566e-09	-0.377306	9.49547e-09	0.598036	1.95263e-22	-0.494679
brown	10	PSMB3	-0.410092	3.28347e-10	-0.746771	6.00539e-40	-0.555658	5.57689e-19	-0.32111	1.35511e-06	0.678483	1.27164e-30	-0.252464	0.000170853	-0.227729	0.000725364	0.325667	9.38953e-07	0.65023	1.82852e-27	0.776207	5.93001e-45	-0.965811	4.99024e-128	0.928544	1.73166e-94	0.851244	3.9597e-62	0.794247	2.0469e-48	0.94689	6.59851e-108	0.831832	6.94751e-57	0.945395	1.20294e-106	0.190182	0.00493765	0.90422	2.16438e-81	0.647497	3.54746e-27	0.703535	9.84576e-34	-0.423007	7.86484e-11	0.843698	5.26132e-60	-0.704397
brown	10	LOC84549	-0.409566	3.47605e-10	-0.786225	7.7989e-47	-0.584502	2.81384e-21	-0.402222	7.61704e-10	0.732722	8.51978e-38	-0.327804	7.88942e-07	-0.276015	3.74227e-05	0.320851	1.38344e-06	0.725879	8.50969e-37	0.800896	8.84231e-50	-0.953084	1.4978e-113	0.934971	9.78133e-99	0.896449	6.16747e-78	0.846726	7.63302e-61	0.959916	9.72445e-121	0.862545	1.53952e-65	0.926376	3.82033e-93	0.244407	0.000278164	0.868706	1.57628e-67	0.730204	2.00336e-37	0.646335	4.69225e-27	-0.345574	1.76028e-07	0.787117	5.24276e-47	-0.664218
brown	10	Hs.58104	0.407287	4.44328e-10	0.646451	4.56355e-27	0.496043	7.03971e-15	0.454885	1.76408e-12	-0.571735	3.11774e-20	0.40564	5.29981e-10	0.329108	7.08945e-07	-0.331933	5.61393e-07	-0.58965	1.03509e-21	-0.554556	6.75756e-19	0.582181	4.39134e-21	-0.583741	3.257e-21	-0.620553	1.72526e-24	-0.648103	3.06432e-27	-0.641083	1.63647e-26	-0.634301	7.92475e-26	-0.571188	3.44824e-20	-0.19945	0.00316932	-0.467407	3.55078e-13	-0.584822	2.64552e-21	-0.279071	3.04095e-05	0.0209199	0.759282	-0.420333	1.06264e-10	0.449349
brown	10	MGC4399	-0.303356	5.34928e-06	-0.704124	8.24677e-34	-0.450383	3.08992e-12	-0.316731	1.9172e-06	0.659892	1.66174e-28	-0.244035	0.000284388	-0.137211	0.0434735	0.30989	3.26081e-06	0.67884	1.15397e-30	0.773545	1.8047e-44	-0.931074	4.12684e-96	0.91909	6.52555e-89	0.873793	3.00054e-69	0.82187	1.90202e-54	0.945203	1.73562e-106	0.839523	7.04788e-59	0.908048	3.33417e-83	0.183271	0.00678689	0.849344	1.39117e-61	0.685333	1.92671e-31	0.629459	2.38695e-25	-0.441542	9.07255e-12	0.781207	7.02281e-46	-0.662726
brown	10	IPO4	-0.302482	5.71069e-06	-0.729103	2.90312e-37	-0.496458	6.6323e-15	-0.394554	1.69344e-09	0.685682	1.74765e-31	-0.314484	2.28591e-06	-0.207495	0.00212311	0.330819	6.15691e-07	0.728222	3.90072e-37	0.785788	9.46555e-47	-0.891651	6.14426e-76	0.894866	2.88548e-77	0.909913	4.08091e-84	0.900277	1.32901e-79	0.965996	2.8202e-128	0.907305	7.59901e-83	0.891265	8.81562e-76	0.163377	0.0159962	0.785057	1.30735e-46	0.787932	3.64178e-47	0.509951	9.15008e-16	-0.36403	3.34842e-08	0.718386	9.77834e-36	-0.587769
brown	10	HCCS	-0.433699	2.29923e-11	-0.825995	1.94438e-55	-0.649542	2.16191e-27	-0.41173	2.74843e-10	0.78724	4.96208e-47	-0.429993	3.53865e-11	-0.368467	2.21135e-08	0.357008	6.37485e-08	0.772128	3.24526e-44	0.828885	3.79493e-56	-0.923173	3.12009e-91	0.921334	3.58921e-90	0.891257	8.87909e-76	0.842087	1.44506e-59	0.916801	1.15449e-87	0.844465	3.23916e-60	0.874832	1.30786e-69	0.326754	8.59509e-07	0.82082	3.36706e-54	0.710495	1.17584e-34	0.611286	1.26476e-23	-0.245059	0.000267567	0.718807	8.54445e-36	-0.667699
brown	10	PES1	-0.361944	4.0607e-08	-0.775983	6.51651e-45	-0.569616	4.60164e-20	-0.415811	1.75711e-10	0.748475	3.21991e-40	-0.367235	2.48286e-08	-0.278282	3.20903e-05	0.290917	1.3289e-05	0.731661	1.22291e-37	0.825519	2.53804e-55	-0.919445	4.14534e-89	0.920993	5.60825e-90	0.895214	2.05802e-77	0.865	2.5497e-66	0.94163	1.27199e-103	0.874092	2.36421e-69	0.889949	2.98545e-75	0.265899	7.31038e-05	0.814566	9.37107e-53	0.721238	3.89779e-36	0.577096	1.15031e-20	-0.299404	7.17559e-06	0.740325	6.06948e-39	-0.646941
brown	10	SREBF2	-0.359679	4.99934e-08	-0.701963	1.57775e-33	-0.493757	9.75849e-15	-0.382631	5.63575e-09	0.615882	4.74775e-24	-0.352305	9.72757e-08	-0.266536	7.01412e-05	0.475376	1.23684e-13	0.717162	1.4462e-35	0.684968	2.13302e-31	-0.779534	1.44298e-45	0.790097	1.37297e-47	0.821147	2.82005e-54	0.795916	9.40779e-49	0.854379	4.79428e-63	0.808469	2.12902e-51	0.777463	3.48766e-45	0.157481	0.02029	0.689715	5.60573e-32	0.759318	5.40811e-42	0.433995	2.22092e-11	-0.309003	3.48978e-06	0.588342	1.33684e-21	-0.437321
brown	10	PLEKHA1	0.359546	5.06054e-08	0.673934	4.32941e-30	0.496366	6.72041e-15	0.329167	7.0553e-07	-0.587924	1.45018e-21	0.272559	4.71835e-05	0.231003	0.000604169	-0.367214	2.48784e-08	-0.595564	3.20881e-22	-0.611859	1.12032e-23	0.782282	4.40694e-46	-0.73613	2.63665e-38	-0.729066	2.93996e-37	-0.737203	1.81606e-38	-0.83513	9.98826e-58	-0.786967	5.60482e-47	-0.796824	6.14247e-49	-0.194101	0.00410314	-0.693342	1.98378e-32	-0.637455	3.82405e-26	-0.492716	1.13146e-14	0.283221	2.28496e-05	-0.668031	2.05516e-29	0.565598
brown	10	IFRD2	-0.358372	5.63219e-08	-0.725299	1.03115e-36	-0.524563	9.68133e-17	-0.349733	1.22218e-07	0.660756	1.33537e-28	-0.253717	0.000158151	-0.208218	0.00204655	0.341983	2.40172e-07	0.67238	6.54641e-30	0.743592	1.89564e-39	-0.930997	4.63496e-96	0.897412	2.38291e-78	0.867792	3.15606e-67	0.832256	5.42694e-57	0.966143	1.78457e-128	0.87557	7.22004e-70	0.931401	2.52073e-96	0.142704	0.03566	0.859004	1.94102e-64	0.755903	2.00494e-41	0.621337	1.45311e-24	-0.414352	2.0633e-10	0.791356	7.7405e-48	-0.643743
brown	10	SNX2	0.514444	4.63905e-16	0.79947	1.75211e-49	0.649912	1.97588e-27	0.586324	1.97917e-21	-0.68177	5.17534e-31	0.485161	3.26128e-14	0.462456	6.74525e-13	-0.314727	2.24306e-06	-0.650698	1.6313e-27	-0.616086	4.54355e-24	0.718674	8.91579e-36	-0.67229	6.70573e-30	-0.704675	6.98143e-34	-0.761103	2.7027e-42	-0.784964	1.36211e-46	-0.821978	1.79308e-54	-0.74322	2.16576e-39	-0.279538	2.94535e-05	-0.587283	1.64281e-21	-0.69033	4.70541e-32	-0.375491	1.13187e-08	-0.0100949	0.882459	-0.577513	1.06355e-20	0.452488
brown	10	ING1	0.512491	6.24051e-16	0.840182	4.70171e-59	0.681869	5.03567e-31	0.497084	6.06199e-15	-0.739842	7.19757e-39	0.476269	1.0971e-13	0.441092	9.57643e-12	-0.400683	8.95674e-10	-0.737068	1.90328e-38	-0.746768	6.01232e-40	0.820347	4.34944e-54	-0.808837	1.76857e-51	-0.822196	1.59192e-54	-0.819756	5.98298e-54	-0.859115	1.79466e-64	-0.834108	1.82993e-57	-0.804844	1.2932e-50	-0.308618	3.59414e-06	-0.699279	3.50357e-33	-0.768561	1.39385e-43	-0.461907	7.23736e-13	0.117061	0.0853644	-0.633943	8.60311e-26	0.53226
brown	10	MRPL28	-0.4107	3.07418e-10	-0.698734	4.11603e-33	-0.514672	4.481e-16	-0.401092	8.57935e-10	0.599375	1.48929e-22	-0.285718	1.9198e-05	-0.24341	0.000295133	0.343572	2.09421e-07	0.585198	2.46066e-21	0.607278	2.93379e-23	-0.82927	3.0465e-56	0.750516	1.51631e-40	0.726944	5.97677e-37	0.774513	1.2061e-44	0.898492	8.10935e-79	0.896884	4.01612e-78	0.887948	1.85209e-74	0.108373	0.111405	0.733095	7.49973e-38	0.622984	1.01186e-24	0.517563	2.87808e-16	-0.303073	5.46387e-06	0.749939	1.87753e-40	-0.557161
brown	10	C6orf66	-0.352715	9.37848e-08	-0.737617	1.57154e-38	-0.51097	7.84997e-16	-0.386457	3.85186e-09	0.677765	1.54505e-30	-0.277788	3.31876e-05	-0.202547	0.00272111	0.33845	3.24812e-07	0.7032	1.0891e-33	0.764798	6.30781e-43	-0.92684	1.98627e-93	0.907297	7.66873e-83	0.886735	5.51059e-74	0.848484	2.44204e-61	0.96254	7.73344e-124	0.870647	3.5464e-68	0.916953	9.5657e-88	0.18721	0.00566872	0.842021	1.50524e-59	0.772871	2.38706e-44	0.601805	9.08096e-23	-0.394978	1.62114e-09	0.768412	1.48058e-43	-0.654282
brown	10	B4GALT5	-0.352022	9.97666e-08	-0.725414	9.92633e-37	-0.477547	9.23496e-14	-0.425268	6.08612e-11	0.646551	4.45497e-27	-0.330384	6.38224e-07	-0.21192	0.00169244	0.406273	4.95313e-10	0.722663	2.45101e-36	0.702508	1.34019e-33	-0.831046	1.09643e-56	0.817808	1.69819e-53	0.87048	4.03496e-68	0.887332	3.22779e-74	0.939288	7.69198e-102	0.909889	4.19729e-84	0.845119	2.13766e-60	0.18346	0.00672918	0.702566	1.3174e-33	0.831123	1.04846e-56	0.420736	1.01573e-10	-0.332219	5.48231e-07	0.647354	3.67188e-27	-0.491765
brown	10	SYNJ2BP	0.351284	1.06531e-07	0.496975	6.15773e-15	0.31394	2.38494e-06	0.313727	2.42463e-06	-0.397234	1.28384e-09	0.130587	0.0547591	0.0827971	0.224473	-0.450084	3.20629e-12	-0.461415	7.70948e-13	-0.418621	1.28662e-10	0.652276	1.10835e-27	-0.579344	7.53034e-21	-0.582243	4.33954e-21	-0.597073	2.37084e-22	-0.739711	7.53891e-39	-0.697609	5.73082e-33	-0.701948	1.58491e-33	-0.0697592	0.306341	-0.585304	2.41064e-21	-0.608238	2.4006e-23	-0.411935	2.68778e-10	0.359681	4.99812e-08	-0.582413	4.20084e-21	0.603495
brown	10	STIP1	-0.35068	1.12391e-07	-0.751184	1.18322e-40	-0.536069	1.52772e-17	-0.386186	3.95743e-09	0.677131	1.8343e-30	-0.331355	5.88968e-07	-0.25292	0.000166122	0.397577	1.23892e-09	0.720454	5.02444e-36	0.746827	5.88398e-40	-0.890378	2.00887e-75	0.873643	3.37982e-69	0.880423	1.3169e-71	0.871019	2.65832e-68	0.956506	5.24924e-117	0.907149	9.03008e-83	0.899512	2.89785e-79	0.188964	0.00522638	0.787729	3.988e-47	0.776777	4.66297e-45	0.523028	1.23207e-16	-0.353591	8.67221e-08	0.72867	3.35765e-37	-0.554834
brown	10	MPHOSPH6	-0.348743	1.33376e-07	-0.675726	2.67892e-30	-0.492188	1.21938e-14	-0.370122	1.89117e-08	0.588908	1.19683e-21	-0.192542	0.0044185	-0.168505	0.0129296	0.265787	7.36392e-05	0.565464	9.78488e-20	0.615513	5.13906e-24	-0.885623	1.48e-73	0.79897	2.22438e-49	0.761758	2.09214e-42	0.781103	7.34668e-46	0.938954	1.36171e-101	0.893367	1.21567e-76	0.944286	9.84136e-106	0.0899471	0.186826	0.819919	5.4797e-54	0.703142	1.10814e-33	0.601606	9.45773e-23	-0.397056	1.30767e-09	0.824781	3.82941e-55	-0.621489
brown	10	SIAHBP1	-0.343885	2.03826e-07	-0.726892	6.08046e-37	-0.51955	2.11784e-16	-0.402026	7.77569e-10	0.667999	2.07276e-29	-0.362722	3.77957e-08	-0.269417	5.80911e-05	0.221945	0.000995739	0.642308	1.22545e-26	0.729821	2.28003e-37	-0.808553	2.04094e-51	0.79907	2.12034e-49	0.781053	7.50756e-46	0.794592	1.74415e-48	0.848621	2.23312e-61	0.822165	1.61905e-54	0.808099	2.56439e-51	0.234774	0.000487875	0.694535	1.40485e-32	0.625342	6.00304e-25	0.468351	3.13846e-13	-0.20543	0.00235636	0.673178	5.29622e-30	-0.580617
brown	10	LOC158525	-0.343648	2.08042e-07	-0.702147	1.49314e-33	-0.498263	5.1141e-15	-0.328783	7.2808e-07	0.648204	2.99054e-27	-0.216801	0.00131108	-0.166365	0.0141406	0.250116	0.000197256	0.63154	1.4895e-25	0.739964	6.89548e-39	-0.929774	2.86344e-95	0.892218	3.60953e-76	0.840138	4.83061e-59	0.793839	2.4728e-48	0.933884	5.47736e-98	0.827407	8.7868e-56	0.917596	4.29667e-88	0.171553	0.0113632	0.863865	5.8785e-66	0.675917	2.54483e-30	0.652048	1.17219e-27	-0.416113	1.69934e-10	0.809224	1.45485e-51	-0.669382
brown	10	CCT7	-0.405608	5.31784e-10	-0.785591	1.03274e-46	-0.606416	3.51051e-23	-0.380306	7.0852e-09	0.742256	3.05725e-39	-0.337103	3.64082e-07	-0.297869	8.03294e-06	0.317831	1.75811e-06	0.709944	1.39463e-34	0.818745	1.02975e-53	-0.951353	6.69703e-112	0.94337	5.40072e-105	0.88378	7.44403e-73	0.829417	2.80048e-56	0.944421	7.6373e-106	0.84554	1.63432e-60	0.926561	2.94598e-93	0.20123	0.00290414	0.88526	2.03914e-73	0.699869	2.94273e-33	0.669986	1.23186e-29	-0.334545	4.51535e-07	0.798517	2.75854e-49	-0.687462
brown	10	YWHAE	-0.401505	8.21477e-10	-0.73453	4.58405e-38	-0.528012	5.60713e-17	-0.408485	3.90609e-10	0.709231	1.73778e-34	-0.38985	2.73704e-09	-0.269434	5.80267e-05	0.430476	3.3465e-11	0.749612	2.11882e-40	0.760969	2.84821e-42	-0.828652	4.33641e-56	0.848771	2.02431e-61	0.876645	3.01739e-70	0.849924	9.49934e-62	0.888878	7.96683e-75	0.832653	4.30561e-57	0.803834	2.12417e-50	0.209577	0.00190935	0.723155	2.08681e-36	0.747007	5.50934e-40	0.476192	1.10845e-13	-0.26723	6.70424e-05	0.621587	1.37568e-24	-0.513342
brown	10	TPI1	-0.400705	8.93521e-10	-0.74542	9.80825e-40	-0.516385	3.44877e-16	-0.459418	9.94847e-13	0.669881	1.26648e-29	-0.416966	1.54636e-10	-0.298315	7.77466e-06	0.511069	7.73424e-16	0.768471	1.44589e-43	0.731257	1.40301e-37	-0.781722	5.62096e-46	0.805268	1.04917e-50	0.874447	1.78039e-69	0.854926	3.29937e-63	0.877345	1.70323e-70	0.838867	1.05218e-58	0.760575	3.31994e-42	0.23467	0.000490779	0.653425	8.3534e-28	0.886155	9.23441e-74	0.378937	8.10086e-09	-0.241541	0.000329565	0.541687	6.04358e-18	-0.481598
brown	10	IL1R2	-0.358179	5.73214e-08	-0.476514	1.06153e-13	-0.331099	6.01595e-07	-0.219146	0.00115745	0.356165	6.87985e-08	-0.185479	0.00613795	-0.168264	0.0130613	0.681676	5.30967e-31	0.456494	1.44084e-12	0.378073	8.81261e-09	-0.564396	1.18607e-19	0.519657	2.08305e-16	0.515758	3.79631e-16	0.48884	1.95388e-14	0.60422	5.5302e-23	0.57245	2.73265e-20	0.57245	2.7325e-20	0.000500431	0.994152	0.502108	2.92473e-15	0.471108	2.18316e-13	0.369488	2.00813e-08	-0.331793	5.67963e-07	0.451872	2.56947e-12	-0.247203
brown	10	PSMA1	-0.356709	6.54964e-08	-0.740852	5.03632e-39	-0.519893	2.0081e-16	-0.354347	8.10359e-08	0.696171	8.73124e-33	-0.291004	1.32068e-05	-0.215396	0.00141188	0.383332	5.25789e-09	0.714779	3.07945e-35	0.7958	9.93123e-49	-0.936674	6.19133e-100	0.928169	2.97606e-94	0.895064	2.38117e-77	0.84631	9.98043e-61	0.953046	1.63135e-113	0.851813	2.7103e-62	0.903008	7.81615e-81	0.207596	0.00211229	0.847404	4.92768e-61	0.711627	8.27231e-35	0.621461	1.41436e-24	-0.415971	1.72626e-10	0.762153	1.7926e-42	-0.674552
brown	10	SMS	-0.356066	6.94202e-08	-0.689961	5.22671e-32	-0.467791	3.37701e-13	-0.373417	1.38168e-08	0.634439	7.67842e-26	-0.257181	0.000127484	-0.16679	0.0138923	0.361134	4.37508e-08	0.667974	2.08614e-29	0.701787	1.66305e-33	-0.873553	3.63225e-69	0.844183	3.87182e-60	0.856113	1.45933e-63	0.839091	9.17925e-59	0.941937	7.3306e-104	0.873531	3.69398e-69	0.881456	5.49137e-72	0.130119	0.0556397	0.781653	5.79153e-46	0.794852	1.54521e-48	0.53448	1.97983e-17	-0.39076	2.49561e-09	0.719831	6.14598e-36	-0.592888
brown	10	C19orf10	-0.236393	0.000444601	-0.648011	3.13332e-27	-0.403481	6.66739e-10	-0.373952	1.31254e-08	0.524668	9.52177e-17	-0.231978	0.000571849	-0.143458	0.0346861	0.280862	2.68953e-05	0.584551	2.78711e-21	0.572103	2.91343e-20	-0.785402	1.12265e-46	0.715088	2.79338e-35	0.739612	7.80573e-39	0.813074	2.03381e-52	0.904575	1.48029e-81	0.92445	5.52389e-92	0.862537	1.54891e-65	0.102683	0.13159	0.66208	9.53565e-29	0.680417	7.50192e-31	0.405795	5.2125e-10	-0.355233	7.48372e-08	0.699872	2.94011e-33	-0.503037
brown	10	Hs.433024	0.506336	1.56907e-15	0.686934	1.2302e-31	0.592555	5.84048e-22	0.453686	2.04971e-12	-0.608744	2.1595e-23	0.442515	8.07088e-12	0.421158	9.68742e-11	-0.41496	1.92976e-10	-0.593459	4.88138e-22	-0.534314	2.03402e-17	0.626809	4.32828e-25	-0.585335	2.39604e-21	-0.603767	6.07103e-23	-0.645144	6.24166e-27	-0.691116	3.75914e-32	-0.71665	1.70217e-35	-0.642814	1.08699e-26	-0.1999	0.00310033	-0.519875	2.01364e-16	-0.586859	1.784e-21	-0.352756	9.34418e-08	0.0128906	0.850248	-0.493065	1.07682e-14	0.518903
brown	10	SMARCA2	0.50284	2.62745e-15	0.803204	2.89008e-50	0.56819	5.96963e-20	0.511997	6.72396e-16	-0.701639	1.73787e-33	0.381635	6.21756e-09	0.301484	6.15116e-06	-0.301399	6.19028e-06	-0.675792	2.63159e-30	-0.732998	7.7532e-38	0.866465	8.57028e-67	-0.831534	8.26334e-57	-0.82085	3.31284e-54	-0.828665	4.30399e-56	-0.905075	8.64939e-82	-0.863136	1.00173e-65	-0.867515	3.89008e-67	-0.270116	5.54771e-05	-0.752313	7.76542e-41	-0.692461	2.55662e-32	-0.519731	2.0592e-16	0.217996	0.00123058	-0.725962	8.28149e-37	0.562167
brown	10	FTS	0.477903	8.80119e-14	0.827852	6.83248e-56	0.549139	1.71926e-18	0.564507	1.16249e-19	-0.705979	4.70154e-34	0.500532	3.68063e-15	0.349542	1.24299e-07	-0.480079	6.55169e-14	-0.795303	1.25253e-48	-0.744512	1.36165e-39	0.788893	2.365e-47	-0.79549	1.14794e-48	-0.85672	9.59316e-64	-0.872271	9.99524e-69	-0.873103	5.18719e-69	-0.871964	1.27166e-68	-0.771906	3.55519e-44	-0.329837	6.67645e-07	-0.622923	1.02547e-24	-0.775874	6.81978e-45	-0.360415	4.67349e-08	0.144832	0.0329699	-0.559402	2.88927e-19	0.443035
brown	10	DYRK2	0.227771	0.000723697	0.443314	7.32976e-12	0.209815	0.00188626	0.249258	0.000207831	-0.286243	1.85039e-05	0.0276357	0.685605	-0.0194553	0.775671	-0.4646	5.11524e-13	-0.418682	1.27793e-10	-0.389935	2.71352e-09	0.651462	1.3533e-27	-0.569976	4.30769e-20	-0.576178	1.36614e-20	-0.615128	5.58155e-24	-0.77045	6.46393e-44	-0.720914	4.32993e-36	-0.725479	9.71523e-37	0.0814937	0.231879	-0.583349	3.51157e-21	-0.559067	3.06537e-19	-0.377658	9.17626e-09	0.519652	2.08464e-16	-0.614531	6.34263e-24	0.470171
brown	10	NOL7	-0.226953	0.000757247	-0.550839	1.28477e-18	-0.303355	5.34985e-06	-0.237903	0.000407491	0.455967	1.53976e-12	-0.0407156	0.5508	0.0238383	0.726953	0.32308	1.15726e-06	0.515711	3.82358e-16	0.580724	5.79617e-21	-0.865008	2.53331e-66	0.791762	6.43081e-48	0.758081	8.71447e-42	0.754373	3.58062e-41	0.938384	3.58263e-101	0.852337	1.90774e-62	0.922852	4.80332e-91	-0.0154074	0.82146	0.814267	1.09492e-52	0.666738	2.87773e-29	0.579227	7.69827e-21	-0.589214	1.1273e-21	0.812294	3.04017e-52	-0.622198
brown	10	CASP6	0.226688	0.000768401	0.517567	2.87603e-16	0.1861	0.00596582	0.39578	1.49241e-09	-0.376644	1.01246e-08	0.125593	0.0647863	-0.021189	0.756283	-0.23968	0.000367503	-0.485521	3.10267e-14	-0.496673	6.43092e-15	0.638508	2.9927e-26	-0.614903	5.85801e-24	-0.658263	2.50532e-28	-0.699181	3.60727e-33	-0.759732	4.60666e-42	-0.72823	3.89078e-37	-0.697472	5.96663e-33	-0.152368	0.0247882	-0.536553	1.41145e-17	-0.648783	2.59931e-27	-0.291817	1.24595e-05	0.368744	2.15438e-08	-0.561995	1.82295e-19	0.374929
brown	10	RANGAP1	-0.465203	4.73091e-13	-0.846751	7.51194e-61	-0.634356	7.82458e-26	-0.599266	1.52262e-22	0.786991	5.54597e-47	-0.588285	1.35165e-21	-0.458961	1.05443e-12	0.374002	1.30624e-08	0.806092	6.9797e-51	0.771825	3.67568e-44	-0.754259	3.73728e-41	0.78366	2.41602e-46	0.846801	7.27325e-61	0.893351	1.23423e-76	0.847335	5.15247e-61	0.879995	1.88797e-71	0.740762	5.20006e-39	0.318387	1.68255e-06	0.586159	2.04348e-21	0.740042	6.70725e-39	0.322182	1.24374e-06	-0.0146478	0.830125	0.522026	1.44101e-16	-0.422798
brown	10	FLJ00058	0.461548	7.57907e-13	0.674202	4.03025e-30	0.427225	4.86684e-11	0.37504	1.18211e-08	-0.610268	1.56796e-23	0.321046	1.3621e-06	0.18369	0.00665918	-0.485557	3.0872e-14	-0.64876	2.61362e-27	-0.663224	7.11887e-29	0.770271	6.95206e-44	-0.763714	9.69531e-43	-0.784279	1.84192e-46	-0.786048	8.43337e-47	-0.827683	7.51661e-56	-0.776329	5.63299e-45	-0.750066	1.79093e-40	-0.112667	0.0978474	-0.65482	5.91608e-28	-0.58961	1.04317e-21	-0.438862	1.24997e-11	0.324401	1.04039e-06	-0.597239	2.29274e-22	0.425776
brown	10	FLJ21148	-0.459328	1.00631e-12	-0.828901	3.76088e-56	-0.634894	6.91403e-26	-0.512867	5.89453e-16	0.790284	1.26117e-47	-0.468146	3.22372e-13	-0.383284	5.28328e-09	0.40189	7.88873e-10	0.797264	4.99151e-49	0.810843	6.39641e-52	-0.875434	8.05838e-70	0.88966	3.89325e-75	0.90526	7.08757e-82	0.888825	8.35913e-75	0.922573	6.96697e-91	0.882902	1.59182e-72	0.846119	1.12794e-60	0.241654	0.000327378	0.754799	3.04746e-41	0.776284	5.74022e-45	0.503557	2.36502e-15	-0.192423	0.00444344	0.656027	4.38314e-28	-0.563609
brown	10	HSPC171	-0.399577	1.00567e-09	-0.782029	4.9198e-46	-0.580327	6.25087e-21	-0.408555	3.87666e-10	0.72579	8.76531e-37	-0.363905	3.38747e-08	-0.296894	8.62778e-06	0.316256	1.99001e-06	0.710514	1.16906e-34	0.798219	3.17844e-49	-0.905892	3.57524e-82	0.901882	2.5409e-80	0.868634	1.66489e-67	0.848475	2.45721e-61	0.93221	7.35689e-97	0.869498	8.60406e-68	0.896337	6.88402e-78	0.227639	0.000729027	0.816557	3.29509e-53	0.681696	5.28078e-31	0.577459	1.07435e-20	-0.291142	1.30765e-05	0.751774	9.49624e-41	-0.61318
brown	10	FLJ32028	0.239891	0.000362998	0.663547	6.55433e-29	0.460548	8.61292e-13	0.407432	4.37467e-10	-0.577204	1.12711e-20	0.296154	9.10624e-06	0.23177	0.000578626	-0.111122	0.102565	-0.575336	1.59899e-20	-0.607405	2.85729e-23	0.745178	1.07046e-39	-0.708241	2.35593e-34	-0.696764	7.34123e-33	-0.706483	4.03319e-34	-0.78208	4.81111e-46	-0.758143	8.50739e-42	-0.753872	4.3252e-41	-0.281659	2.54588e-05	-0.641267	1.56704e-26	-0.541957	5.77787e-18	-0.450454	3.0628e-12	0.200968	0.00294187	-0.634691	7.24616e-26	0.507344
brown	10	CGI-40	0.238836	0.000386025	0.582016	4.53201e-21	0.288284	1.60247e-05	0.347623	1.47162e-07	-0.480244	6.40568e-14	0.136455	0.0446537	0.0136307	0.84176	-0.432417	2.6707e-11	-0.611189	1.29091e-23	-0.618716	2.5739e-24	0.810305	8.41199e-52	-0.786549	6.75271e-47	-0.809114	1.53774e-51	-0.805105	1.13756e-50	-0.906095	2.86677e-82	-0.827966	6.40471e-56	-0.83067	1.36237e-56	-0.0363335	0.594511	-0.716012	2.08495e-35	-0.698379	4.56993e-33	-0.460015	9.21933e-13	0.543737	4.28989e-18	-0.677679	1.5817e-30	0.469958
brown	10	SLC22A18	0.450338	3.10702e-12	0.805003	1.19611e-50	0.560666	2.30958e-19	0.571577	3.21002e-20	-0.700799	2.23227e-33	0.501325	3.27909e-15	0.380566	6.90682e-09	-0.42228	8.53761e-11	-0.776961	4.31396e-45	-0.706623	3.86507e-34	0.73423	5.08217e-38	-0.758027	8.89805e-42	-0.827932	6.52691e-56	-0.850667	5.80945e-62	-0.828707	4.20103e-56	-0.82248	1.36311e-54	-0.7206	4.79369e-36	-0.29042	1.37686e-05	-0.580253	6.33843e-21	-0.737907	1.42036e-38	-0.322047	1.25728e-06	0.0933372	0.170689	-0.506441	1.54479e-15	0.419831
brown	10	CGI-128	-0.449211	3.57043e-12	-0.751032	1.25177e-40	-0.546119	2.87207e-18	-0.436211	1.71153e-11	0.615652	4.98834e-24	-0.349792	1.21586e-07	-0.296384	8.95503e-06	0.426153	5.50173e-11	0.638404	3.06585e-26	0.616763	3.92769e-24	-0.818425	1.22207e-53	0.750113	1.76028e-40	0.753834	4.38709e-41	0.804472	1.55344e-50	0.903346	5.47235e-81	0.911852	4.37843e-85	0.875844	5.78347e-70	0.126321	0.063236	0.706322	4.23643e-34	0.670008	1.22488e-29	0.470969	2.22352e-13	-0.263576	8.49427e-05	0.711822	7.78425e-35	-0.520917
brown	10	TRUB2	-0.4419	8.69053e-12	-0.79684	6.09521e-49	-0.613505	7.89595e-24	-0.450578	3.01631e-12	0.749384	2.30443e-40	-0.401143	8.5335e-10	-0.339079	3.07914e-07	0.410399	3.17621e-10	0.75242	7.45932e-41	0.786341	7.40643e-47	-0.894943	2.67755e-77	0.891612	6.37452e-76	0.884795	3.06904e-73	0.863151	9.91081e-66	0.935067	8.395e-99	0.879948	1.96443e-71	0.88256	2.1367e-72	0.197398	0.003502	0.801392	6.96402e-50	0.751669	9.87491e-41	0.55852	3.37603e-19	-0.262647	9.01587e-05	0.714412	3.45761e-35	-0.582084
brown	10	AHSA2	0.308682	3.57651e-06	0.706232	4.35358e-34	0.447122	4.61405e-12	0.358751	5.441e-08	-0.618351	2.78606e-24	0.311853	2.80372e-06	0.194002	0.00412251	-0.353308	8.8949e-08	-0.687764	9.73856e-32	-0.719762	6.28384e-36	0.82015	4.83969e-54	-0.817459	2.04334e-53	-0.832376	5.06208e-57	-0.828527	4.65598e-56	-0.882875	1.62914e-72	-0.830215	1.77118e-56	-0.808689	1.90582e-51	-0.20155	0.00285871	-0.700142	2.71409e-33	-0.709858	1.43215e-34	-0.449534	3.43112e-12	0.331299	5.917e-07	-0.646375	4.64675e-27	0.523456
brown	10	SNX5	-0.306115	4.34669e-06	-0.623768	8.50984e-25	-0.415073	1.90603e-10	-0.3481	1.41135e-07	0.564356	1.19469e-19	-0.212529	0.00163992	-0.129712	0.0564156	0.3486	1.35063e-07	0.609797	1.73124e-23	0.61481	5.97567e-24	-0.811044	5.77248e-52	0.765924	4.02665e-43	0.782402	4.18396e-46	0.785662	1.00061e-46	0.898124	1.17239e-78	0.845468	1.71057e-60	0.843491	5.99258e-60	0.0527234	0.43969	0.727114	5.64722e-37	0.805145	1.1149e-50	0.486506	2.7064e-14	-0.386596	3.79828e-09	0.683249	3.43959e-31	-0.55826
brown	10	PFDN2	-0.437195	1.52361e-11	-0.761028	2.78322e-42	-0.561641	1.94185e-19	-0.358748	5.44263e-08	0.66402	5.80524e-29	-0.271162	5.17699e-05	-0.245583	0.000259331	0.363405	3.54835e-08	0.658506	2.35685e-28	0.735675	3.08764e-38	-0.948456	2.87862e-109	0.899382	3.30714e-79	0.837477	2.44708e-58	0.799934	1.40388e-49	0.95496	2.05945e-115	0.861767	2.70285e-65	0.954581	4.97474e-115	0.153361	0.0238537	0.883741	7.69773e-73	0.683154	3.53112e-31	0.668378	1.87765e-29	-0.397474	1.25225e-09	0.835486	8.07859e-58	-0.659337
brown	10	EIF3S9	-0.362856	3.73315e-08	-0.732799	8.29989e-38	-0.526494	7.1356e-17	-0.366716	2.60663e-08	0.686804	1.27588e-31	-0.282819	2.3497e-05	-0.220426	0.00108071	0.303586	5.25797e-06	0.682225	4.56516e-31	0.795906	9.44814e-49	-0.920935	6.04721e-90	0.919041	6.94472e-89	0.880474	1.26163e-71	0.834862	1.17147e-57	0.941229	2.59543e-103	0.843101	7.65757e-60	0.90564	4.69897e-82	0.185944	0.00600878	0.851574	3.1787e-62	0.70306	1.13584e-33	0.614422	6.49262e-24	-0.376908	9.86879e-09	0.775851	6.88665e-45	-0.623041
brown	10	LOC134478	-0.194299	0.00406468	-0.38252	5.69792e-09	-0.232318	0.00056097	-0.188329	0.00538288	0.301948	5.94245e-06	0.0358698	0.599226	0.0492695	0.470275	0.265031	7.73367e-05	0.330216	6.47106e-07	0.346303	1.65176e-07	-0.650617	1.66376e-27	0.545222	3.34218e-18	0.544192	3.97417e-18	0.562828	1.57099e-19	0.736868	2.04032e-38	0.686446	1.41086e-31	0.728621	3.41243e-37	-0.107898	0.112992	0.61873	2.56604e-24	0.63591	5.46967e-26	0.445347	5.72915e-12	-0.47082	2.26772e-13	0.637011	4.23929e-26	-0.506418
brown	10	AK1	0.190769	0.00480368	0.545385	3.25123e-18	0.321569	1.30632e-06	0.193168	0.00428934	-0.420856	1.00207e-10	0.0983788	0.148642	0.0718661	0.291927	-0.446788	4.80591e-12	-0.556817	4.55415e-19	-0.565531	9.66709e-20	0.780132	1.11615e-45	-0.742639	2.66624e-39	-0.732349	9.67827e-38	-0.710863	1.04911e-34	-0.844282	3.63726e-60	-0.75257	7.05182e-41	-0.796782	6.265e-49	0.0415184	0.542966	-0.713459	4.66598e-35	-0.648075	3.08509e-27	-0.493297	1.04184e-14	0.561991	1.82455e-19	-0.6666	2.98229e-29	0.527042
brown	10	MS4A1	0.169185	0.0125645	0.437243	1.51493e-11	0.220993	0.00104826	0.224813	0.000851846	-0.341074	2.59673e-07	0.116522	0.0868232	0.0394514	0.563248	-0.36772	2.37231e-08	-0.442914	7.6919e-12	-0.418433	1.31391e-10	0.585876	2.15848e-21	-0.544526	3.75746e-18	-0.583917	3.14911e-21	-0.661154	1.20694e-28	-0.719095	7.78873e-36	-0.721489	3.59305e-36	-0.656024	4.38662e-28	0.147833	0.029472	-0.498901	4.66338e-15	-0.507467	1.32628e-15	-0.283477	2.24472e-05	0.390076	2.67508e-09	-0.520099	1.94486e-16	0.328472
brown	10	MDS031	-0.169169	0.0125734	-0.474138	1.45958e-13	-0.146785	0.0306556	-0.228358	0.000700475	0.372188	1.554e-08	0.0290055	0.67091	0.176574	0.00914479	0.270083	5.55979e-05	0.454836	1.77488e-12	0.509172	1.02825e-15	-0.805472	9.48771e-51	0.724536	1.32638e-36	0.711788	7.86808e-35	0.727428	5.08643e-37	0.90218	1.86118e-80	0.822345	1.46716e-54	0.874178	2.20883e-69	-0.0161526	0.812979	0.736161	2.60893e-38	0.639978	2.12145e-26	0.505087	1.88761e-15	-0.624471	7.28381e-25	0.770604	6.0678e-44	-0.588776
brown	10	GRPEL1	-0.166812	0.0138793	-0.507865	1.25002e-15	-0.185317	0.00618371	-0.294787	1.00581e-05	0.424546	6.60697e-11	-0.0742337	0.276278	0.0921593	0.176174	0.386434	3.86042e-09	0.562123	1.7821e-19	0.550922	1.26658e-18	-0.775225	8.95784e-45	0.734305	4.95306e-38	0.774078	1.44595e-44	0.803246	2.83135e-50	0.916423	1.83933e-87	0.868245	2.23809e-67	0.838161	1.61696e-58	-0.0209512	0.758933	0.679699	9.13125e-31	0.731032	1.51439e-37	0.407799	4.20552e-10	-0.563197	1.4707e-19	0.675435	2.89679e-30	-0.486624
brown	10	IL16	0.416957	1.54782e-10	0.703547	9.81104e-34	0.375258	1.15764e-08	0.425578	5.87486e-11	-0.532969	2.52995e-17	0.321765	1.28602e-06	0.188431	0.00535737	-0.569639	4.58244e-20	-0.695399	1.09334e-32	-0.629333	2.45556e-25	0.747582	4.46684e-40	-0.743843	1.73246e-39	-0.790077	1.38503e-47	-0.784727	1.51186e-46	-0.8309	1.19274e-56	-0.775884	6.79184e-45	-0.737733	1.50909e-38	-0.184214	0.00650264	-0.613828	7.37016e-24	-0.657208	3.26421e-28	-0.373022	1.43489e-08	0.354107	8.28032e-08	-0.556396	4.90191e-19	0.355201
brown	10	ZNF593	-0.416252	1.6735e-10	-0.743467	1.98234e-39	-0.572518	2.69849e-20	-0.33235	5.42284e-07	0.693133	2.10733e-32	-0.287158	1.73511e-05	-0.264288	8.11372e-05	0.369542	1.99796e-08	0.670462	1.08681e-29	0.780368	1.00871e-45	-0.945891	4.62945e-107	0.923453	2.14082e-91	0.845014	2.28478e-60	0.781338	6.63748e-46	0.922508	7.60271e-91	0.811622	4.29313e-52	0.920387	1.23286e-89	0.183677	0.00666329	0.891128	1.00182e-75	0.63596	5.40751e-26	0.695976	9.24114e-33	-0.389651	2.79276e-09	0.811303	5.05536e-52	-0.669859
brown	10	PLAGL2	-0.414726	1.98012e-10	-0.752452	7.37278e-41	-0.553495	8.12465e-19	-0.379036	8.0234e-09	0.673833	4.44825e-30	-0.274761	4.072e-05	-0.233315	0.000530145	0.279818	2.88939e-05	0.650089	1.89264e-27	0.724465	1.35759e-36	-0.931521	2.09899e-96	0.8816	4.8573e-72	0.838778	1.11081e-58	0.809861	1.05399e-51	0.953521	5.60409e-114	0.873189	4.84606e-69	0.940217	1.53967e-102	0.168939	0.0126956	0.858363	3.04774e-64	0.712039	7.27666e-35	0.634096	8.30605e-26	-0.359296	5.17709e-08	0.811572	4.40596e-52	-0.651759
brown	10	LOC375097	-0.135864	0.0455954	-0.345755	1.73271e-07	-0.0772083	0.257436	-0.244228	0.000281141	0.173334	0.0105274	0.0828318	0.224278	0.161454	0.0172998	0.301851	5.9857e-06	0.304296	4.98544e-06	0.240907	0.000342047	-0.595748	3.0931e-22	0.471191	2.15931e-13	0.500883	3.49727e-15	0.60174	9.20244e-23	0.77358	1.77923e-44	0.777296	3.74386e-45	0.762728	1.4299e-42	-0.197443	0.00349438	0.540283	7.63295e-18	0.582102	4.45808e-21	0.305041	4.71379e-06	-0.534457	1.9872e-17	0.643168	9.99459e-27	-0.333606
brown	10	AMD1	-0.133025	0.0503512	-0.51586	3.73732e-16	-0.21275	0.00162122	-0.257119	0.000127974	0.528063	5.56197e-17	-0.130617	0.0547026	0.0671031	0.325169	0.33834	3.27874e-07	0.617949	3.04003e-24	0.684831	2.21608e-31	-0.794862	1.53846e-48	0.816609	3.20618e-53	0.839859	5.7355e-59	0.809498	1.26634e-51	0.875309	8.9107e-70	0.78079	8.40973e-46	0.773601	1.76326e-44	0.0674402	0.322739	0.695763	9.83445e-33	0.677718	1.56515e-30	0.449452	3.46627e-12	-0.532765	2.61503e-17	0.628947	2.67882e-25	-0.514094
brown	10	Hs.400876	-0.118031	0.0827876	-0.34371	2.06934e-07	-0.0817364	0.230487	-0.21674	0.00131536	0.187028	0.00571655	0.102054	0.13398	0.175277	0.00967754	0.217953	0.00123345	0.282352	2.42681e-05	0.257629	0.000123947	-0.621782	1.318e-24	0.488882	1.94252e-14	0.496831	6.28627e-15	0.592834	5.52675e-22	0.776193	5.96426e-45	0.766366	3.37461e-43	0.779534	1.44282e-45	-0.172789	0.0107769	0.56891	5.23534e-20	0.526143	7.5446e-17	0.353621	8.64912e-08	-0.540707	7.1142e-18	0.681234	5.99631e-31	-0.38964
brown	10	RGS1	-0.0958286	0.159508	-0.102789	0.131188	0.247724	0.000228044	-0.169691	0.012299	0.0264604	0.69831	0.116617	0.086565	0.422124	8.68916e-11	0.359414	5.12203e-08	0.195488	0.00383982	0.110971	0.103038	-0.298264	7.80344e-06	0.239497	0.000371449	0.351933	1.00559e-07	0.472838	1.73563e-13	0.510904	7.92928e-16	0.550269	1.4168e-18	0.411158	2.92486e-10	-0.162979	0.0162588	0.200412	0.00302346	0.464663	5.07373e-13	-0.00664525	0.922467	-0.452051	2.51281e-12	0.288292	1.60164e-05	-0.0836868
brown	10	PMAIP1	-0.0881231	0.195958	-0.227417	0.000738026	0.136809	0.0440984	-0.151268	0.0258618	0.193588	0.00420467	0.076111	0.264281	0.369583	1.99022e-08	0.365914	2.80975e-08	0.34991	1.20323e-07	0.344621	1.9123e-07	-0.51089	7.94571e-16	0.486879	2.56923e-14	0.567755	6.46179e-20	0.624308	7.55185e-25	0.682621	4.09166e-31	0.656078	4.3283e-28	0.577108	1.14771e-20	-0.124287	0.0676435	0.419601	1.1534e-10	0.580206	6.39531e-21	0.177617	0.00873573	-0.569444	4.74838e-20	0.447799	4.24672e-12	-0.244502
brown	10	SOCS2	-0.0834178	0.221006	-0.279234	3.0072e-05	-0.103117	0.129957	-0.0828482	0.224186	0.107421	0.114602	0.0969535	0.154643	0.101748	0.13516	0.509587	9.66324e-16	0.246886	0.000239837	0.15762	0.0201783	-0.502486	2.76742e-15	0.375733	1.10573e-08	0.389072	2.96096e-09	0.445626	5.53782e-12	0.616144	4.48747e-24	0.612258	1.02938e-23	0.608816	2.12695e-23	-0.244289	0.000280124	0.451651	2.64087e-12	0.457307	1.30033e-12	0.299044	7.36873e-06	-0.539794	8.27599e-18	0.521459	1.57419e-16	-0.279085
brown	10	TXNDC7	-0.343263	2.15091e-07	-0.745819	8.48633e-40	-0.553545	8.05432e-19	-0.388351	3.18452e-09	0.702408	1.38093e-33	-0.345677	1.74442e-07	-0.264598	7.9527e-05	0.343019	2.1967e-07	0.718888	8.32322e-36	0.763522	1.04563e-42	-0.8811	7.43163e-72	0.869146	1.12656e-67	0.875416	8.17757e-70	0.873331	4.33207e-69	0.943003	1.06058e-104	0.905526	5.31707e-82	0.887748	2.21863e-74	0.158687	0.019338	0.779344	1.56496e-45	0.76429	7.71611e-43	0.52618	7.50018e-17	-0.311862	2.80168e-06	0.716489	1.79166e-35	-0.601038
brown	10	RANBP1	-0.34205	2.38788e-07	-0.721726	3.32668e-36	-0.515929	3.69784e-16	-0.333368	4.98211e-07	0.675727	2.67826e-30	-0.254624	0.000149515	-0.196126	0.00372387	0.317486	1.80665e-06	0.674368	3.85536e-30	0.775997	6.47656e-45	-0.93748	1.6341e-100	0.919434	4.20481e-89	0.878157	8.72468e-71	0.817497	2.00305e-53	0.947452	2.16753e-108	0.835389	8.56285e-58	0.912803	1.43821e-85	0.179142	0.00816635	0.867629	3.57052e-67	0.741591	3.87451e-39	0.648273	2.94113e-27	-0.416285	1.66741e-10	0.782342	4.2938e-46	-0.68263
brown	10	CGI-37	-0.340737	2.67267e-07	-0.731205	1.42806e-37	-0.489599	1.75672e-14	-0.41492	1.93835e-10	0.672423	6.47283e-30	-0.298262	7.8045e-06	-0.194636	0.0039997	0.273894	4.31562e-05	0.691636	3.24027e-32	0.737364	1.717e-38	-0.888033	1.71525e-74	0.864144	4.79246e-66	0.869704	7.34431e-68	0.868719	1.56072e-67	0.949383	4.30336e-110	0.899556	2.77228e-79	0.894627	3.63326e-77	0.167661	0.0133958	0.780794	8.39661e-46	0.764811	6.2748e-43	0.523036	1.23047e-16	-0.341359	2.53397e-07	0.735251	3.5751e-38	-0.582583
brown	10	DKFZP564C186	-0.339887	2.87419e-07	-0.669718	1.3219e-29	-0.481232	5.59828e-14	-0.291885	1.23989e-05	0.598776	1.68136e-22	-0.176152	0.00931543	-0.153753	0.0234921	0.302677	5.62818e-06	0.597239	2.29288e-22	0.699183	3.60492e-33	-0.919332	4.78891e-89	0.872873	6.21882e-69	0.812994	2.11913e-52	0.766202	3.60289e-43	0.933237	1.5075e-97	0.824648	4.12186e-55	0.926439	3.49776e-93	0.111056	0.102774	0.87573	6.34553e-70	0.675647	2.73639e-30	0.658918	2.12459e-28	-0.462201	6.96956e-13	0.820246	4.59355e-54	-0.648501
brown	10	MGC15429	0.339294	3.02316e-07	0.679982	8.45232e-31	0.408042	4.09698e-10	0.33673	3.75759e-07	-0.606381	3.53599e-23	0.284571	2.08015e-05	0.153758	0.023488	-0.476439	1.07219e-13	-0.707247	3.19488e-34	-0.736414	2.3898e-38	0.829722	2.3519e-56	-0.842134	1.4032e-59	-0.868005	2.6857e-67	-0.842422	1.17225e-59	-0.891046	1.08153e-75	-0.810382	8.08873e-52	-0.794668	1.68379e-48	-0.0993982	0.144459	-0.707507	2.95057e-34	-0.718116	1.06624e-35	-0.450374	3.09351e-12	0.427886	4.51149e-11	-0.627963	3.34275e-25	0.51311
brown	10	ATP1B3	-0.338073	3.35378e-07	-0.699691	3.10139e-33	-0.473399	1.61076e-13	-0.301163	6.29956e-06	0.630043	2.09192e-25	-0.221229	0.00103503	-0.152751	0.024424	0.380242	7.13021e-09	0.651485	1.34566e-27	0.72045	5.03192e-36	-0.931524	2.09016e-96	0.889412	4.89217e-75	0.850627	5.96567e-62	0.825456	2.62925e-55	0.962838	3.32539e-124	0.875739	6.29783e-70	0.937754	1.03333e-100	0.101504	0.136103	0.853986	6.26374e-63	0.685784	1.69864e-31	0.633928	8.63296e-26	-0.477481	9.31743e-14	0.806195	6.63056e-51	-0.625982
brown	10	SOCS1	-0.336515	3.82633e-07	-0.649295	2.29573e-27	-0.404106	6.2397e-10	-0.327641	7.99492e-07	0.517074	3.1026e-16	-0.166341	0.0141542	-0.111805	0.100459	0.478348	8.28758e-14	0.594942	3.63344e-22	0.608073	2.48513e-23	-0.861553	3.15288e-65	0.790927	9.41444e-48	0.768873	1.22848e-43	0.761428	2.38101e-42	0.915775	4.07123e-87	0.847506	4.61202e-61	0.886017	1.04442e-73	0.107131	0.11559	0.775784	7.08254e-45	0.691633	3.24286e-32	0.563594	1.36982e-19	-0.487547	2.34105e-14	0.755541	2.29998e-41	-0.548388
brown	10	C6orf11	-0.335706	4.09601e-07	-0.745518	9.46666e-40	-0.53259	2.68972e-17	-0.378717	8.27672e-09	0.687148	1.15848e-31	-0.322589	1.20378e-06	-0.246461	0.000246036	0.333508	4.92457e-07	0.708064	2.48741e-34	0.779532	1.44414e-45	-0.895745	1.22816e-77	0.892658	2.38258e-76	0.884848	2.92896e-73	0.873033	5.48017e-69	0.954736	3.46819e-115	0.896598	5.32605e-78	0.898444	8.5103e-79	0.16118	0.017493	0.801519	6.54746e-50	0.737539	1.6151e-38	0.535044	1.80601e-17	-0.349362	1.26289e-07	0.738298	1.23861e-38	-0.567077
brown	10	NCF1	0.232309	0.000561272	0.457563	1.25899e-12	0.20935	0.00193172	0.278088	3.25156e-05	-0.340424	2.74518e-07	0.0305149	0.65486	-0.0309457	0.650308	-0.429483	3.75357e-11	-0.472069	1.92221e-13	-0.489605	1.75519e-14	0.708181	2.39967e-34	-0.672519	6.3095e-30	-0.659855	1.6775e-28	-0.640234	1.99807e-26	-0.780981	7.7448e-46	-0.674025	4.22591e-30	-0.736259	2.52161e-38	0.102529	0.132171	-0.662956	7.62492e-29	-0.575309	1.60695e-20	-0.457948	1.19896e-12	0.586949	1.753e-21	-0.627311	3.86817e-25	0.41014
brown	10	BCCIP	-0.229071	0.000673222	-0.667877	2.13969e-29	-0.399264	1.03918e-09	-0.317239	1.84209e-06	0.649673	2.09435e-27	-0.239839	0.000364122	-0.0990474	0.145888	0.317977	1.73792e-06	0.702142	1.49535e-33	0.784973	1.35682e-46	-0.893257	1.35009e-76	0.909089	1.03799e-83	0.910822	1.4428e-84	0.867439	4.12255e-67	0.943869	2.14239e-105	0.843971	4.42687e-60	0.861495	3.28887e-65	0.177089	0.00894073	0.792148	5.38993e-48	0.751974	8.81495e-41	0.538288	1.06145e-17	-0.454653	1.81614e-12	0.708263	2.34068e-34	-0.626056
brown	10	TBL3	-0.3905	2.56252e-09	-0.780756	8.53524e-46	-0.614301	6.663e-24	-0.378611	8.36262e-09	0.754236	3.77053e-41	-0.358619	5.5073e-08	-0.311013	2.99134e-06	0.254906	0.000146926	0.692825	2.30274e-32	0.810197	8.88374e-52	-0.929671	3.33315e-95	0.917313	6.11768e-88	0.858117	3.62042e-64	0.822395	1.42748e-54	0.923689	1.55588e-91	0.844711	2.77137e-60	0.905585	4.98679e-82	0.228391	0.000699195	0.849309	1.42312e-61	0.647686	3.38921e-27	0.639929	2.14601e-26	-0.284231	2.13008e-05	0.782698	3.67701e-46	-0.66193
brown	10	PRG4	-0.387626	3.4254e-09	-0.708749	2.0156e-34	-0.504524	2.05102e-15	-0.428312	4.29563e-11	0.697225	6.4151e-33	-0.376175	1.05951e-08	-0.253086	0.000164433	0.381172	6.50796e-09	0.69702	6.8112e-33	0.731386	1.34276e-37	-0.800796	9.28134e-50	0.81164	4.25487e-52	0.82915	3.26191e-56	0.818602	1.11143e-53	0.851765	2.79705e-62	0.81618	4.01921e-53	0.779356	1.55713e-45	0.209551	0.00191198	0.690925	3.97081e-32	0.700772	2.2506e-33	0.463728	5.72537e-13	-0.247726	0.000228017	0.612108	1.06265e-23	-0.536624
brown	10	RCL1	-0.384627	4.62362e-09	-0.750106	1.76466e-40	-0.515361	4.03367e-16	-0.419786	1.12976e-10	0.745402	9.87207e-40	-0.354514	7.98304e-08	-0.228526	0.000693957	0.353085	9.0734e-08	0.74497	1.15406e-39	0.822831	1.12405e-54	-0.901439	4.02328e-80	0.923186	3.06892e-91	0.904738	1.24256e-81	0.8536	8.14083e-63	0.91721	6.95111e-88	0.825829	2.1345e-55	0.85648	1.13218e-63	0.218555	0.00119453	0.805792	8.10059e-51	0.714751	3.10769e-35	0.578168	9.40193e-21	-0.311169	2.95552e-06	0.704181	8.10531e-34	-0.618332
brown	10	FLJ22794	0.224364	0.000873048	0.589049	1.1643e-21	0.307485	3.91785e-06	0.313751	2.4202e-06	-0.523494	1.14525e-16	0.242504	0.000311383	0.08756	0.198841	-0.42219	8.62541e-11	-0.643645	8.92352e-27	-0.661911	9.95417e-29	0.73665	2.20138e-38	-0.75436	3.59852e-41	-0.797416	4.64668e-49	-0.787786	3.8876e-47	-0.827643	7.68812e-56	-0.772547	2.72943e-44	-0.720493	4.96162e-36	-0.157987	0.0198862	-0.610085	1.62953e-23	-0.661645	1.06538e-28	-0.337225	3.60347e-07	0.400503	9.12672e-10	-0.551553	1.13632e-18	0.435886
brown	10	LOC56902	-0.22414	0.000883786	-0.595962	2.96308e-22	-0.301226	6.27018e-06	-0.316914	1.88979e-06	0.567034	7.3648e-20	-0.144468	0.0334174	0.00691944	0.919279	0.275208	3.95128e-05	0.604956	4.75101e-23	0.696305	8.39534e-33	-0.866287	9.79095e-67	0.85247	1.74396e-62	0.834467	1.47996e-57	0.810538	7.47051e-52	0.924278	6.98808e-92	0.82994	2.07526e-56	0.867154	5.10699e-67	0.113703	0.0947824	0.779768	1.30524e-45	0.655098	5.52232e-28	0.538712	9.89767e-18	-0.502244	2.86706e-15	0.744193	1.52735e-39	-0.582046
brown	10	hmm8270	0.220706	0.00106457	0.44354	7.13233e-12	0.207201	0.00215503	0.116088	0.0880123	-0.369494	2.00713e-08	0.0522351	0.443944	-0.0475998	0.485468	-0.572652	2.63241e-20	-0.513733	5.16916e-16	-0.517351	2.97312e-16	0.721035	4.1633e-36	-0.69327	2.02574e-32	-0.697563	5.80856e-33	-0.658119	2.59779e-28	-0.785331	1.15852e-46	-0.689027	6.81381e-32	-0.716188	1.97137e-35	0.100787	0.138907	-0.651813	1.24186e-27	-0.594861	3.69266e-22	-0.45447	1.85831e-12	0.626023	5.15878e-25	-0.589107	1.1512e-21	0.432958
brown	10	YWHAQ	-0.219431	0.00113997	-0.59399	4.39248e-22	-0.345451	1.77923e-07	-0.273886	4.31813e-05	0.565272	1.01295e-19	-0.186422	0.00587838	-0.0548968	0.421041	0.382505	5.70643e-09	0.647779	3.31393e-27	0.688988	6.89044e-32	-0.832297	5.29827e-57	0.82795	6.46068e-56	0.842139	1.39829e-59	0.822153	1.63017e-54	0.904126	2.39087e-81	0.825945	1.99992e-55	0.826308	1.6315e-55	0.0855205	0.209544	0.736897	2.02042e-38	0.698926	3.88875e-33	0.493357	1.033e-14	-0.495994	7.08896e-15	0.670583	1.05284e-29	-0.510551
brown	10	MGC13010	0.218949	0.00116971	0.37678	9.99184e-09	0.082957	0.223576	0.17803	0.00857791	-0.352427	9.62256e-08	-0.0207937	0.760691	-0.188329	0.00538282	-0.367234	2.48311e-08	-0.421737	9.07671e-11	-0.509503	9.78555e-16	0.686873	1.25148e-31	-0.673404	4.98637e-30	-0.665432	4.03526e-29	-0.624055	7.98707e-25	-0.737491	1.64212e-38	-0.616676	4.00237e-24	-0.681266	5.94479e-31	-0.000272232	0.996819	-0.627117	4.04e-25	-0.520891	1.71981e-16	-0.437965	1.39073e-11	0.590926	8.05578e-22	-0.598316	1.84533e-22	0.366103
brown	10	FHIT	0.45859	1.10527e-12	0.465551	4.52163e-13	0.257755	0.000122973	0.253138	0.000163906	-0.371188	1.70925e-08	0.151181	0.0259476	0.0517548	0.448151	-0.598043	1.95015e-22	-0.445109	5.89681e-12	-0.423889	7.11807e-11	0.603099	6.96569e-23	-0.55402	7.41786e-19	-0.558855	3.18233e-19	-0.542458	5.31462e-18	-0.648846	2.55979e-27	-0.584412	2.86323e-21	-0.608687	2.18547e-23	-0.0338658	0.619799	-0.533003	2.51597e-17	-0.491354	1.37192e-14	-0.379186	7.90669e-09	0.402964	7.0423e-10	-0.494803	8.40715e-15	0.271678
brown	10	ACTN1	0.311968	2.77895e-06	0.434035	2.21067e-11	0.20452	0.00246636	0.232596	0.000552207	-0.350343	1.15801e-07	0.111498	0.101401	-0.00121316	0.985824	-0.561823	1.87996e-19	-0.459526	9.81306e-13	-0.434014	2.21591e-11	0.601682	9.31275e-23	-0.562269	1.736e-19	-0.595685	3.13241e-22	-0.60793	2.56049e-23	-0.695626	1.02343e-32	-0.64114	1.61449e-26	-0.613549	7.82176e-24	-0.0150569	0.825456	-0.505524	1.76948e-15	-0.519946	1.99175e-16	-0.311705	2.83576e-06	0.464423	5.23386e-13	-0.491562	1.33228e-14	0.295892
brown	10	ATF7IP2	0.311516	2.8776e-06	0.652018	1.18103e-27	0.3387	3.17994e-07	0.324559	1.02712e-06	-0.525042	8.97776e-17	0.293079	1.1379e-05	0.141101	0.0378063	-0.573961	2.06544e-20	-0.709698	1.50432e-34	-0.665216	4.26639e-29	0.742849	2.47419e-39	-0.767723	1.95544e-43	-0.820731	3.53366e-54	-0.798844	2.36192e-49	-0.834885	1.15544e-57	-0.766577	3.10018e-43	-0.723025	2.17734e-36	-0.110199	0.105472	-0.618949	2.44718e-24	-0.715424	2.51194e-35	-0.359034	5.30237e-08	0.402558	7.35115e-10	-0.527717	5.87695e-17	0.414306
brown	10	LOC144363	0.30918	3.44288e-06	0.547402	2.31084e-18	0.257531	0.000124716	0.317013	1.87521e-06	-0.452805	2.28795e-12	0.182565	0.00700697	0.0215845	0.751881	-0.538594	1.00914e-17	-0.594972	3.61175e-22	-0.598765	1.68513e-22	0.724069	1.54645e-36	-0.717243	1.40943e-35	-0.762441	1.6009e-42	-0.766556	3.1272e-43	-0.830656	1.37372e-56	-0.772973	2.2881e-44	-0.728436	3.63074e-37	-0.0286002	0.675245	-0.606401	3.52149e-23	-0.711192	9.47025e-35	-0.347009	1.55299e-07	0.48865	2.00679e-14	-0.567826	6.37796e-20	0.385385
brown	10	SLC39A8	-0.198372	0.00334036	-0.591219	7.6034e-22	-0.393667	1.85494e-09	-0.348897	1.31574e-07	0.518884	2.34774e-16	-0.185241	0.00620525	-0.132179	0.0518462	0.253799	0.000157359	0.556832	4.5418e-19	0.564927	1.07798e-19	-0.748211	3.54743e-40	0.705262	5.84472e-34	0.715924	2.14373e-35	0.717653	1.23633e-35	0.810752	6.70037e-52	0.766044	3.83852e-43	0.764278	7.75325e-43	0.153682	0.0235579	0.661633	1.06843e-28	0.674241	3.98919e-30	0.46508	4.80672e-13	-0.347339	1.50877e-07	0.629255	2.49924e-25	-0.503185
brown	10	SLAMF1	-0.441749	8.84998e-12	-0.72122	3.92054e-36	-0.523902	1.0742e-16	-0.476104	1.12157e-13	0.649492	2.18835e-27	-0.341144	2.58101e-07	-0.257614	0.000124066	0.368845	2.13397e-08	0.651031	1.50375e-27	0.626392	4.75126e-25	-0.810125	9.21649e-52	0.756091	1.86588e-41	0.783015	3.20297e-46	0.832424	4.92072e-57	0.904679	1.32459e-81	0.90632	2.24116e-82	0.856456	1.15164e-63	0.111727	0.100698	0.700633	2.34523e-33	0.730152	2.03906e-37	0.458253	1.15349e-12	-0.264283	8.11595e-05	0.68385	2.91141e-31	-0.473795
brown	10	F5	-0.366777	2.5919e-08	-0.562503	1.6652e-19	-0.301361	6.20746e-06	-0.328781	7.28245e-07	0.513819	5.10166e-16	-0.177472	0.00879158	-0.0298731	0.661666	0.498038	5.28341e-15	0.58981	1.00306e-21	0.607254	2.94833e-23	-0.772398	2.90243e-44	0.750948	1.29162e-40	0.785911	8.9632e-47	0.776663	4.8919e-45	0.87202	1.21668e-68	0.80619	6.64714e-51	0.786228	7.78611e-47	0.0498059	0.46545	0.675903	2.55473e-30	0.745896	8.25391e-40	0.423944	7.07406e-11	-0.469865	2.57214e-13	0.626333	4.81338e-25	-0.478451
brown	10	hmm25579	-0.198095	0.00338573	-0.382694	5.60089e-09	-0.22637	0.000781989	-0.206166	0.0022707	0.302984	5.5005e-06	0.0157989	0.817002	0.0422736	0.535647	0.275054	3.99261e-05	0.346745	1.58923e-07	0.363064	3.6619e-08	-0.62886	2.73203e-25	0.540519	7.33908e-18	0.553361	8.31573e-19	0.562161	1.76989e-19	0.714181	3.71822e-35	0.65862	2.29045e-28	0.691758	3.12894e-32	-0.0671262	0.325003	0.589094	1.15417e-21	0.658378	2.43381e-28	0.407913	4.15437e-10	-0.44568	5.50132e-12	0.59658	2.61747e-22	-0.469128
brown	10	PSMD8	-0.33232	5.43656e-07	-0.686335	1.45547e-31	-0.47896	7.62774e-14	-0.308688	3.57477e-06	0.623855	8.34691e-25	-0.221731	0.00100737	-0.162895	0.0163148	0.259747	0.000108454	0.60038	1.21444e-22	0.715441	2.49824e-35	-0.909602	5.81383e-84	0.859395	1.47163e-64	0.802241	4.61688e-50	0.788585	2.71667e-47	0.928947	9.64347e-95	0.854995	3.14822e-63	0.917377	5.64553e-88	0.158651	0.0193663	0.828797	3.99039e-56	0.628685	2.84187e-25	0.615814	4.81741e-24	-0.410207	3.24294e-10	0.810191	8.91135e-52	-0.67663
brown	10	JARID2	-0.0694147	0.308742	-0.385731	4.14174e-09	-0.148339	0.0289141	-0.217968	0.00123245	0.285566	1.94039e-05	0.0159968	0.81475	0.105819	0.120143	0.201047	0.00293055	0.360732	4.53967e-08	0.339659	2.93054e-07	-0.62864	2.87056e-25	0.536056	1.5311e-17	0.564609	1.14147e-19	0.646174	4.87714e-27	0.779552	1.43213e-45	0.785005	1.33762e-46	0.747771	4.1685e-40	-0.123757	0.0688308	0.556768	4.59336e-19	0.564141	1.24168e-19	0.332949	5.15915e-07	-0.489174	1.86471e-14	0.62579	5.43297e-25	-0.396776
brown	10	ILF3	-0.0616335	0.366243	-0.429897	3.5783e-11	-0.154252	0.0230399	-0.305387	4.59233e-06	0.373352	1.39023e-08	-0.0626583	0.358312	0.101587	0.135779	0.230356	0.000626538	0.486597	2.6723e-14	0.462833	6.42535e-13	-0.643327	9.62348e-27	0.606501	3.44877e-23	0.689194	6.49966e-32	0.748361	3.35741e-40	0.815611	5.42161e-53	0.80397	1.98739e-50	0.722119	2.92692e-36	-0.03715	0.586249	0.543625	4.37141e-18	0.795565	1.10836e-48	0.263094	8.76143e-05	-0.443325	7.3195e-12	0.555036	6.21667e-19	-0.432658
brown	10	HSPC242	-0.0523618	0.442838	-0.324668	1.01816e-06	-0.0321007	0.638167	-0.125242	0.0655435	0.194145	0.00409448	0.139749	0.0397011	0.243295	0.000297147	0.336819	3.72944e-07	0.331565	5.78791e-07	0.352968	9.16871e-08	-0.685121	2.04385e-31	0.585853	2.16784e-21	0.576413	1.30747e-20	0.626343	4.80329e-25	0.813543	1.59518e-52	0.764621	6.76799e-43	0.797633	4.19408e-49	-0.19095	0.00476296	0.631859	1.38525e-25	0.522159	1.41142e-16	0.416007	1.71948e-10	-0.701252	1.95073e-33	0.702118	1.50618e-33	-0.447869
brown	10	hmm3574	0.0095507	0.888754	0.334458	4.54843e-07	0.124171	0.0679022	0.0529734	0.437522	-0.308148	3.72524e-06	0.0651153	0.339739	-0.0634639	0.352153	-0.29193	1.2359e-05	-0.42219	8.62489e-11	-0.429593	3.70632e-11	0.515805	3.76882e-16	-0.530104	4.01409e-17	-0.580697	5.82636e-21	-0.616278	4.35986e-24	-0.629724	2.24839e-25	-0.592389	6.03557e-22	-0.535546	1.66404e-17	0.151091	0.0260382	-0.44004	1.08616e-11	-0.442445	8.139e-12	-0.232625	0.000551298	0.4363	1.69357e-11	-0.411077	2.95085e-10	0.263911
brown	10	CD19	-0.00527558	0.938412	0.303699	5.21378e-06	0.110516	0.104467	0.11859	0.0813333	-0.259485	0.000110264	0.05198	0.446176	-0.0527463	0.439492	-0.243837	0.00028775	-0.369811	1.94774e-08	-0.35289	9.23293e-08	0.460284	8.90837e-13	-0.451761	2.60509e-12	-0.511392	7.36652e-16	-0.575749	1.48018e-20	-0.591406	7.32819e-22	-0.580695	5.82888e-21	-0.504906	1.93877e-15	0.195091	0.00391359	-0.382045	5.97127e-09	-0.445727	5.46985e-12	-0.180009	0.00785755	0.389088	2.95624e-09	-0.381865	6.07819e-09	0.253424
brown	10	FUBP1	-0.157748	0.0200757	-0.52757	6.01531e-17	-0.257318	0.000126388	-0.241593	0.000328542	0.432978	2.50161e-11	-0.0455364	0.504603	0.0549819	0.420321	0.263877	8.33114e-05	0.510208	8.80363e-16	0.564087	1.25369e-19	-0.818067	1.47913e-53	0.756171	1.81013e-41	0.756867	1.38784e-41	0.779344	1.56494e-45	0.925518	1.26671e-92	0.862984	1.11924e-65	0.888253	1.40579e-74	-0.0152897	0.822801	0.74585	8.39204e-40	0.671296	8.72277e-30	0.487982	2.2031e-14	-0.568223	5.93401e-20	0.761883	1.99239e-42	-0.535078
brown	10	MGC45400	0.151511	0.0256208	0.471675	2.02533e-13	0.111325	0.101936	0.346848	1.57502e-07	-0.395539	1.52998e-09	0.10946	0.107843	-0.113775	0.09457	-0.298375	7.74018e-06	-0.528811	4.93652e-17	-0.561351	2.04468e-19	0.650199	1.84259e-27	-0.661758	1.03522e-28	-0.735886	2.86954e-38	-0.774717	1.10751e-44	-0.795407	1.1932e-48	-0.754942	2.88748e-41	-0.679404	9.8959e-31	-0.106866	0.116497	-0.522121	1.41973e-16	-0.687349	1.0947e-31	-0.238738	0.000388222	0.450072	3.21104e-12	-0.525612	8.20442e-17	0.313541
brown	10	TCL1A	0.143999	0.0340024	0.457417	1.28232e-12	0.215728	0.00138745	0.290339	1.38486e-05	-0.385851	4.09232e-09	0.135986	0.0453989	0.0229657	0.736573	-0.37405	1.30026e-08	-0.4988	4.73258e-15	-0.475831	1.16356e-13	0.598084	1.93383e-22	-0.589207	1.12877e-21	-0.644223	7.77745e-27	-0.706911	3.5402e-34	-0.739883	7.09585e-39	-0.724547	1.32121e-36	-0.65594	4.47974e-28	0.108079	0.112386	-0.508737	1.0974e-15	-0.590828	8.21216e-22	-0.272014	4.89253e-05	0.375821	1.09632e-08	-0.500428	3.7369e-15	0.375689
brown	10	LYL1	0.136579	0.0444587	0.488488	2.05255e-14	0.246842	0.000240481	0.280866	2.68881e-05	-0.409789	3.39318e-10	0.113956	0.0940435	0.0236248	0.729303	-0.179513	0.00803302	-0.497341	5.84155e-15	-0.519312	2.19708e-16	0.666029	3.45777e-29	-0.655631	4.83704e-28	-0.666468	3.08585e-29	-0.669396	1.43835e-29	-0.742078	3.25826e-39	-0.678151	1.39146e-30	-0.685443	1.8682e-31	-0.0222493	0.7445	-0.592987	5.36156e-22	-0.533789	2.215e-17	-0.38135	6.39453e-09	0.423991	7.03607e-11	-0.57396	2.06582e-20	0.447956
brown	10	PWP2H	-0.333814	4.8002e-07	-0.717193	1.43204e-35	-0.534536	1.96176e-17	-0.315055	2.18626e-06	0.666613	2.9725e-29	-0.236134	0.00045128	-0.211237	0.0017533	0.250477	0.00019297	0.637943	3.41335e-26	0.761104	2.70241e-42	-0.940396	1.12683e-102	0.909754	4.8925e-84	0.846232	1.04897e-60	0.803317	2.73508e-50	0.946852	7.10329e-108	0.842922	8.57119e-60	0.935575	3.71007e-99	0.146693	0.030762	0.883703	7.96074e-73	0.683735	3.00625e-31	0.664313	5.38324e-29	-0.410322	3.20272e-10	0.82334	8.49601e-55	-0.660374
brown	10	MGC4308	-0.33331	5.00619e-07	-0.731763	1.1812e-37	-0.507315	1.35664e-15	-0.382354	5.79238e-09	0.675669	2.72038e-30	-0.285793	1.90981e-05	-0.200788	0.0029681	0.337213	3.60735e-07	0.696298	8.41295e-33	0.757439	1.11495e-41	-0.918048	2.43708e-88	0.894788	3.10909e-77	0.88435	4.52986e-73	0.874655	1.50827e-69	0.976619	1.61847e-145	0.91277	1.49586e-85	0.930396	1.13821e-95	0.161543	0.0172377	0.824285	5.043e-55	0.75201	8.69642e-41	0.572888	2.52007e-20	-0.391195	2.38784e-09	0.774168	1.39313e-44	-0.618877
brown	10	LOC131076	-0.332556	5.33108e-07	-0.674693	3.53492e-30	-0.497772	5.49024e-15	-0.316882	1.8945e-06	0.603917	5.88698e-23	-0.189659	0.00505976	-0.173282	0.0105506	0.283434	2.25152e-05	0.597401	2.21944e-22	0.665098	4.39809e-29	-0.908925	1.24808e-83	0.843763	5.05094e-60	0.795003	1.44076e-48	0.77325	2.04028e-44	0.935207	6.70171e-99	0.850499	6.49376e-62	0.931242	3.20468e-96	0.102459	0.132438	0.847831	3.7364e-61	0.673842	4.43748e-30	0.638975	2.68353e-26	-0.42907	3.93666e-11	0.816367	3.64348e-53	-0.660663
brown	10	FLJ10439	-0.315158	2.16878e-06	-0.664447	5.2018e-29	-0.391492	2.31661e-09	-0.37927	7.8418e-09	0.571792	3.08537e-20	-0.248433	0.000218479	-0.125409	0.065182	0.443195	7.43549e-12	0.678252	1.35401e-30	0.677153	1.82346e-30	-0.828213	5.56549e-56	0.816077	4.24332e-53	0.850914	4.93154e-62	0.855065	2.99995e-63	0.941075	3.41128e-103	0.889281	5.51341e-75	0.854481	4.47226e-63	0.109738	0.106944	0.725406	9.95284e-37	0.808694	1.90046e-51	0.437176	1.52694e-11	-0.418671	1.27951e-10	0.671022	9.37663e-30	-0.489324
brown	10	LOC283663	0.320256	1.45061e-06	0.699066	3.73106e-33	0.549778	1.54129e-18	0.395509	1.53464e-09	-0.666438	3.10992e-29	0.427977	4.46466e-11	0.353033	9.11582e-08	-0.269337	5.83987e-05	-0.657204	3.26733e-28	-0.653137	8.96811e-28	0.679254	1.03086e-30	-0.688985	6.89522e-32	-0.729982	2.15956e-37	-0.775647	7.50316e-45	-0.749458	2.24229e-40	-0.758876	6.4143e-42	-0.672922	5.66871e-30	-0.156974	0.0207019	-0.555585	5.64922e-19	-0.628279	3.11313e-25	-0.338843	3.14148e-07	0.0760999	0.264351	-0.50654	1.52222e-15	0.472037
brown	10	NOLA1	-0.319364	1.55726e-06	-0.711438	8.77321e-35	-0.506547	1.52076e-15	-0.317114	1.86031e-06	0.666323	3.20433e-29	-0.22857	0.000692261	-0.173375	0.0105088	0.233872	0.000513614	0.645774	5.36762e-27	0.766035	3.85243e-43	-0.94887	1.23519e-109	0.918104	2.27112e-88	0.860348	7.48018e-65	0.818244	1.34617e-53	0.95689	2.06334e-117	0.855057	3.01637e-63	0.941049	3.57244e-103	0.156457	0.0211292	0.882088	3.20234e-72	0.659343	1.90901e-28	0.660176	1.54658e-28	-0.430604	3.29696e-11	0.829575	2.55885e-56	-0.66941
brown	10	LOC392528	-0.3183	1.69417e-06	-0.6599	1.65856e-28	-0.375167	1.16779e-08	-0.389319	2.888e-09	0.590518	8.72933e-22	-0.271541	5.04849e-05	-0.110513	0.104475	0.416664	1.5989e-10	0.668461	1.83693e-29	0.671001	9.42985e-30	-0.821447	2.39573e-54	0.80212	4.89629e-50	0.833105	3.3028e-57	0.862509	1.5801e-65	0.931529	2.07496e-96	0.91041	2.31408e-84	0.859301	1.57257e-64	0.0973973	0.152755	0.705055	6.22366e-34	0.7355	3.28044e-38	0.436756	1.60478e-11	-0.395474	1.54032e-09	0.680807	6.74295e-31	-0.47825
brown	10	FLJ22555	-0.39567	1.50947e-09	-0.69839	4.55491e-33	-0.495319	7.80896e-15	-0.371569	1.64842e-08	0.592254	6.19818e-22	-0.221915	0.000997385	-0.195046	0.00392207	0.342787	2.24108e-07	0.606595	3.38175e-23	0.619974	1.95784e-24	-0.887983	1.79443e-74	0.810438	7.86223e-52	0.77249	2.7939e-44	0.771112	4.92791e-44	0.933175	1.65849e-97	0.871575	1.72333e-68	0.934166	3.51572e-98	0.111334	0.10191	0.825208	3.01865e-55	0.668161	1.98691e-29	0.617883	3.08348e-24	-0.398112	1.17181e-09	0.802363	4.3519e-50	-0.6123
brown	10	CXCL10	-0.314914	2.21042e-06	-0.67838	1.30773e-30	-0.471504	2.07164e-13	-0.370166	1.88329e-08	0.652439	1.06485e-27	-0.323965	1.07763e-06	-0.224535	0.000864894	0.263172	8.71755e-05	0.681336	5.83095e-31	0.736876	2.03492e-38	-0.794064	2.22806e-48	0.808023	2.66376e-51	0.822583	1.28812e-54	0.81433	1.05933e-52	0.844932	2.40819e-60	0.780622	9.04157e-46	0.765354	5.05661e-43	0.236412	0.00044413	0.684513	2.42166e-31	0.70607	4.57367e-34	0.440414	1.03864e-11	-0.273896	4.31516e-05	0.619561	2.14194e-24	-0.510807
brown	10	PINX1	-0.395999	1.45894e-09	-0.749089	2.56927e-40	-0.561108	2.13486e-19	-0.362621	3.81486e-08	0.694879	1.27172e-32	-0.276053	3.73256e-05	-0.243146	0.000299783	0.257799	0.000122633	0.641885	1.3544e-26	0.764491	7.12685e-43	-0.941422	1.84343e-103	0.906997	1.06674e-82	0.832429	4.90676e-57	0.795499	1.14328e-48	0.934329	2.71702e-98	0.840673	3.47419e-59	0.935223	6.53389e-99	0.192027	0.00452749	0.876545	3.27432e-70	0.624275	7.60697e-25	0.676808	2.00167e-30	-0.356403	6.73368e-08	0.830041	1.95814e-56	-0.674215
brown	10	C6orf51	-0.395909	1.47256e-09	-0.69722	6.4231e-33	-0.462161	7.00534e-13	-0.395724	1.50098e-09	0.601889	8.92668e-23	-0.268586	6.13497e-05	-0.183259	0.00679043	0.492656	1.14115e-14	0.681524	5.53767e-31	0.679995	8.42224e-31	-0.858774	2.28185e-64	0.823256	8.90219e-55	0.84403	4.26577e-60	0.847009	6.36124e-61	0.949524	3.21067e-110	0.899354	3.40187e-79	0.884882	2.84322e-73	0.0919013	0.177392	0.758943	6.25219e-42	0.808478	2.11916e-51	0.496144	6.93812e-15	-0.409395	3.54074e-10	0.70726	3.18193e-34	-0.565295
brown	10	MGC4293	-0.390754	2.49713e-09	-0.755957	1.96347e-41	-0.581459	5.04027e-21	-0.435691	1.81964e-11	0.685056	2.08173e-31	-0.330837	6.14747e-07	-0.289742	1.445e-05	0.213237	0.00158066	0.634943	6.83657e-26	0.692527	2.50857e-32	-0.879098	3.99598e-71	0.818	1.53264e-53	0.786317	7.48633e-47	0.809841	1.06451e-51	0.920284	1.40797e-89	0.896668	4.96929e-78	0.911567	6.10232e-85	0.206456	0.00223773	0.783327	2.79509e-46	0.672004	7.23366e-30	0.56611	8.70738e-20	-0.247232	0.000234905	0.776534	5.16484e-45	-0.623386
brown	10	FLJ20989	-0.335021	4.3386e-07	-0.687796	9.65014e-32	-0.449942	3.26279e-12	-0.448086	4.10012e-12	0.594633	3.86505e-22	-0.300865	6.4404e-06	-0.201711	0.00283609	0.406905	4.62878e-10	0.681404	5.72348e-31	0.643304	9.67771e-27	-0.797189	5.17331e-49	0.768603	1.37019e-43	0.827855	6.82027e-56	0.870683	3.45035e-68	0.934952	1.00925e-98	0.927116	1.34386e-93	0.848309	2.73721e-61	0.077221	0.257358	0.68006	8.27259e-31	0.841915	1.60826e-59	0.384985	4.46173e-09	-0.320896	1.37848e-06	0.644439	7.38625e-27	-0.51045
brown	10	SNRPG	-0.369992	1.91476e-08	-0.726383	7.19995e-37	-0.484526	3.56067e-14	-0.418715	1.27317e-10	0.616068	4.56132e-24	-0.30163	6.08487e-06	-0.214454	0.00148341	0.454246	1.91101e-12	0.691848	3.04894e-32	0.656121	4.28192e-28	-0.856749	9.40274e-64	0.807982	2.71919e-51	0.832376	5.06037e-57	0.858992	1.95733e-64	0.953964	2.04912e-114	0.928106	3.26038e-94	0.899866	2.02281e-79	0.112649	0.0979019	0.746034	7.85205e-40	0.773006	2.25688e-44	0.489519	1.77641e-14	-0.371915	1.59499e-08	0.71617	1.98321e-35	-0.542267
brown	10	DESR1	-0.369093	2.08457e-08	-0.740191	6.36429e-39	-0.506136	1.61615e-15	-0.36177	4.12629e-08	0.695605	1.0297e-32	-0.290751	1.34475e-05	-0.195518	0.00383426	0.340427	2.7446e-07	0.70108	2.05359e-33	0.783735	2.33798e-46	-0.931799	1.37766e-96	0.919177	5.84053e-89	0.885181	2.18485e-73	0.844031	4.26339e-60	0.950347	5.72619e-111	0.85909	1.82551e-64	0.909181	9.35849e-84	0.2506	0.000191519	0.84145	2.14705e-59	0.690536	4.43674e-32	0.617656	3.23856e-24	-0.398999	1.06829e-09	0.771823	3.67942e-44	-0.640749
brown	10	GADD45B	-0.216562	0.00132776	-0.495367	7.75535e-15	-0.182455	0.00704171	-0.341946	2.40939e-07	0.452693	2.31997e-12	-0.0942096	0.166709	0.0954622	0.161116	0.202037	0.00279078	0.495376	7.74517e-15	0.560541	2.36129e-19	-0.731198	1.43117e-37	0.695581	1.03675e-32	0.716875	1.58483e-35	0.768314	1.54041e-43	0.847426	4.85764e-61	0.811699	4.12701e-52	0.784798	1.46582e-46	0.0725654	0.287245	0.633946	8.59859e-26	0.632896	1.09344e-25	0.376971	9.80833e-09	-0.437545	1.46163e-11	0.665283	4.19311e-29	-0.448862
brown	10	FLJ00012	0.383649	5.09531e-09	0.564486	1.16701e-19	0.293393	1.11247e-05	0.400507	9.12317e-10	-0.442803	7.79572e-12	0.211765	0.00170608	0.106552	0.117583	-0.585582	2.28446e-21	-0.602439	7.9764e-23	-0.540259	7.6633e-18	0.678497	1.26665e-30	-0.678915	1.13056e-30	-0.719962	5.89073e-36	-0.689291	6.32199e-32	-0.766404	3.32347e-43	-0.689709	5.6141e-32	-0.677487	1.66615e-30	-0.165466	0.0146775	-0.586271	1.99927e-21	-0.63452	7.53589e-26	-0.365794	2.8413e-08	0.409449	3.52009e-10	-0.509158	1.03053e-15	0.377945
brown	10	RNF19	-0.381046	6.58883e-09	-0.670569	1.05662e-29	-0.432657	2.59718e-11	-0.38169	6.18424e-09	0.582185	4.38822e-21	-0.205404	0.00235944	-0.13064	0.0546599	0.339794	2.89691e-07	0.603293	6.69292e-23	0.622629	1.09421e-24	-0.861968	2.33876e-65	0.794027	2.26667e-48	0.785123	1.27012e-46	0.790931	9.39554e-48	0.921007	5.50706e-90	0.864417	3.91852e-66	0.886906	4.72821e-74	0.114508	0.0924521	0.767961	1.77663e-43	0.681748	5.20587e-31	0.554961	6.29781e-19	-0.415387	1.84104e-10	0.753059	5.87206e-41	-0.560698
brown	10	TUBA2	-0.314112	2.35316e-06	-0.628922	2.69392e-25	-0.432432	2.66605e-11	-0.30975	3.296e-06	0.545379	3.2547e-18	-0.178134	0.00853867	-0.130102	0.0556716	0.341248	2.55817e-07	0.565346	9.996e-20	0.585651	2.25415e-21	-0.848678	2.15156e-61	0.771336	4.4943e-44	0.743695	1.82672e-39	0.758533	7.32304e-42	0.906945	1.1296e-82	0.861873	2.50412e-65	0.901222	5.03338e-80	0.0483714	0.478414	0.777558	3.35004e-45	0.64413	7.95095e-27	0.574969	1.71229e-20	-0.434658	2.05473e-11	0.773787	1.63255e-44	-0.565137
brown	10	LOC400987	0.392417	2.10811e-09	0.629873	2.17369e-25	0.516727	3.27246e-16	0.395612	1.51843e-09	-0.565085	1.04762e-19	0.331697	5.72526e-07	0.315095	2.17951e-06	-0.26217	9.29574e-05	-0.512721	6.02679e-16	-0.536929	1.32716e-17	0.653751	7.70779e-28	-0.608198	2.42091e-23	-0.586168	2.03968e-21	-0.614938	5.81407e-24	-0.697085	6.68228e-33	-0.692754	2.34987e-32	-0.680626	7.08534e-31	-0.157275	0.0204563	-0.576233	1.35229e-20	-0.497308	5.86948e-15	-0.42067	1.02322e-10	0.0991763	0.145362	-0.578559	8.73373e-21	0.592473
brown	10	FUS	-0.216004	0.00136742	-0.525088	8.91197e-17	-0.272966	4.592e-05	-0.325319	9.65891e-07	0.412983	2.39717e-10	-0.0594273	0.383681	0.016698	0.806787	0.256231	0.000135285	0.457223	1.31417e-12	0.479152	7.43149e-14	-0.773492	1.84536e-44	0.675485	2.85805e-30	0.676038	2.46316e-30	0.753545	4.89173e-41	0.900075	1.634e-79	0.892109	3.99712e-76	0.883259	1.16976e-72	-0.0252869	0.711079	0.691597	3.27654e-32	0.615548	5.10049e-24	0.452517	2.37143e-12	-0.488861	1.94817e-14	0.762621	1.49119e-42	-0.502016
brown	10	MPRP-1	0.202083	0.00278432	0.332671	5.28028e-07	0.0310958	0.648724	0.182214	0.00711845	-0.0971248	0.153912	-0.139618	0.0398884	-0.200501	0.00301021	-0.38991	2.72029e-09	-0.259709	0.000108712	-0.201964	0.00280083	0.601962	8.79379e-23	-0.458798	1.07643e-12	-0.457057	1.34208e-12	-0.521979	1.45152e-16	-0.733377	6.80955e-38	-0.695436	1.08155e-32	-0.740821	5.09188e-39	0.23103	0.00060324	-0.554245	7.13338e-19	-0.457941	1.20011e-12	-0.36921	2.06169e-08	0.634893	6.91563e-26	-0.651384	1.37939e-27	0.303878
brown	10	NANS	-0.395441	1.54548e-09	-0.765585	4.61121e-43	-0.499701	4.15291e-15	-0.462782	6.46813e-13	0.667724	2.22677e-29	-0.433315	2.40496e-11	-0.28949	1.47117e-05	0.605628	4.13395e-23	0.781656	5.78384e-46	0.715875	2.17745e-35	-0.790927	9.41399e-48	0.801837	5.61613e-50	0.867781	3.18283e-67	0.894336	4.80745e-77	0.909586	5.91807e-84	0.911821	4.54114e-85	0.798044	3.45238e-49	0.169662	0.0123142	0.638919	2.7188e-26	0.794008	2.28711e-48	0.358379	5.6287e-08	-0.267772	6.47116e-05	0.575288	1.6134e-20	-0.430067
brown	10	LOC375249	0.380449	6.98666e-09	0.629215	2.52202e-25	0.50736	1.3477e-15	0.359255	5.1967e-08	-0.517013	3.13191e-16	0.258514	0.000117233	0.287312	1.71642e-05	-0.237144	0.000425773	-0.475187	1.26847e-13	-0.517059	3.10966e-16	0.702157	1.48902e-33	-0.627779	3.48348e-25	-0.576208	1.35851e-20	-0.591392	7.34902e-22	-0.724315	1.42622e-36	-0.691362	3.50446e-32	-0.737671	1.54208e-38	-0.141477	0.0372939	-0.640382	1.9299e-26	-0.445611	5.54764e-12	-0.496473	6.61889e-15	0.193518	0.00421864	-0.658937	2.11439e-28	0.611923
brown	10	SCO1	-0.37738	9.42747e-09	-0.788813	2.45185e-47	-0.586212	2.02244e-21	-0.454829	1.77646e-12	0.77311	2.16253e-44	-0.401718	8.03282e-10	-0.301307	6.23266e-06	0.254387	0.000151727	0.746643	6.29164e-40	0.828163	5.72543e-56	-0.898222	1.06324e-78	0.907573	5.64871e-83	0.903927	2.95729e-81	0.879999	1.88103e-71	0.929332	5.48989e-95	0.869844	6.59171e-68	0.865599	1.63507e-66	0.290815	1.3386e-05	0.783641	2.43616e-46	0.750826	1.35165e-40	0.540288	7.62549e-18	-0.233739	0.000517527	0.706148	4.46649e-34	-0.651995
brown	10	KDELR2	-0.312021	2.76755e-06	-0.7221	2.94505e-36	-0.505597	1.75067e-15	-0.326213	8.98222e-07	0.675426	2.90413e-30	-0.292205	1.21173e-05	-0.200792	0.00296743	0.34294	2.21156e-07	0.701137	2.01911e-33	0.753947	4.20387e-41	-0.899426	3.16027e-79	0.88345	9.913e-73	0.87261	7.65736e-69	0.850724	5.59628e-62	0.942984	1.09705e-104	0.873119	5.12383e-69	0.892899	1.89601e-76	0.180241	0.00777665	0.805254	1.05685e-50	0.717895	1.14444e-35	0.57068	3.78618e-20	-0.386826	3.71178e-09	0.739458	8.24227e-39	-0.601878
brown	10	AK2	-0.373938	1.31426e-08	-0.733892	5.70856e-38	-0.563452	1.40499e-19	-0.317246	1.84106e-06	0.6979	5.26133e-33	-0.268841	6.03349e-05	-0.234768	0.000488042	0.26322	8.69064e-05	0.646618	4.38414e-27	0.767785	1.9072e-43	-0.948524	2.5056e-109	0.914306	2.41185e-86	0.842357	1.22062e-59	0.791918	5.98858e-48	0.936793	5.08987e-100	0.83542	8.40431e-58	0.932343	5.99875e-97	0.206669	0.00221381	0.886782	5.28487e-74	0.657569	2.98225e-28	0.68123	6.00373e-31	-0.382614	5.64545e-09	0.825454	2.63196e-55	-0.689017
brown	10	CS	-0.37256	1.49972e-08	-0.673564	4.77824e-30	-0.463543	5.86419e-13	-0.401076	8.59378e-10	0.555346	5.88918e-19	-0.28519	1.99217e-05	-0.218747	0.00118237	0.412418	2.54997e-10	0.639603	2.31661e-26	0.592219	6.24125e-22	-0.76415	8.15851e-43	0.726967	5.93002e-37	0.76983	8.32492e-44	0.795633	1.0738e-48	0.877916	1.06492e-70	0.856183	1.39091e-63	0.818869	9.63462e-54	0.0686346	0.314224	0.676463	2.19681e-30	0.759106	5.87081e-42	0.418886	1.24921e-10	-0.301017	6.36845e-06	0.636094	5.24176e-26	-0.4956
brown	10	PSMD1	-0.372319	1.53458e-08	-0.769703	8.7655e-44	-0.553648	7.91197e-19	-0.408195	4.0302e-10	0.708355	2.27535e-34	-0.35878	5.427e-08	-0.270574	5.38256e-05	0.381807	6.11353e-09	0.74698	5.56505e-40	0.771197	4.75955e-44	-0.894584	3.78745e-77	0.884314	4.67525e-73	0.904765	1.20764e-81	0.898209	1.07714e-78	0.963443	5.88246e-125	0.918459	1.45248e-88	0.892179	3.7438e-76	0.1903	0.00491048	0.77955	1.4328e-45	0.789492	1.8051e-47	0.512869	5.89308e-16	-0.326733	8.60991e-07	0.708901	1.92351e-34	-0.560764
brown	10	MGC49942	-0.376115	1.06562e-08	-0.636329	4.96461e-26	-0.44214	8.44352e-12	-0.436673	1.6206e-11	0.453781	2.0256e-12	-0.272204	4.83106e-05	-0.255086	0.000145288	0.208138	0.00205492	0.477282	9.57101e-14	0.471573	2.05296e-13	-0.639449	2.40176e-26	0.566374	8.30159e-20	0.569845	4.41245e-20	0.641463	1.49614e-26	0.710788	1.07377e-34	0.728306	3.79293e-37	0.71023	1.27652e-34	0.102146	0.13363	0.549874	1.51613e-18	0.484371	3.63758e-14	0.361367	4.28256e-08	-0.149634	0.0275282	0.595948	2.97139e-22	-0.406323
cyan	5	MIF	-0.300678	6.53045e-06	-0.470134	2.48267e-13	-0.42845	4.2281e-11	-0.0294126	0.666567	0.445933	5.33448e-12	0.0610869	0.370517	-0.0780376	0.252345	0.0226721	0.739818	0.262433	9.14015e-05	0.557479	4.05414e-19	-0.854975	3.19225e-63	0.771302	4.55905e-44	0.509736	9.45008e-16	0.339517	2.9663e-07	0.645599	5.59816e-27	0.404657	5.88506e-10	0.802067	5.02291e-50	0.126256	0.063373	0.948617	2.07389e-109	0.18188	0.00722649	0.960733	1.10954e-121	-0.501635	3.13395e-15	0.896319	7.00389e-78	-0.778468
cyan	5	IL21R	-0.301269	6.25024e-06	-0.384729	4.57685e-09	-0.376688	1.00813e-08	0.0361963	0.595904	0.373867	1.32328e-08	0.107866	0.113099	-0.0454262	0.505636	-0.127859	0.0600642	0.135921	0.0455038	0.47257	1.79868e-13	-0.744957	1.15944e-39	0.656384	4.01006e-28	0.373803	1.33151e-08	0.186029	0.00598519	0.490508	1.54582e-14	0.23767	0.000413024	0.667115	2.60893e-29	0.143989	0.0340146	0.852306	1.94723e-62	0.046374	0.496789	0.914185	2.78627e-86	-0.402982	7.02919e-10	0.811532	4.49647e-52	-0.705996
cyan	5	FLJ14502	-0.436027	1.74915e-11	-0.508858	1.07776e-15	-0.524984	9.06008e-17	-0.118705	0.0810361	0.429631	3.68989e-11	-0.0250602	0.713556	-0.218904	0.00117248	0.0399289	0.558531	0.223805	0.000900109	0.411728	2.74914e-10	-0.762388	1.63419e-42	0.619333	2.25121e-24	0.389786	2.7549e-09	0.279344	2.98464e-05	0.577699	1.02709e-20	0.410537	3.12894e-10	0.752891	6.25431e-41	0.0986009	0.147723	0.833512	2.60127e-57	0.188282	0.00539446	0.884998	2.56631e-73	-0.31267	2.63204e-06	0.827105	1.04237e-55	-0.731503
cyan	5	PPIL5	-0.431035	3.1364e-11	-0.531073	3.43519e-17	-0.535946	1.55873e-17	-0.155231	0.0221741	0.475463	1.22244e-13	-0.0741949	0.27653	-0.242297	0.000315208	0.0964594	0.156766	0.289836	1.43542e-05	0.474639	1.36503e-13	-0.761512	2.30366e-42	0.658918	2.1246e-28	0.439099	1.21523e-11	0.309461	3.3698e-06	0.576355	1.32158e-20	0.400112	9.5092e-10	0.732098	1.05405e-37	0.130604	0.0547257	0.834505	1.44731e-57	0.245966	0.000253446	0.868695	1.58928e-67	-0.29053	1.36613e-05	0.785835	9.26795e-47	-0.734178
cyan	5	SLC19A1	-0.294453	1.03039e-05	-0.43729	1.50661e-11	-0.421884	8.92738e-11	-0.00584342	0.931798	0.427246	4.85509e-11	0.0628099	0.357148	-0.0845184	0.214952	-0.0421358	0.536979	0.215529	0.00140206	0.523902	1.07407e-16	-0.796249	8.04708e-49	0.719191	7.55138e-36	0.453036	2.22292e-12	0.277636	3.35302e-05	0.570811	3.69565e-20	0.329184	7.04497e-07	0.738209	1.27785e-38	0.106401	0.118105	0.903412	5.10201e-81	0.127533	0.0607252	0.939032	1.19221e-101	-0.437677	1.43897e-11	0.849155	1.57456e-61	-0.724744
cyan	5	UMPK	-0.290657	1.35378e-05	-0.375659	1.1137e-08	-0.358665	5.48405e-08	0.0538762	0.429741	0.313457	2.4762e-06	0.191497	0.00464196	0.00407751	0.95238	-0.0180823	0.791123	0.122479	0.071766	0.404827	5.77906e-10	-0.807353	3.72582e-51	0.66796	2.09383e-29	0.388697	3.07534e-09	0.235683	0.000463115	0.601769	9.14808e-23	0.365746	2.8541e-08	0.800318	1.16764e-49	-0.00455692	0.946789	0.932939	2.39467e-97	0.124073	0.0681214	0.973614	6.09519e-140	-0.561196	2.1019e-19	0.926226	4.72003e-93	-0.740656
cyan	5	LDHA	-0.287759	1.66307e-05	-0.430983	3.15523e-11	-0.403593	6.58877e-10	-0.015341	0.822216	0.406531	4.81819e-10	0.100483	0.140107	-0.0510568	0.454305	-0.0446606	0.512842	0.215295	0.00141939	0.499216	4.45546e-15	-0.812869	2.26072e-52	0.717814	1.17444e-35	0.466474	4.01026e-13	0.291145	1.30735e-05	0.600105	1.28419e-22	0.352797	9.31048e-08	0.763977	8.73492e-43	0.106081	0.119224	0.919354	4.65922e-89	0.194252	0.00407366	0.950099	9.66436e-111	-0.47666	1.04087e-13	0.867441	4.11493e-67	-0.753885
cyan	5	FLJ20516	-0.282978	2.32381e-05	-0.371591	1.6449e-08	-0.350325	1.1599e-07	0.0216391	0.751274	0.320421	1.43173e-06	0.185746	0.00606335	0.00486286	0.943222	-0.0407423	0.550539	0.127283	0.0612358	0.404109	6.23751e-10	-0.791292	7.97301e-48	0.65937	1.89586e-28	0.384882	4.50765e-09	0.228915	0.000679079	0.582734	3.95118e-21	0.33923	3.03976e-07	0.774891	1.02983e-44	0.0151241	0.824689	0.915889	3.54437e-87	0.122824	0.0709637	0.964994	6.04869e-127	-0.534156	2.08698e-17	0.902723	1.05459e-80	-0.756829
cyan	5	ZBED2	-0.269351	5.83447e-05	-0.368504	2.20359e-08	-0.367229	2.48436e-08	0.0230404	0.735747	0.333775	4.81566e-07	0.13888	0.0409608	-0.0356075	0.601902	-0.0655259	0.336696	0.12577	0.0644067	0.402303	7.55185e-10	-0.746693	6.17721e-40	0.628684	2.8423e-25	0.362046	4.02289e-08	0.20963	0.00190419	0.533684	2.25308e-17	0.316827	1.90274e-06	0.727585	4.82723e-37	0.0452632	0.507166	0.865928	1.28009e-66	0.0787365	0.248108	0.921449	3.08571e-90	-0.464627	5.09708e-13	0.849688	1.10917e-61	-0.7019
cyan	5	MGC15668	-0.26794	6.40032e-05	-0.313679	2.4337e-06	-0.344772	1.88742e-07	0.055275	0.417844	0.258331	0.000118598	0.196343	0.00368508	-0.0218817	0.748579	-0.123485	0.0694479	0.0287611	0.673523	0.31097	3.00108e-06	-0.692393	2.60703e-32	0.547043	2.45619e-18	0.250209	0.000196143	0.097361	0.152909	0.453161	2.18853e-12	0.224766	0.000854031	0.679112	1.07171e-30	0.0158974	0.815881	0.832665	4.27364e-57	-0.00959458	0.888246	0.936861	4.55589e-100	-0.441187	9.46782e-12	0.841401	2.21394e-59	-0.740288
cyan	5	SE20-4	0.229529	0.000656197	0.16392	0.015644	0.434096	2.19473e-11	-0.225027	0.000841912	-0.251239	0.000184194	-0.0105103	0.87766	0.275242	3.94246e-05	0.0999544	0.142214	0.00784185	0.908562	-0.232749	0.000547467	0.331636	5.75405e-07	-0.293585	1.09717e-05	-0.0422375	0.535996	0.16752	0.013475	-0.0248703	0.715632	0.176379	0.00922339	-0.196395	0.00367585	-0.178593	0.00836731	-0.468968	2.89413e-13	0.173831	0.0103039	-0.658412	2.41306e-28	0.0425743	0.532746	-0.355358	7.39939e-08	0.489235
cyan	5	LOC116238	-0.30176	6.0264e-06	-0.373389	1.38531e-08	-0.400614	9.0216e-10	0.0524386	0.442169	0.317117	1.85986e-06	0.147305	0.0300637	-0.0714861	0.294493	-0.124072	0.0681235	0.0824155	0.226624	0.384799	4.54506e-09	-0.741469	4.04691e-39	0.609065	2.01899e-23	0.309424	3.37937e-06	0.157211	0.0205082	0.500707	3.58809e-15	0.274664	4.09872e-05	0.719511	6.81297e-36	0.0505708	0.458617	0.871223	2.26842e-68	0.0120937	0.859407	0.945892	4.62644e-107	-0.431248	3.05991e-11	0.874252	2.08141e-69	-0.729167
cyan	5	MOX2	-0.301606	6.09552e-06	-0.391583	2.29524e-09	-0.405612	5.31567e-10	0.0238523	0.726799	0.374269	1.27315e-08	0.102796	0.131164	-0.0757398	0.266624	-0.116497	0.0868904	0.145339	0.0323552	0.459061	1.04102e-12	-0.745955	8.08031e-40	0.651438	1.36143e-27	0.373429	1.38007e-08	0.190782	0.00480069	0.495797	7.29281e-15	0.246447	0.000246255	0.676578	2.13008e-30	0.0926747	0.173758	0.862418	1.68859e-65	0.0558321	0.41316	0.932897	2.55482e-97	-0.411133	2.93278e-10	0.816363	3.65055e-53	-0.705978
cyan	5	LOC200916	-0.229608	0.000653326	-0.31912	1.58768e-06	-0.293675	1.09006e-05	0.0658026	0.334655	0.256683	0.000131517	0.243911	0.000286493	0.0654022	0.337611	-0.0685272	0.314984	0.0649143	0.341234	0.333721	4.83775e-07	-0.765184	5.40895e-43	0.609163	1.9777e-23	0.335466	4.17955e-07	0.198967	0.00324498	0.56982	4.43242e-20	0.344624	1.91177e-07	0.776807	4.60307e-45	-0.0430077	0.52858	0.892134	3.90629e-76	0.0824327	0.226526	0.951614	3.81553e-112	-0.572454	2.73064e-20	0.912764	1.50606e-85	-0.716089
cyan	5	MGC61571	-0.413105	2.36555e-10	-0.50219	2.88979e-15	-0.584462	2.83554e-21	-0.0518697	0.447143	0.482864	4.47675e-14	-0.0538382	0.430067	-0.276459	3.63161e-05	-0.0881269	0.195939	0.203294	0.00262198	0.486641	2.65601e-14	-0.752499	7.24183e-41	0.648156	3.02559e-27	0.364974	3.06727e-08	0.20082	0.00296338	0.488677	1.99915e-14	0.281468	2.57956e-05	0.684908	2.16919e-31	0.189664	0.00505869	0.855265	2.61567e-63	0.0696195	0.307313	0.935523	4.03082e-99	-0.232611	0.000551748	0.808876	1.7339e-51	-0.753178
cyan	5	ZHX2	0.382762	5.56327e-09	0.305377	4.59567e-06	0.431788	2.87371e-11	-0.0462595	0.497853	-0.247605	0.000229685	-0.0344634	0.613633	0.229133	0.000670879	-0.0294164	0.666526	-0.0438528	0.520503	-0.209513	0.00191562	0.512552	6.18251e-16	-0.374857	1.20319e-08	-0.129863	0.0561269	-0.000796303	0.990695	-0.277594	3.36282e-05	-0.121686	0.0736404	-0.472437	1.83058e-13	-0.0500886	0.462918	-0.613123	8.5663e-24	0.0670534	0.325528	-0.747972	3.87222e-40	0.192379	0.00445282	-0.601553	9.56149e-23	0.552262
cyan	5	EMILIN2	-0.376802	9.9706e-09	-0.511322	7.44473e-16	-0.565043	1.05556e-19	-0.00240565	0.971894	0.421527	9.29322e-11	-0.121429	0.0742548	-0.330163	6.49955e-07	0.248048	0.000223629	0.279239	3.00618e-05	0.42452	6.62612e-11	-0.667334	2.46457e-29	0.570903	3.63384e-20	0.355471	7.32454e-08	0.220404	0.00108203	0.461636	7.49374e-13	0.303958	5.11367e-06	0.600421	1.20421e-22	0.151867	0.0252727	0.718693	8.86161e-36	0.147772	0.0295395	0.769899	8.09313e-44	-0.236271	0.000447737	0.659558	1.80808e-28	-0.574248
cyan	5	RFWD1	-0.430814	3.21799e-11	-0.457257	1.30851e-12	-0.507091	1.40268e-15	-0.0400097	0.557734	0.455838	1.56491e-12	-0.0156697	0.818472	-0.197058	0.0035602	-0.0162842	0.811484	0.198473	0.00332397	0.475164	1.27244e-13	-0.743633	1.86805e-39	0.651204	1.44153e-27	0.380066	7.25389e-09	0.214174	0.0015053	0.499925	4.02046e-15	0.279992	2.85509e-05	0.680904	6.56505e-31	0.126037	0.0638366	0.849737	1.07444e-61	0.0733771	0.281874	0.924532	4.93695e-92	-0.306956	4.07855e-06	0.79413	2.16094e-48	-0.694838
cyan	5	CCL1	-0.365048	3.04603e-08	-0.393832	1.82374e-09	-0.428701	4.10785e-11	-0.144407	0.0334938	0.352891	9.23225e-08	-0.124631	0.0668796	-0.252404	0.000171484	-0.0739227	0.278301	0.16394	0.0156308	0.324745	1.01182e-06	-0.468533	3.06417e-13	0.397631	1.23189e-09	0.212814	0.00161578	0.0971101	0.153975	0.259871	0.000107599	0.135507	0.0461715	0.391363	2.34735e-09	0.438717	1.27178e-11	0.503143	2.51313e-15	0.00532054	0.937888	0.614056	7.02084e-24	-0.0315689	0.643746	0.478193	8.46279e-14	-0.477544
cyan	5	EMP3	0.266384	7.08406e-05	0.338364	3.27204e-07	0.39649	1.38671e-09	0.063481	0.352024	-0.444721	6.18121e-12	0.0780932	0.252006	0.164415	0.0153289	0.235705	0.000462547	-0.16055	0.0179442	-0.418491	1.30537e-10	0.539221	9.10011e-18	-0.498043	5.27916e-15	-0.296881	8.63589e-06	-0.163335	0.0160237	-0.316414	1.96559e-06	-0.176162	0.00931116	-0.438483	1.30765e-11	-0.249217	0.000208341	-0.589137	1.14446e-21	0.0477605	0.483994	-0.67181	7.61383e-30	0.082353	0.226977	-0.544271	3.92203e-18	0.519006
cyan	5	ESPL1	-0.265198	7.65052e-05	-0.311468	2.88818e-06	-0.337859	3.4153e-07	0.115136	0.0906651	0.25781	0.000122548	0.180223	0.00778296	-0.0328675	0.63016	-0.0523026	0.443355	0.0559258	0.412375	0.353024	9.12354e-08	-0.68386	2.90342e-31	0.567713	6.51089e-20	0.266153	7.19086e-05	0.0817242	0.230557	0.419668	1.14479e-10	0.168582	0.012888	0.628846	2.74037e-25	0.0367698	0.590089	0.819509	6.83549e-54	-0.0528762	0.438364	0.931323	2.83518e-96	-0.4597	9.59706e-13	0.79503	1.42276e-48	-0.656227
cyan	5	POLR2H	-0.365737	2.85655e-08	-0.549056	1.74386e-18	-0.540067	7.91037e-18	-0.0738669	0.278665	0.5332	2.43687e-17	-0.0376199	0.581518	-0.191799	0.00457641	0.00125726	0.985309	0.316243	1.99208e-06	0.602769	7.45409e-23	-0.878371	7.30867e-71	0.792542	4.49702e-48	0.537068	1.29715e-17	0.374332	1.26552e-08	0.660322	1.49038e-28	0.438625	1.28583e-11	0.812738	2.41899e-52	0.168221	0.0130849	0.950227	7.38606e-111	0.210925	0.0017817	0.959188	6.47162e-120	-0.400053	9.56789e-10	0.894783	3.12485e-77	-0.802526
cyan	5	MCTS1	-0.162529	0.0165601	-0.339299	3.02202e-07	-0.322661	1.19689e-06	0.0980391	0.150056	0.310714	3.0608e-06	0.221369	0.00102725	0.0538814	0.429696	-0.0971747	0.1537	0.117769	0.0834775	0.409816	3.38312e-10	-0.802659	3.76926e-50	0.666346	3.18575e-29	0.402588	7.32841e-10	0.26284	8.90542e-05	0.612921	8.94221e-24	0.38954	2.82426e-09	0.798026	3.48237e-49	-0.000708645	0.991719	0.916505	1.66386e-87	0.143239	0.0349664	0.949244	5.73528e-110	-0.586165	2.04076e-21	0.91885	8.85263e-89	-0.78544
cyan	5	GSDML	0.145076	0.0326738	0.15064	0.0264918	0.0469766	0.491206	-0.200119	0.00306718	-0.117067	0.0853466	-0.312472	2.67264e-06	-0.238991	0.000382555	-0.190425	0.00488178	-0.0648517	0.341702	-0.284588	2.07766e-05	0.609974	1.66793e-23	-0.526511	7.11663e-17	-0.322624	1.20043e-06	-0.161708	0.0171226	-0.465624	4.47913e-13	-0.215312	0.00141817	-0.572337	2.78993e-20	0.139208	0.0404812	-0.707282	3.16089e-34	-0.0641961	0.346614	-0.735016	3.87644e-38	0.693736	1.77047e-32	-0.672133	6.98933e-30	0.548849
cyan	5	RRAGC	0.133037	0.0503298	0.00911	0.893856	0.141845	0.0367976	-0.255123	0.000144952	-0.0327051	0.631852	-0.317054	1.86907e-06	-0.0802679	0.238999	0.0492974	0.470023	0.17288	0.0107349	-0.0946733	0.164622	0.380539	6.92518e-09	-0.272486	4.74116e-05	-0.0156535	0.818657	0.136498	0.0445863	-0.159299	0.0188703	0.0502236	0.461712	-0.339787	2.89882e-07	0.171719	0.0112825	-0.539981	8.02354e-18	0.170163	0.0120555	-0.685083	2.066e-31	0.394666	1.674e-09	-0.532115	2.90457e-17	0.484432
cyan	5	MYC	-0.214574	0.0014741	-0.234371	0.000499237	-0.308101	3.73842e-06	0.157441	0.0203226	0.222318	0.000975863	0.207673	0.00210401	-0.0216558	0.751088	-0.174703	0.00992208	-0.00100241	0.988287	0.315399	2.12829e-06	-0.595967	2.96003e-22	0.504088	2.18709e-15	0.214007	0.00151849	0.00701361	0.918184	0.327497	8.08948e-07	0.0571644	0.402084	0.516876	3.19823e-16	0.0448353	0.511193	0.748531	3.15455e-40	-0.046519	0.495442	0.84969	1.10767e-61	-0.395092	1.60218e-09	0.692745	2.35663e-32	-0.644052
cyan	5	CISH	-0.206342	0.00225063	-0.213729	0.00154069	-0.259451	0.000110502	0.169567	0.0123636	0.149575	0.0275905	0.267163	6.73344e-05	0.0394846	0.562919	-0.0683238	0.316425	-0.02778	0.684052	0.250229	0.000195902	-0.604175	5.5821e-23	0.47525	1.25789e-13	0.198749	0.00327959	0.0257406	0.706133	0.372532	1.50375e-08	0.127146	0.0615183	0.570172	4.15577e-20	-0.0483748	0.478384	0.751865	9.1789e-41	-0.0221079	0.746068	0.84469	2.80752e-60	-0.484024	3.81615e-14	0.735642	3.1225e-38	-0.601635
cyan	5	FLJ22471	0.206251	0.00226095	0.125118	0.0658139	0.131536	0.0530054	-0.185278	0.00619468	-0.147472	0.0298748	-0.272457	4.7504e-05	-0.142146	0.0363956	0.187378	0.00562506	0.0727827	0.2858	-0.263191	8.70682e-05	0.531378	3.27097e-17	-0.438524	1.30132e-11	-0.160022	0.0183302	0.0312718	0.646871	-0.265815	7.35074e-05	-0.0084694	0.901281	-0.445013	5.96622e-12	-0.115501	0.0896399	-0.655427	5.0887e-28	0.119588	0.0787842	-0.789779	1.58515e-47	0.435613	1.83646e-11	-0.641945	1.33535e-26	0.603108
cyan	5	GALNT2	-0.201052	0.00292983	-0.148536	0.0286997	-0.303515	5.28629e-06	0.171632	0.0113247	0.167357	0.0135676	0.221854	0.00100069	-0.0385466	0.572239	-0.301944	5.94416e-06	-0.150799	0.0263311	0.160916	0.0176808	-0.472729	1.7609e-13	0.338206	3.31607e-07	0.0296933	0.663578	-0.135907	0.0455264	0.1903	0.00491049	-0.0189941	0.780852	0.436035	1.74731e-11	0.0489505	0.473157	0.641645	1.43311e-26	-0.216338	0.00134352	0.820808	3.38876e-54	-0.23951	0.000371177	0.649694	2.08322e-27	-0.631778
cyan	5	PRMT3	-0.200187	0.00305704	-0.326435	8.82176e-07	-0.263286	8.65376e-05	0.0664968	0.32957	0.257122	0.00012795	0.242882	0.000304504	0.0901744	0.18571	0.0326525	0.632401	0.13966	0.0398279	0.373924	1.31614e-08	-0.791767	6.41617e-48	0.651206	1.44078e-27	0.410334	3.19853e-10	0.264841	7.82885e-05	0.621859	1.29591e-24	0.389235	2.91257e-09	0.782283	4.40647e-46	-0.0450614	0.509063	0.891099	1.02959e-75	0.168238	0.0130759	0.912893	1.29383e-85	-0.650663	1.64529e-27	0.88444	4.18532e-73	-0.74858
cyan	5	ACTG1	-0.189438	0.00511221	-0.277026	3.49481e-05	-0.242786	0.000306243	0.037949	0.578214	0.244716	0.000273092	0.204007	0.00253041	0.0813788	0.23254	0.0366927	0.590869	0.130965	0.0540549	0.331736	5.70647e-07	-0.670142	1.18249e-29	0.559362	2.90966e-19	0.390806	2.48396e-09	0.269395	5.81756e-05	0.557119	4.31894e-19	0.3604	4.68001e-08	0.671144	9.08062e-30	-0.0762974	0.26311	0.76238	1.63981e-42	0.303178	5.42123e-06	0.756903	1.36917e-41	-0.529658	4.31137e-17	0.732942	7.90455e-38	-0.629928
cyan	5	LSM5	-0.185473	0.00613971	-0.303653	5.23191e-06	-0.345637	1.75054e-07	0.115896	0.088541	0.278868	3.08337e-05	0.185263	0.00619898	-0.0299325	0.661035	-0.0751338	0.270481	0.074716	0.273162	0.33858	3.21243e-07	-0.700003	2.82811e-33	0.577467	1.07288e-20	0.298363	7.74695e-06	0.136635	0.0443701	0.473843	1.51814e-13	0.246323	0.00024808	0.675281	3.01903e-30	0.00650591	0.924088	0.835896	6.32614e-58	0.00845391	0.90146	0.924744	3.69068e-92	-0.478575	8.0368e-14	0.812973	2.14262e-52	-0.707106
cyan	5	CDC14B	0.363187	3.62067e-08	0.308696	3.57275e-06	0.39177	2.25206e-09	0.0941514	0.166972	-0.305486	4.55836e-06	0.0180256	0.791763	0.177395	0.00882147	-0.0290806	0.670108	-0.120412	0.0767297	-0.282252	2.4437e-05	0.490292	1.5937e-14	-0.406675	4.74454e-10	-0.229569	0.000654737	-0.126395	0.0630798	-0.334276	4.61838e-07	-0.208095	0.00205935	-0.460577	8.58133e-13	-0.0324497	0.634517	-0.564944	1.07471e-19	-0.11319	0.0962895	-0.622479	1.13086e-24	0.16207	0.0168724	-0.537689	1.17142e-17	0.515027
cyan	5	HIST1H2AE	0.346629	1.60543e-07	0.462258	6.919e-13	0.582196	4.37907e-21	0.0673411	0.323452	-0.350161	1.1768e-07	0.136705	0.0442609	0.432005	2.80188e-11	-0.0404704	0.553204	-0.211578	0.00172269	-0.316263	1.98896e-06	0.531562	3.17528e-17	-0.438681	1.27717e-11	-0.236494	0.00044202	-0.107083	0.115755	-0.326333	8.89528e-07	-0.194458	0.00403385	-0.484167	3.74164e-14	-0.107994	0.11267	-0.60707	3.06363e-23	-0.0682879	0.316681	-0.676855	1.97633e-30	0.0776046	0.254994	-0.547552	2.25272e-18	0.536205
cyan	5	COX5A	-0.240196	0.000356587	-0.286677	1.79489e-05	-0.286235	1.85151e-05	0.127473	0.0608478	0.23029	0.000628858	0.250664	0.000190772	0.0576649	0.397969	0.0485745	0.476567	0.0631537	0.354517	0.319004	1.60236e-06	-0.740598	5.51071e-39	0.590845	8.18576e-22	0.3175	1.80453e-06	0.171765	0.0112605	0.544574	3.72746e-18	0.314243	2.32919e-06	0.740361	5.99371e-39	-0.0710631	0.297367	0.870413	4.25102e-68	0.0599312	0.379655	0.936442	9.06233e-100	-0.608906	2.08742e-23	0.872021	1.21587e-68	-0.695143
cyan	5	MRPL37	-0.314033	2.36765e-06	-0.46077	8.37301e-13	-0.450713	2.96627e-12	-0.0300244	0.660059	0.406472	4.84875e-10	0.0545381	0.424087	-0.115475	0.0897135	-0.0276772	0.685159	0.200761	0.00297196	0.465276	4.68628e-13	-0.799991	1.36599e-49	0.677709	1.5687e-30	0.418472	1.30811e-10	0.287963	1.63928e-05	0.59964	1.41137e-22	0.401708	8.04082e-10	0.782817	3.49134e-46	0.0740187	0.277676	0.887515	2.73784e-74	0.152365	0.0247913	0.927636	6.40191e-94	-0.425518	5.91478e-11	0.879696	2.42483e-71	-0.761243
cyan	5	DC50	-0.309954	3.24479e-06	-0.501257	3.31177e-15	-0.447039	4.66104e-12	-0.0393891	0.563865	0.482003	5.03765e-14	0.0381189	0.576512	-0.0849056	0.212851	0.0199657	0.769947	0.306523	4.21454e-06	0.592956	5.39407e-22	-0.88163	4.73434e-72	0.803863	2.0938e-50	0.556987	4.42045e-19	0.386194	3.95428e-09	0.681492	5.58546e-31	0.438777	1.26268e-11	0.824984	3.42053e-55	0.123508	0.0693965	0.964905	7.91587e-127	0.235981	0.000455267	0.957171	1.03853e-117	-0.500025	3.96226e-15	0.903882	3.10081e-81	-0.789014
cyan	5	SNRPE	-0.303269	5.38428e-06	-0.480024	6.60131e-14	-0.429525	3.73521e-11	-0.0275647	0.686371	0.43903	1.22527e-11	0.0638933	0.348898	-0.0750635	0.270931	0.0877093	0.198074	0.292393	1.19552e-05	0.543185	4.70546e-18	-0.865548	1.69782e-66	0.772749	2.51074e-44	0.535983	1.54933e-17	0.37176	1.6186e-08	0.67656	2.14032e-30	0.43948	1.16131e-11	0.820121	4.91529e-54	0.0672104	0.324394	0.949462	3.64976e-110	0.247669	0.000228798	0.945508	9.6949e-107	-0.531708	3.10165e-17	0.894759	3.19786e-77	-0.773489
cyan	5	RABGAP1	0.131506	0.0530607	0.202273	0.00275826	0.173857	0.0102921	-0.117991	0.0828928	-0.202215	0.00276619	-0.241296	0.000334337	-0.133351	0.0497848	-0.0293095	0.667666	-0.0757208	0.266745	-0.295226	9.74249e-06	0.62791	3.38255e-25	-0.522436	1.35164e-16	-0.30409	5.06315e-06	-0.153906	0.023353	-0.469452	2.71587e-13	-0.256662	0.00013169	-0.600347	1.22253e-22	-0.0372118	0.585625	-0.724711	1.25191e-36	-0.109424	0.10796	-0.769169	1.0891e-43	0.545503	3.18727e-18	-0.708883	1.93403e-34	0.623278
cyan	5	CTNNA1	-0.342002	2.39771e-07	-0.387717	3.3943e-09	-0.397159	1.29382e-09	-0.00675857	0.921149	0.346443	1.63172e-07	-0.000244192	0.997146	-0.144403	0.0334986	0.200765	0.0029715	0.202564	0.00271879	0.383812	5.01369e-09	-0.639999	2.111e-26	0.552734	9.26929e-19	0.332032	5.56799e-07	0.190634	0.00483419	0.437962	1.39118e-11	0.255112	0.000145054	0.578266	9.23037e-21	0.066998	0.325929	0.706998	3.44734e-34	0.0533064	0.434642	0.794766	1.60857e-48	-0.354057	8.3172e-08	0.658461	2.38386e-28	-0.549801
cyan	5	LCP1	-0.12576	0.0644274	-0.283303	2.27212e-05	-0.315547	2.10378e-06	0.140659	0.0384174	0.326554	8.7364e-07	0.170257	0.0120073	0.0180357	0.791649	-0.174989	0.00979943	0.102316	0.132983	0.45412	1.94149e-12	-0.698614	4.26373e-33	0.624981	6.5046e-25	0.360523	4.62733e-08	0.19609	0.00373024	0.47024	2.44829e-13	0.234982	0.000482094	0.637714	3.6008e-26	0.0598211	0.380533	0.810713	6.83201e-52	0.0396105	0.561674	0.875343	8.67189e-70	-0.471039	2.20324e-13	0.780703	8.73093e-46	-0.721214
cyan	5	RPS3	0.120041	0.0776512	0.172241	0.0110334	0.202353	0.00274737	-0.194036	0.00411601	-0.270044	5.57396e-05	-0.112991	0.0968794	-0.0396737	0.561049	0.194309	0.0040626	-0.0443992	0.515315	-0.358172	5.73554e-08	0.50193	3.00192e-15	-0.462534	6.67804e-13	-0.223764	0.000902108	-0.0600823	0.378453	-0.25604	0.000136907	-0.0564505	0.407996	-0.392647	2.05924e-09	-0.140254	0.0389847	-0.58422	2.97047e-21	0.243234	0.000298225	-0.696461	8.02084e-33	0.323035	1.16142e-06	-0.545467	3.20664e-18	0.485303
cyan	5	NXF1	0.114394	0.0927788	0.142574	0.03583	0.239189	0.000378178	-0.207175	0.00215782	-0.0975897	0.151942	-0.21348	0.00156078	0.0204363	0.764683	-0.189844	0.00501618	-0.0547713	0.422105	-0.164613	0.0152044	0.476555	1.05564e-13	-0.381318	6.41502e-09	-0.204023	0.00252844	-0.059151	0.3859	-0.329076	7.10818e-07	-0.141448	0.0373323	-0.455377	1.65842e-12	0.129239	0.0573295	-0.595366	3.33827e-22	-0.0697332	0.306522	-0.651836	1.23478e-27	0.502257	2.86161e-15	-0.527719	5.87517e-17	0.40875
cyan	5	Hs.187199	-0.110351	0.104987	0.0663308	0.330781	0.0600789	0.378479	-0.356525	6.66009e-08	-0.042995	0.528701	-0.331155	5.98811e-07	-0.189416	0.00511755	-0.0312389	0.647217	-0.0328594	0.630244	-0.268502	6.16896e-05	0.520369	1.86522e-16	-0.465579	4.50543e-13	-0.25367	0.000158614	-0.0812402	0.233339	-0.3623	3.92981e-08	-0.124749	0.0666211	-0.483209	4.26896e-14	0.135586	0.0460439	-0.644961	6.52117e-27	-0.0519808	0.446169	-0.677774	1.54141e-30	0.656268	4.12818e-28	-0.583755	3.24857e-21	0.509315
cyan	5	IL4R	-0.0881243	0.195952	-0.293333	1.11727e-05	-0.273532	4.42147e-05	0.0775204	0.255512	0.269947	5.60982e-05	0.1775	0.00878081	0.0305117	0.654894	-0.189647	0.00506262	0.0842477	0.21643	0.402294	7.55957e-10	-0.662413	8.75938e-29	0.578069	9.57985e-21	0.324883	1.00055e-06	0.175305	0.00966592	0.451855	2.57467e-12	0.23586	0.000458437	0.61049	1.49613e-23	0.0570031	0.403415	0.756026	1.91325e-41	0.0252023	0.712003	0.799626	1.62671e-49	-0.437924	1.39745e-11	0.749296	2.38053e-40	-0.639373
cyan	5	FLJ20373	0.180257	0.007771	0.290499	1.36919e-05	0.245768	0.00025648	-0.16376	0.015747	-0.255515	0.000141466	-0.176409	0.00921128	-0.0625468	0.35917	0.130516	0.0548908	-0.0778869	0.253265	-0.386435	3.86035e-09	0.672417	6.48246e-30	-0.576473	1.29269e-20	-0.311198	2.94899e-06	-0.130328	0.0552451	-0.429159	3.89652e-11	-0.18767	0.0055497	-0.600533	1.17709e-22	-0.163066	0.0162014	-0.763549	1.03482e-42	0.0312585	0.64701	-0.835874	6.41005e-58	0.483586	4.05335e-14	-0.751061	1.2384e-40	0.604074
cyan	5	NIFU	0.179046	0.00820123	0.262533	9.08231e-05	0.287773	1.66149e-05	-0.135365	0.0464027	-0.275025	4.00035e-05	-0.233356	0.000528934	-0.0630897	0.355005	0.061914	0.364061	-0.075074	0.270864	-0.366894	2.56365e-08	0.722432	2.64329e-36	-0.598847	1.65757e-22	-0.347101	1.54057e-07	-0.200389	0.00302688	-0.526776	6.82369e-17	-0.305608	4.51629e-06	-0.69716	6.5381e-33	0.0236303	0.729242	-0.835247	9.31821e-58	-0.133794	0.0490241	-0.87559	7.10269e-70	0.551547	1.13763e-18	-0.826501	1.46406e-55	0.617064
cyan	5	ADSL	-0.173398	0.0104983	-0.298519	7.65853e-06	-0.319562	1.533e-06	0.112172	0.0993419	0.260229	0.000105189	0.258619	0.000116464	0.0448503	0.511052	-0.168381	0.0129974	0.0344433	0.613839	0.360776	4.5212e-08	-0.757245	1.20098e-41	0.612598	9.57705e-24	0.315059	2.18558e-06	0.165458	0.0146829	0.535527	1.66918e-17	0.295748	9.37991e-06	0.752172	8.18387e-41	-0.0287427	0.67372	0.896669	4.96511e-78	0.0564017	0.408402	0.960747	1.06882e-121	-0.549209	1.69884e-18	0.914	3.47584e-86	-0.774983
cyan	5	NME1	-0.314994	2.19677e-06	-0.472254	1.87573e-13	-0.431452	2.98824e-11	-0.0255306	0.708421	0.424081	6.96461e-11	0.0895566	0.188754	-0.0656111	0.336066	-0.0107999	0.874316	0.235602	0.000465272	0.52549	8.36493e-17	-0.865774	1.43565e-66	0.756671	1.49564e-41	0.494741	8.48096e-15	0.340835	2.65037e-07	0.665879	3.59433e-29	0.434158	2.17906e-11	0.83832	1.46799e-58	0.0653592	0.337929	0.964252	5.55539e-126	0.196882	0.00359052	0.970278	1.84501e-134	-0.511919	6.80355e-16	0.937098	3.08052e-100	-0.774303
cyan	5	SDC4	-0.31717	1.85212e-06	-0.379712	7.50999e-09	-0.387341	3.5251e-09	0.0198836	0.770867	0.339155	3.0592e-07	0.114354	0.0928936	-0.068163	0.317569	-0.0799188	0.241055	0.11707	0.0853411	0.418164	1.35383e-10	-0.727605	4.79475e-37	0.619274	2.28016e-24	0.333074	5.10598e-07	0.1694	0.012451	0.48375	3.96282e-14	0.249341	0.000206777	0.682034	4.81183e-31	0.0930645	0.171947	0.844965	2.35811e-60	0.024978	0.714454	0.934146	3.62754e-98	-0.409727	3.41588e-10	0.82522	2.99806e-55	-0.705118
cyan	5	CKS2	-0.34523	1.81365e-07	-0.478619	7.98839e-14	-0.412535	2.51754e-10	-0.0478533	0.483145	0.455503	1.63228e-12	0.0602212	0.377349	-0.0519461	0.446473	0.0220426	0.746793	0.266552	7.00702e-05	0.551753	1.09788e-18	-0.863733	6.47827e-66	0.769316	1.02597e-43	0.524135	1.03552e-16	0.367311	2.46517e-08	0.669881	1.26623e-29	0.435787	1.79927e-11	0.817329	2.19024e-53	0.0866218	0.203715	0.944465	7.03058e-106	0.223667	0.000906885	0.950272	6.71126e-111	-0.50026	3.82898e-15	0.90333	5.56637e-81	-0.778196
cyan	5	LOC221143	-0.342874	2.22426e-07	-0.400854	8.79725e-10	-0.458373	1.13608e-12	0.0361964	0.595904	0.34416	1.99029e-07	0.0932862	0.170923	-0.139173	0.0405319	0.00849083	0.901032	0.124379	0.0674391	0.384652	4.6122e-09	-0.74693	5.66796e-40	0.607108	3.03925e-23	0.326047	9.10419e-07	0.182009	0.0071847	0.519749	2.05342e-16	0.318136	1.71628e-06	0.729733	2.34849e-37	0.045187	0.507882	0.862918	1.17417e-65	0.0560256	0.41154	0.944008	1.65378e-105	-0.410274	3.21956e-10	0.85419	5.45266e-63	-0.726074
cyan	5	DAZAP2	0.332739	5.25045e-07	0.403401	6.72434e-10	0.479714	6.88524e-14	0.0032041	0.962572	-0.373662	1.34962e-08	-0.00112508	0.986853	0.208998	0.00196677	0.166503	0.0140591	-0.0913313	0.180107	-0.354188	8.22062e-08	0.647587	3.47149e-27	-0.511119	7.67683e-16	-0.25289	0.000166434	-0.152638	0.0245311	-0.422002	8.80948e-11	-0.275853	3.78331e-05	-0.616735	3.95097e-24	-0.132325	0.051585	-0.720634	4.74101e-36	0.07841	0.250081	-0.808678	1.91666e-51	0.218355	0.0012073	-0.751629	1.00248e-40	0.589227
cyan	5	AHCY	-0.332167	5.50603e-07	-0.470626	2.32679e-13	-0.457471	1.27371e-12	-0.012325	0.856746	0.441038	9.63827e-12	0.0497244	0.466181	-0.117267	0.0848119	0.0300899	0.659364	0.262833	8.90905e-05	0.532129	2.89803e-17	-0.827628	7.75399e-56	0.74196	3.3973e-39	0.490642	1.51704e-14	0.300406	6.6631e-06	0.607986	2.5307e-23	0.353776	8.5295e-08	0.755503	2.33373e-41	0.0990526	0.145867	0.926438	3.50557e-93	0.212688	0.00162645	0.949826	1.71069e-110	-0.458735	1.08514e-12	0.846553	8.53368e-61	-0.762557
cyan	5	OK/SW-cl.56	-0.336388	3.8676e-07	-0.46029	8.9014e-13	-0.449787	3.3261e-12	-0.0116643	0.86435	0.412222	2.60501e-10	0.0507306	0.457197	-0.114892	0.0913554	0.00729983	0.914858	0.220693	0.0010653	0.488372	2.08635e-14	-0.801339	7.14268e-50	0.700387	2.52314e-33	0.437648	1.44399e-11	0.272625	4.69763e-05	0.580926	5.57831e-21	0.35477	7.80184e-08	0.763551	1.03376e-42	0.090769	0.182814	0.908581	1.8381e-83	0.15152	0.0256121	0.952495	5.55159e-113	-0.434896	1.9981e-11	0.864892	2.76003e-66	-0.737804
cyan	5	INPP5F	-0.335706	4.09605e-07	-0.408859	3.75165e-10	-0.413369	2.29812e-10	0.0327126	0.631774	0.415601	1.7981e-10	0.0289475	0.67153	-0.109633	0.107283	-0.0107499	0.874894	0.18451	0.00641558	0.503631	2.3393e-15	-0.727778	4.52489e-37	0.658736	2.22426e-28	0.385335	4.30857e-09	0.214041	0.00151579	0.481118	5.68647e-14	0.254333	0.00015224	0.644746	6.86461e-27	0.126048	0.0638139	0.823198	9.18674e-55	-0.000902529	0.989454	0.88983	3.33106e-75	-0.3687	2.16328e-08	0.774227	1.35933e-44	-0.708813
cyan	5	NPIP	0.071503	0.294379	0.173467	0.0104671	0.182899	0.00690202	-0.243909	0.00028653	-0.169355	0.0124749	-0.235364	0.000471664	-0.0723927	0.288396	0.140374	0.0388159	0.00161585	0.981119	-0.270047	5.57303e-05	0.567652	6.58355e-20	-0.469087	2.84935e-13	-0.208211	0.00204723	-0.0589894	0.387202	-0.347733	1.45757e-07	-0.133183	0.0500759	-0.522153	1.4128e-16	0.0305676	0.654303	-0.680725	6.89584e-31	0.187794	0.00551782	-0.78269	3.6901e-46	0.479649	6.94621e-14	-0.674204	4.02872e-30	0.555558
cyan	5	PGR1	-0.0278549	0.683246	-0.0145616	0.83111	0.115649	0.0892285	-0.35525	7.47179e-08	-0.03873	0.570411	-0.353101	9.06078e-08	-0.143376	0.0347918	0.350288	1.1637e-07	0.245286	0.000263966	-0.0892604	0.190226	0.393819	1.82617e-09	-0.258854	0.000114751	0.00626556	0.926885	0.113154	0.0963957	-0.165757	0.0145022	0.00677461	0.920963	-0.374378	1.25987e-08	0.100756	0.139029	-0.526408	7.23429e-17	0.319817	1.50215e-06	-0.672542	6.27088e-30	0.391945	2.21217e-09	-0.591977	6.54802e-22	0.418157
cyan	5	TSPYL	0.323645	1.10576e-06	0.333483	4.93447e-07	0.547233	2.37837e-18	-0.09029	0.185144	-0.344731	1.894e-07	0.0512794	0.452338	0.349616	1.23487e-07	0.148898	0.0283087	-0.0544573	0.424775	-0.331319	5.90744e-07	0.497447	5.75311e-15	-0.416529	1.62308e-10	-0.152627	0.0245416	-0.00748271	0.912733	-0.225108	0.000838181	-0.0634156	0.352521	-0.414739	1.97735e-10	-0.161529	0.0172479	-0.598477	1.78628e-22	0.116495	0.0868964	-0.72758	4.83413e-37	0.0842843	0.21623	-0.561861	1.86714e-19	0.480796
cyan	5	ITGAL	0.0869914	0.201785	0.180245	0.00777538	0.144212	0.0337362	-0.118819	0.0807418	-0.209603	0.00190687	-0.165865	0.0144373	-0.0968627	0.155032	0.178546	0.00838476	-0.00571746	0.933265	-0.307682	3.85979e-06	0.501551	3.17264e-15	-0.439477	1.1617e-11	-0.20942	0.00192478	-0.0509712	0.455062	-0.278303	3.20444e-05	-0.0710971	0.297135	-0.417489	1.45927e-10	-0.184871	0.00631085	-0.574655	1.81523e-20	0.151234	0.025895	-0.674382	3.84073e-30	0.332508	5.35234e-07	-0.573621	2.20011e-20	0.598389
cyan	5	DSCR2	-0.321767	1.28578e-06	-0.495979	7.10414e-15	-0.46759	3.46677e-13	-0.0363756	0.594084	0.467803	3.37171e-13	0.0345872	0.612358	-0.111264	0.102125	0.0564275	0.408187	0.294055	1.06054e-05	0.552069	1.03976e-18	-0.862845	1.23826e-65	0.7689	1.21502e-43	0.529522	4.40581e-17	0.370149	1.88642e-08	0.66816	1.98742e-29	0.438054	1.37599e-11	0.814956	7.64259e-53	0.0777088	0.254355	0.94641	1.69033e-107	0.250835	0.000188793	0.956044	1.59469e-116	-0.484561	3.54318e-14	0.886811	5.14953e-74	-0.764346
cyan	5	FLJ37970	0.319361	1.55766e-06	0.233596	0.000521741	0.274802	4.06089e-05	-0.00586482	0.931549	-0.217112	0.00128966	-0.0473021	0.488205	0.0829485	0.223624	-0.211016	0.00177335	-0.129273	0.0572629	-0.211529	0.00172703	0.445871	5.3753e-12	-0.381303	6.4245e-09	-0.215564	0.0013995	-0.0771323	0.257906	-0.290934	1.32726e-05	-0.120142	0.0773983	-0.405436	5.41601e-10	0.0322007	0.63712	-0.542859	4.96944e-18	-0.0478411	0.483257	-0.611408	1.23235e-23	0.288361	1.59383e-05	-0.466056	4.23457e-13	0.471292
darkgreen	18	EIF5B	-0.392225	2.14979e-09	-0.781511	6.15897e-46	-0.6573	3.18956e-28	-0.376963	9.81644e-09	0.870507	3.95199e-68	-0.531306	3.30916e-17	-0.438271	1.34107e-11	0.243257	0.000297828	0.798472	2.81913e-49	0.964415	3.41957e-126	-0.811966	3.59818e-52	0.932817	2.88863e-97	0.89162	6.32795e-76	0.756293	1.72806e-41	0.724024	1.5692e-36	0.59197	6.55693e-22	0.643186	9.95217e-27	0.449092	3.62329e-12	0.721003	4.20677e-36	0.579377	7.48344e-21	0.549964	1.49286e-18	-0.0773261	0.256709	0.519824	2.02974e-16	-0.591934
darkgreen	18	Hs.24115	-0.381207	6.48536e-09	-0.752762	6.56448e-41	-0.582642	4.02063e-21	-0.376741	1.00295e-08	0.827159	1.01065e-55	-0.468718	2.99076e-13	-0.353304	8.89798e-08	0.317119	1.85961e-06	0.79485	1.5471e-48	0.937566	1.41604e-100	-0.833156	3.20665e-57	0.9402	1.58621e-102	0.903471	4.79322e-81	0.774826	1.05858e-44	0.764609	6.79862e-43	0.628078	3.25694e-25	0.674973	3.27899e-30	0.388846	3.02945e-09	0.737752	1.4994e-38	0.607755	2.65557e-23	0.556053	5.20531e-19	-0.179079	0.00818902	0.54868	1.85931e-18	-0.5768
darkgreen	18	EPSTI1	-0.367752	2.36518e-08	-0.741113	4.59205e-39	-0.583898	3.16056e-21	-0.411837	2.7167e-10	0.834195	1.73844e-57	-0.606915	3.16392e-23	-0.439135	1.20996e-11	0.292038	1.22634e-05	0.830061	1.93521e-56	0.936355	1.04559e-99	-0.670937	9.5907e-30	0.829696	2.38637e-56	0.866164	1.07343e-66	0.773007	2.25682e-44	0.638018	3.35462e-26	0.561659	1.93576e-19	0.490182	1.6185e-14	0.508085	1.20967e-15	0.527638	5.95149e-17	0.624552	7.15367e-25	0.321672	1.29563e-06	0.0288408	0.672671	0.325598	9.44243e-07	-0.433959
darkgreen	18	G3BP	-0.394362	1.72718e-09	-0.756621	1.52451e-41	-0.678844	1.15285e-30	-0.368284	2.24977e-08	0.889063	6.73157e-75	-0.662159	9.34462e-29	-0.543015	4.84199e-18	0.301786	6.01448e-06	0.828851	3.87054e-56	0.954162	1.30397e-114	-0.664319	5.37526e-29	0.841144	2.59647e-59	0.831473	8.56153e-57	0.682012	4.84117e-31	0.563568	1.37614e-19	0.458006	1.19029e-12	0.445766	5.44442e-12	0.521887	1.47264e-16	0.553849	7.64118e-19	0.518181	2.6168e-16	0.403519	6.64043e-10	0.102156	0.133591	0.302058	5.89392e-06	-0.460188
darkgreen	18	KIAA0963	-0.333359	4.98586e-07	-0.623272	9.49502e-25	-0.478607	8.00184e-14	-0.434303	2.14214e-11	0.710681	1.10978e-34	-0.492028	1.24722e-14	-0.351198	1.07346e-07	0.170341	0.0119648	0.666427	3.11951e-29	0.800391	1.12755e-49	-0.569898	4.3695e-20	0.714912	2.9532e-35	0.715846	2.19783e-35	0.620079	1.91321e-24	0.523929	1.06961e-16	0.439504	1.15791e-11	0.425042	6.24414e-11	0.565141	1.03713e-19	0.478868	7.72307e-14	0.435738	1.80968e-11	0.322812	1.18246e-06	0.0568237	0.404899	0.311857	2.80279e-06	-0.385014
darkgreen	18	CBX6	-0.326483	8.78682e-07	-0.687877	9.43238e-32	-0.570248	4.09868e-20	-0.407815	4.19808e-10	0.759189	5.6838e-42	-0.672672	6.05863e-30	-0.515887	3.72209e-16	0.326168	9.01513e-07	0.813367	1.74701e-52	0.814493	9.73125e-53	-0.502901	2.60399e-15	0.681552	5.49425e-31	0.760701	3.16203e-42	0.674938	3.31e-30	0.506699	1.48682e-15	0.481788	5.18812e-14	0.340571	2.71094e-07	0.491937	1.26353e-14	0.361673	4.16345e-08	0.631151	1.62724e-25	0.154738	0.0226068	0.161195	0.0174827	0.123705	0.0689495	-0.290014
darkgreen	18	FLJ13852	-0.44755	4.37864e-12	-0.834995	1.08236e-57	-0.716367	1.86292e-35	-0.435999	1.75479e-11	0.861353	3.64056e-65	-0.546725	2.59237e-18	-0.495249	7.88753e-15	0.285525	1.94599e-05	0.783432	2.66937e-46	0.926249	4.57112e-93	-0.844564	3.04189e-60	0.919574	3.51326e-89	0.86067	5.94354e-65	0.756887	1.3772e-41	0.767438	2.19349e-43	0.666503	3.05802e-29	0.712758	5.8121e-35	0.424376	6.73513e-11	0.749567	2.15399e-40	0.586597	1.87696e-21	0.582072	4.48357e-21	-0.0651418	0.339542	0.585315	2.40574e-21	-0.602519
darkgreen	18	SARA2	-0.398615	1.11199e-09	-0.808766	1.83277e-51	-0.651378	1.38161e-27	-0.438305	1.33562e-11	0.894697	3.39698e-77	-0.604026	5.75608e-23	-0.45573	1.58633e-12	0.354866	7.73484e-08	0.873656	3.34691e-69	0.955186	1.21564e-115	-0.780194	1.08722e-45	0.910777	1.52029e-84	0.93336	1.24425e-97	0.837941	1.8482e-58	0.75915	5.77206e-42	0.676662	2.08201e-30	0.626243	4.91189e-25	0.468894	2.92261e-13	0.646441	4.57375e-27	0.698224	4.78275e-33	0.427483	4.72495e-11	-0.0367789	0.589997	0.444542	6.31694e-12	-0.544727
darkgreen	18	PSMA5	-0.475026	1.29612e-13	-0.870242	4.85012e-68	-0.718232	1.02736e-35	-0.455854	1.5619e-12	0.906417	2.01701e-82	-0.602861	7.31491e-23	-0.497382	5.80696e-15	0.389233	2.91331e-09	0.878133	8.89833e-71	0.968431	1.08921e-131	-0.857329	6.28003e-64	0.95306	1.58175e-113	0.949341	4.69052e-110	0.861396	3.53123e-65	0.825354	2.78323e-55	0.742358	2.94833e-39	0.727221	5.44956e-37	0.425731	5.77303e-11	0.734629	4.42949e-38	0.700449	2.47767e-33	0.516166	3.56639e-16	-0.0742448	0.276207	0.551832	1.08298e-18	-0.582858
darkgreen	18	Hs.171273	0.488047	2.18306e-14	0.74077	5.18471e-39	0.618697	2.58494e-24	0.485696	3.0282e-14	-0.817954	1.57095e-53	0.697905	5.25307e-33	0.523005	1.23636e-16	-0.236252	0.000448233	-0.74063	5.44935e-39	-0.779067	1.76191e-45	0.524174	1.02916e-16	-0.658268	2.50194e-28	-0.721095	4.08299e-36	-0.69683	7.20077e-33	-0.52622	7.45313e-17	-0.538521	1.02144e-17	-0.40476	5.82078e-10	-0.449385	3.49495e-12	-0.381733	6.15833e-09	-0.542736	5.07297e-18	-0.19267	0.00439189	-0.270422	5.43685e-05	-0.22781	0.000722135	0.228984
darkgreen	18	HCA66	-0.466573	3.95892e-13	-0.827249	9.60993e-56	-0.731697	1.20803e-37	-0.398794	1.09137e-09	0.898162	1.12811e-78	-0.530516	3.75725e-17	-0.481697	5.25335e-14	0.223057	0.000937514	0.780026	1.16846e-45	0.952328	8.01941e-113	-0.871606	1.68228e-68	0.951183	9.66236e-112	0.88429	4.77203e-73	0.764188	8.03589e-43	0.773015	2.24921e-44	0.648495	2.787e-27	0.723732	1.72708e-36	0.427842	4.53421e-11	0.789368	1.90935e-47	0.586372	1.96068e-21	0.625991	5.19499e-25	-0.0724533	0.287992	0.613517	7.87634e-24	-0.643356
darkgreen	18	TMX2	-0.446254	5.12978e-12	-0.842216	1.33297e-59	-0.715562	2.40438e-35	-0.424081	6.96438e-11	0.885857	1.20349e-73	-0.532304	2.8173e-17	-0.46297	6.31306e-13	0.231216	0.000596962	0.795807	9.90011e-49	0.931817	1.33956e-96	-0.869288	1.01061e-67	0.940393	1.13323e-102	0.899397	3.25532e-79	0.798981	2.21291e-49	0.80465	1.42284e-50	0.701707	1.70299e-33	0.7504	1.58298e-40	0.455363	1.66132e-12	0.776205	5.93415e-45	0.652116	1.15299e-27	0.586597	1.87693e-21	-0.0709179	0.298358	0.619403	2.21689e-24	-0.648417
darkgreen	18	BAL	-0.322348	1.2273e-06	-0.674027	4.22315e-30	-0.545743	3.0608e-18	-0.487696	2.29294e-14	0.753017	5.9647e-41	-0.658739	2.22271e-28	-0.490911	1.4605e-14	0.236671	0.000437546	0.784188	1.91688e-46	0.80912	1.5333e-51	-0.466793	3.84704e-13	0.644508	7.26632e-27	0.738397	1.1964e-38	0.678611	1.22797e-30	0.464654	5.07938e-13	0.439205	1.19992e-11	0.289566	1.46327e-05	0.574825	1.7589e-20	0.307233	3.99358e-06	0.587306	1.63567e-21	0.114542	0.0923544	0.216985	0.0012984	0.109414	0.107991	-0.261298
darkgreen	18	SRPRB	-0.366171	2.743e-08	-0.808908	1.70634e-51	-0.645241	6.09887e-27	-0.416242	1.67538e-10	0.868974	1.28479e-67	-0.536382	1.45145e-17	-0.418068	1.36833e-10	0.260797	0.00010146	0.825189	3.05061e-55	0.968754	3.66565e-132	-0.840595	3.64532e-59	0.94731	2.87661e-108	0.928302	2.4567e-94	0.833265	3.00624e-57	0.797999	3.52817e-49	0.702303	1.42522e-33	0.70513	6.08377e-34	0.414435	2.0444e-10	0.724523	1.33199e-36	0.650744	1.61311e-27	0.511126	7.66819e-16	-0.104737	0.123999	0.555633	5.60189e-19	-0.589443
darkgreen	18	SEC6L1	-0.364975	3.06698e-08	-0.745126	1.09079e-39	-0.589654	1.03424e-21	-0.429771	3.63068e-11	0.809043	1.59388e-51	-0.590011	9.6425e-22	-0.450556	3.02473e-12	0.275092	3.98243e-05	0.797955	3.60218e-49	0.911702	5.21442e-85	-0.674039	4.21038e-30	0.820804	3.39769e-54	0.842106	1.42777e-59	0.766182	3.6327e-43	0.660055	1.59474e-28	0.595526	3.23321e-22	0.529933	4.12573e-17	0.425462	5.95301e-11	0.542807	5.01288e-18	0.576432	1.30284e-20	0.331989	5.58832e-07	0.0251131	0.712978	0.365808	2.83783e-08	-0.4119
darkgreen	18	FLJ10774	-0.452653	2.33163e-12	-0.843095	7.69015e-60	-0.687332	1.09995e-31	-0.465089	4.80112e-13	0.856793	9.11485e-64	-0.517328	2.98387e-16	-0.441423	9.20364e-12	0.238489	0.000393889	0.779512	1.45656e-45	0.922697	5.90729e-91	-0.875843	5.79041e-70	0.933893	5.40594e-98	0.891798	5.35539e-76	0.824797	3.79473e-55	0.83623	5.18218e-58	0.75626	1.74974e-41	0.782365	4.25081e-46	0.386322	3.90394e-09	0.771662	3.93062e-44	0.649077	2.42031e-27	0.565294	1.00902e-19	-0.09573	0.159939	0.647232	3.78119e-27	-0.627012
darkgreen	18	AARS	-0.417008	1.53924e-10	-0.799619	1.63206e-49	-0.647118	3.88664e-27	-0.512006	6.71514e-16	0.831862	6.83012e-57	-0.787552	4.31663e-47	-0.603159	6.88044e-23	0.559673	2.75398e-19	0.925569	1.18113e-92	0.857943	4.09084e-64	-0.542339	5.42079e-18	0.71519	2.70481e-35	0.836418	4.62869e-58	0.794647	1.70056e-48	0.590003	9.65798e-22	0.6112	1.28798e-23	0.39066	2.52127e-09	0.440412	1.03897e-11	0.348558	1.3556e-07	0.695417	1.08738e-32	0.110233	0.105363	0.190625	0.0048361	0.129267	0.0572747	-0.235806
darkgreen	18	PITPNB	-0.416717	1.58952e-10	-0.815128	6.98475e-53	-0.659414	1.87491e-28	-0.388253	3.21613e-09	0.850419	6.84869e-62	-0.535981	1.54986e-17	-0.434719	2.04016e-11	0.416457	1.63588e-10	0.849744	1.06937e-61	0.93888	1.54574e-101	-0.84529	1.91726e-60	0.940649	7.23539e-103	0.931407	2.49604e-96	0.83163	7.81255e-57	0.81273	2.42837e-52	0.710684	1.10882e-34	0.709575	1.56282e-34	0.353596	8.66858e-08	0.731333	1.36738e-37	0.673622	4.7055e-30	0.522508	1.3365e-16	-0.157508	0.0202679	0.54025	7.67473e-18	-0.577036
darkgreen	18	WDR4	-0.414682	1.98962e-10	-0.816146	4.09233e-53	-0.66342	6.77104e-29	-0.407745	4.22994e-10	0.868846	1.41678e-67	-0.521439	1.57908e-16	-0.425505	5.92386e-11	0.336916	3.69891e-07	0.826794	1.24145e-55	0.960274	3.77687e-121	-0.870246	4.83831e-68	0.962061	2.95533e-123	0.928279	2.53948e-94	0.823057	9.93052e-55	0.817456	2.04763e-53	0.709199	1.75513e-34	0.732548	9.04122e-38	0.408629	3.84579e-10	0.761433	2.37617e-42	0.643075	1.02182e-26	0.561576	1.96442e-19	-0.149566	0.0275999	0.587187	1.67388e-21	-0.601812
darkgreen	18	NUP62	-0.412197	2.61209e-10	-0.816635	3.16196e-53	-0.685513	1.832e-31	-0.467958	3.30393e-13	0.903705	3.74312e-81	-0.681508	5.5616e-31	-0.534338	2.02607e-17	0.31987	1.49583e-06	0.884262	4.89049e-73	0.957402	5.88049e-118	-0.711619	8.29199e-35	0.863287	8.97542e-66	0.89764	1.89893e-78	0.806695	5.17329e-51	0.684619	2.35101e-31	0.627706	3.54112e-25	0.542172	5.57412e-18	0.504656	2.01159e-15	0.56725	7.08191e-20	0.657665	2.91103e-28	0.356369	6.75456e-08	0.080738	0.23625	0.348592	1.35151e-07	-0.442787
darkgreen	18	TIMM10	-0.403844	6.41565e-10	-0.778046	2.72276e-45	-0.643916	8.36683e-27	-0.386226	3.94188e-09	0.857225	6.74988e-64	-0.591754	6.8426e-22	-0.473327	1.62636e-13	0.330531	6.30502e-07	0.823493	7.81108e-55	0.950118	9.27664e-111	-0.750567	1.488e-40	0.890823	1.33089e-75	0.869217	1.06658e-67	0.737904	1.42184e-38	0.676711	2.05492e-30	0.571011	3.56226e-20	0.571368	3.33607e-20	0.519047	2.28906e-16	0.637837	3.49851e-26	0.578698	8.50742e-21	0.463249	6.09046e-13	-0.0205503	0.763408	0.42371	7.26384e-11	-0.528602
darkgreen	18	FLJ90022	-0.343781	2.05665e-07	-0.486953	2.54324e-14	-0.45217	2.47611e-12	-0.323953	1.07864e-06	0.629113	2.58078e-25	-0.545655	3.10629e-18	-0.431836	2.85783e-11	0.0901302	0.185927	0.5307	3.64759e-17	0.657734	2.861e-28	-0.311189	2.95101e-06	0.484013	3.82188e-14	0.479792	6.81289e-14	0.349804	1.21459e-07	0.196352	0.00368358	0.132866	0.0506289	0.114885	0.0913757	0.598208	1.88625e-22	0.237776	0.000410497	0.258681	0.000116005	0.172712	0.0108129	0.329512	6.85766e-07	0.0385879	0.571827	-0.207289
darkgreen	18	CUL4B	0.588821	1.21735e-21	0.873057	5.3794e-69	0.826549	1.4255e-55	0.499081	4.54386e-15	-0.872659	7.36643e-69	0.69005	5.09533e-32	0.668617	1.7639e-29	-0.340045	2.8355e-07	-0.769697	8.7867e-44	-0.810674	6.9721e-52	0.708454	2.20669e-34	-0.755443	2.38747e-41	-0.759329	5.386e-42	-0.732305	9.82315e-38	-0.676438	2.21161e-30	-0.682778	3.91796e-31	-0.616746	3.94228e-24	-0.439844	1.11184e-11	-0.576423	1.30493e-20	-0.613696	7.58128e-24	-0.399172	1.04918e-09	-0.190304	0.00490951	-0.455604	1.61167e-12	0.468646
darkgreen	18	LOC220018	0.536175	1.50142e-17	0.777644	3.22939e-45	0.641759	1.39505e-26	0.479219	7.36414e-14	-0.843951	4.48386e-60	0.751658	9.91828e-41	0.562686	1.61147e-19	-0.428318	4.29287e-11	-0.844645	2.88939e-60	-0.85064	5.91472e-62	0.543253	4.6528e-18	-0.711926	7.5356e-35	-0.788036	3.47538e-47	-0.702783	1.23418e-33	-0.519504	2.13284e-16	-0.486645	2.65445e-14	-0.354057	8.31785e-08	-0.528271	5.3809e-17	-0.378207	8.6984e-09	-0.57755	1.05624e-20	-0.191465	0.00464906	-0.218666	0.00118748	-0.155787	0.0216948	0.254883
darkgreen	18	TRNT1	-0.477759	8.97448e-14	-0.829769	2.28937e-56	-0.764176	8.0725e-43	-0.404782	5.80706e-10	0.921877	1.75462e-90	-0.615221	5.47184e-24	-0.563146	1.48407e-19	0.238804	0.000386741	0.808289	2.33077e-51	0.946286	2.15521e-107	-0.795947	9.27149e-49	0.904484	1.63205e-81	0.848459	2.48278e-61	0.711402	8.87136e-35	0.676927	1.93846e-30	0.562816	1.57452e-19	0.61749	3.35693e-24	0.492368	1.18858e-14	0.708982	1.87644e-34	0.53401	2.13705e-17	0.574097	2.01392e-20	0.0392766	0.56498	0.499404	4.33569e-15	-0.585504
darkgreen	18	GART	-0.424145	6.91434e-11	-0.816875	2.78516e-53	-0.674941	3.30695e-30	-0.394586	1.68785e-09	0.866885	6.25343e-67	-0.499493	4.28051e-15	-0.420364	1.05896e-10	0.305135	4.68053e-06	0.812699	2.46778e-52	0.95671	3.19532e-117	-0.887675	2.37106e-74	0.971993	3.40026e-137	0.930829	5.96519e-96	0.81233	2.98535e-52	0.823733	6.8434e-55	0.697894	5.27097e-33	0.754721	3.13914e-41	0.405479	5.39145e-10	0.79823	3.16184e-49	0.667154	2.58261e-29	0.606861	3.19969e-23	-0.160831	0.0177418	0.619525	2.15869e-24	-0.634552
darkgreen	18	ABCF1	-0.420206	1.07789e-10	-0.825036	3.32297e-55	-0.669656	1.34348e-29	-0.469665	2.6408e-13	0.889295	5.44408e-75	-0.613589	7.75527e-24	-0.48387	3.89767e-14	0.194002	0.00412263	0.818422	1.22407e-53	0.956461	5.85038e-117	-0.768711	1.31183e-43	0.890973	1.15763e-75	0.878099	9.15124e-71	0.783555	2.52964e-46	0.71279	5.7541e-35	0.629751	2.2347e-25	0.618199	2.87952e-24	0.494599	8.65498e-15	0.646149	4.9064e-27	0.61705	3.69195e-24	0.453714	2.04262e-12	0.0447369	0.512122	0.469738	2.61558e-13	-0.548619
darkgreen	18	POLR1B	-0.442441	8.1436e-12	-0.818788	1.00612e-53	-0.701163	2.00316e-33	-0.394459	1.7101e-09	0.902598	1.20222e-80	-0.57659	1.26476e-20	-0.489402	1.80585e-14	0.297848	8.04549e-06	0.827339	9.1326e-56	0.976181	1.16597e-144	-0.823248	8.94016e-55	0.942142	5.06673e-104	0.900397	1.17585e-79	0.765439	4.88785e-43	0.733755	5.9822e-38	0.607999	2.52366e-23	0.648748	2.62171e-27	0.458161	1.16704e-12	0.724762	1.23123e-36	0.603524	6.38234e-23	0.554494	6.83173e-19	-0.0458619	0.501558	0.514557	4.55969e-16	-0.600863
darkgreen	18	FLJ20303	-0.432852	2.53873e-11	-0.796986	5.69146e-49	-0.689893	5.32793e-32	-0.437337	1.4981e-11	0.920489	1.08088e-89	-0.655071	5.55898e-28	-0.521235	1.63018e-16	0.283142	2.29765e-05	0.847542	4.50703e-61	0.965089	4.5402e-127	-0.722051	2.99291e-36	0.875538	7.41132e-70	0.879778	2.26501e-71	0.762915	1.3285e-42	0.653568	8.06498e-28	0.561342	2.04812e-19	0.530988	3.48249e-17	0.482807	4.51164e-14	0.598734	1.69587e-22	0.616607	4.06219e-24	0.419234	1.20161e-10	0.081093	0.23419	0.374149	1.28789e-08	-0.513799
darkgreen	18	TNFSF13B	-0.344105	1.99971e-07	-0.613207	8.41309e-24	-0.545706	3.07965e-18	-0.388991	2.98537e-09	0.699562	3.22273e-33	-0.605297	4.42739e-23	-0.489255	1.84364e-14	0.0980206	0.150133	0.617289	3.50618e-24	0.707361	3.08486e-34	-0.409012	3.69035e-10	0.544824	3.57388e-18	0.585375	2.378e-21	0.540414	7.46774e-18	0.367707	2.37539e-08	0.361691	4.15643e-08	0.262429	9.14277e-05	0.45949	9.85836e-13	0.290823	1.33785e-05	0.370729	1.78537e-08	0.162341	0.0166875	0.297861	8.03768e-06	0.139578	0.0399461	-0.257497
darkgreen	18	RARA	-0.125459	0.0650752	-0.423633	7.3272e-11	-0.187345	0.00563372	-0.198149	0.00337679	0.551391	1.16857e-18	-0.28636	1.83536e-05	-0.0368141	0.589641	0.166607	0.0139986	0.575645	1.50921e-20	0.753506	4.96413e-41	-0.521323	1.608e-16	0.688836	7.1925e-32	0.70201	1.5557e-33	0.584655	2.73228e-21	0.500104	3.91725e-15	0.366547	2.64828e-08	0.36444	3.22341e-08	0.351354	1.05869e-07	0.435409	1.88118e-11	0.420951	9.91524e-11	0.262251	9.24773e-05	-0.188325	0.00538388	0.262664	9.00627e-05	-0.302745
darkgreen	18	Hs.400456	-0.349606	1.23601e-07	-0.686706	1.31152e-31	-0.61079	1.40429e-23	-0.466755	3.86639e-13	0.817078	2.50193e-53	-0.668518	1.81018e-29	-0.513051	5.73263e-16	0.195395	0.00385706	0.772558	2.71648e-44	0.838639	1.20956e-58	-0.510317	8.66026e-16	0.678608	1.22909e-30	0.750696	1.41853e-40	0.676042	2.46077e-30	0.490107	1.63553e-14	0.462412	6.78344e-13	0.335282	4.24454e-07	0.56048	2.3872e-19	0.3696	1.98711e-08	0.608034	2.50546e-23	0.186055	0.00597805	0.239265	0.000376495	0.164707	0.0151452	-0.376288
darkgreen	18	C14orf139	0.344408	1.94789e-07	0.58571	2.22863e-21	0.538367	1.04759e-17	0.417943	1.38744e-10	-0.649117	2.39716e-27	0.436497	1.6547e-11	0.377586	9.24065e-09	0.263992	8.2696e-05	-0.440021	1.08865e-11	-0.588134	1.39214e-21	0.509796	9.36482e-16	-0.532177	2.87552e-17	-0.504276	2.1275e-15	-0.495362	7.76134e-15	-0.456672	1.40898e-12	-0.454693	1.8071e-12	-0.450139	3.18448e-12	-0.468465	3.09164e-13	-0.423742	7.23794e-11	-0.354176	8.22952e-08	-0.317314	1.83124e-06	-0.233134	0.000535627	-0.396776	1.34626e-09	0.462673
darkgreen	18	LOC150150	0.292496	1.18667e-05	0.634719	7.19944e-26	0.614509	6.3733e-24	0.243649	0.000290986	-0.594361	4.07993e-22	0.552256	1.00664e-18	0.568878	5.26573e-20	-0.350589	1.13301e-07	-0.656315	4.07963e-28	-0.649339	2.27137e-27	0.464431	5.22857e-13	-0.571733	3.11913e-20	-0.586898	1.77054e-21	-0.484464	3.59132e-14	-0.404057	6.27236e-10	-0.35375	8.54964e-08	-0.32153	1.31041e-06	-0.40453	5.96475e-10	-0.372469	1.51275e-08	-0.429083	3.93103e-11	-0.246196	0.000249988	-0.0754224	0.26864	-0.182357	0.00707302	0.226208
darkgreen	18	ZNF239	-0.426718	5.15783e-11	-0.830667	1.36486e-56	-0.696457	8.02963e-33	-0.496484	6.60813e-15	0.92349	2.03711e-91	-0.689514	5.93412e-32	-0.542811	5.00989e-18	0.323837	1.08883e-06	0.892135	3.90211e-76	0.971191	6.77939e-136	-0.73004	2.11786e-37	0.880602	1.13206e-71	0.913972	3.59729e-86	0.829477	2.70632e-56	0.710756	1.08437e-34	0.656794	3.61977e-28	0.572217	2.85291e-20	0.484617	3.51628e-14	0.58704	1.72222e-21	0.664817	4.72876e-29	0.363657	3.46628e-08	0.0875288	0.199002	0.380169	7.18154e-09	-0.48681
darkgreen	18	CCL20	-0.283685	2.21254e-05	-0.69253	2.50647e-32	-0.49874	4.77334e-15	-0.363859	3.40189e-08	0.798208	3.19452e-49	-0.49931	4.39514e-15	-0.315399	2.12823e-06	0.278492	3.1634e-05	0.793779	2.54299e-48	0.936871	4.48078e-100	-0.724679	1.26537e-36	0.880172	1.62691e-71	0.893252	1.35678e-76	0.785723	9.73908e-47	0.695179	1.16543e-32	0.588215	1.37021e-21	0.564056	1.26075e-19	0.443277	7.36202e-12	0.605772	4.01261e-23	0.616693	3.987e-24	0.396253	1.42122e-09	-0.112074	0.0996382	0.413456	2.27634e-10	-0.482988
darkgreen	18	SLC9A3R1	0.281697	2.5392e-05	0.615714	4.92269e-24	0.48572	3.0184e-14	0.379192	7.90214e-09	-0.636127	5.20198e-26	0.547141	2.41586e-18	0.440177	1.06849e-11	-0.265584	7.46151e-05	-0.689173	6.53709e-32	-0.711067	9.84691e-35	0.472865	1.72937e-13	-0.615387	5.28076e-24	-0.65354	8.11983e-28	-0.540381	7.50919e-18	-0.42658	5.23982e-11	-0.360272	4.73533e-08	-0.305419	4.58128e-06	-0.526885	6.70715e-17	-0.348835	1.32293e-07	-0.471042	2.20217e-13	-0.204791	0.00243316	-0.11051	0.104486	-0.15896	0.019128	0.350981
darkgreen	18	LPAAT-e	-0.363953	3.3724e-08	-0.751457	1.06872e-40	-0.653438	8.3284e-28	-0.333783	4.81259e-07	0.827926	6.55031e-56	-0.507406	1.33851e-15	-0.451992	2.53135e-12	0.313703	2.42913e-06	0.796087	8.68351e-49	0.920351	1.29251e-89	-0.787862	3.75848e-47	0.905335	6.53398e-82	0.867905	2.89689e-67	0.713528	4.56559e-35	0.698706	4.14963e-33	0.553827	7.67052e-19	0.610293	1.55945e-23	0.397421	1.25916e-09	0.708977	1.87905e-34	0.606397	3.52382e-23	0.550128	1.45151e-18	-0.107425	0.114589	0.475366	1.23835e-13	-0.575345
darkgreen	18	EGR3	-0.270915	5.26224e-05	-0.658099	2.61097e-28	-0.478528	8.08804e-14	-0.344338	1.95971e-07	0.760701	3.16214e-42	-0.469575	2.67245e-13	-0.306226	4.31047e-06	0.263122	8.74563e-05	0.755043	2.77921e-41	0.910066	3.4296e-84	-0.694161	1.56559e-32	0.84739	4.97337e-61	0.853504	8.68847e-63	0.735168	3.67802e-38	0.649481	2.19411e-27	0.531616	3.14792e-17	0.521099	1.66498e-16	0.374002	1.30622e-08	0.584602	2.76017e-21	0.552887	9.02722e-19	0.394647	1.67724e-09	-0.114102	0.0936201	0.389991	2.69831e-09	-0.464243
darkgreen	18	Hs.381882	0.25721	0.000127247	0.582609	4.0462e-21	0.530858	3.55627e-17	0.342802	2.23815e-07	-0.607072	3.06232e-23	0.475999	1.13751e-13	0.436375	1.67864e-11	-0.207928	0.00207695	-0.608425	2.3085e-23	-0.627887	3.39954e-25	0.493801	9.69711e-15	-0.565633	9.49143e-20	-0.576422	1.30526e-20	-0.506105	1.62363e-15	-0.454143	1.93589e-12	-0.410264	3.22295e-10	-0.377361	9.44422e-09	-0.445821	5.40754e-12	-0.387821	3.35902e-09	-0.469704	2.62751e-13	-0.278344	3.19554e-05	-0.112911	0.0971186	-0.250805	0.000189147	0.542623
darkgrey	16	MRPS14	-0.605068	4.6424e-23	-0.884558	3.77632e-73	-0.882296	2.6784e-72	-0.456946	1.36109e-12	0.917939	2.79467e-88	-0.70631	4.25119e-34	-0.712244	6.82584e-35	0.328208	7.63233e-07	0.784191	1.91427e-46	0.840251	4.50613e-59	-0.738156	1.3018e-38	0.797801	3.87316e-49	0.753608	4.77678e-41	0.669268	1.48753e-29	0.639523	2.36012e-26	0.598638	1.72897e-22	0.606417	3.50964e-23	0.451281	2.76491e-12	0.639932	2.1445e-26	0.515097	4.19966e-16	0.52001	1.97216e-16	0.189235	0.00516086	0.468151	3.22168e-13	-0.541903
darkgrey	16	HBA1	0.545361	3.26441e-18	0.781067	7.46225e-46	0.645178	6.19158e-27	0.633472	9.58518e-26	-0.81484	8.12052e-53	0.788604	2.6934e-47	0.605411	4.32436e-23	-0.384117	4.86401e-09	-0.800744	9.51435e-50	-0.719315	7.2566e-36	0.46252	6.68999e-13	-0.581288	5.20699e-21	-0.712372	6.55702e-35	-0.750429	1.566e-40	-0.535266	1.74199e-17	-0.619044	2.39717e-24	-0.3739	1.31917e-08	-0.411573	2.79577e-10	-0.269419	5.80859e-05	-0.632423	1.21818e-25	-0.0469005	0.491909	-0.359217	5.21488e-08	-0.138389	0.0416868	0.202269
darkgrey	16	ZNF101	0.553182	8.57701e-19	0.865222	2.16332e-66	0.841647	1.89984e-59	0.610012	1.65453e-23	-0.8431	7.66342e-60	0.775389	8.36144e-45	0.759666	4.72707e-42	-0.12347	0.0694811	-0.732781	8.35148e-38	-0.688453	8.01565e-32	0.546647	2.6268e-18	-0.598065	1.94138e-22	-0.64563	5.55685e-27	-0.666144	3.35656e-29	-0.548858	1.80355e-18	-0.613369	8.12808e-24	-0.486513	2.70373e-14	-0.451049	2.84553e-12	-0.409232	3.60387e-10	-0.557917	3.75386e-19	-0.242441	0.000312545	-0.419189	1.20761e-10	-0.304424	4.93784e-06	0.320456
darkgrey	16	NCBP1	-0.55044	1.37599e-18	-0.829197	3.17665e-56	-0.815226	6.63549e-53	-0.376068	1.07046e-08	0.908071	3.24769e-83	-0.62507	6.37724e-25	-0.620448	1.76512e-24	0.272586	4.70988e-05	0.761695	2.14474e-42	0.878846	4.92903e-71	-0.767026	2.58946e-43	0.849068	1.66713e-61	0.774473	1.22665e-44	0.632691	1.14594e-25	0.623719	8.60169e-25	0.512802	5.95338e-16	0.593569	4.77662e-22	0.462949	6.33075e-13	0.696624	7.6483e-33	0.478342	8.29386e-14	0.604999	4.70825e-23	0.0908735	0.182309	0.487325	2.4148e-14	-0.571162
darkgrey	16	H963	-0.49106	1.43008e-14	-0.86144	3.42175e-65	-0.74322	2.16596e-39	-0.616001	4.62777e-24	0.90957	6.02668e-84	-0.802477	4.11645e-50	-0.655485	5.01666e-28	0.260658	0.00010236	0.870839	3.05533e-68	0.87355	3.63951e-69	-0.596742	2.5337e-22	0.736152	2.61651e-38	0.811404	4.80205e-52	0.774666	1.13146e-44	0.596927	2.44122e-22	0.608886	2.09631e-23	0.451743	2.61074e-12	0.6099	1.69411e-23	0.421623	9.19412e-11	0.643284	9.72205e-27	0.211311	0.00174661	0.301582	6.10646e-06	0.245813	0.000255777	-0.357767
darkgrey	16	EMP1	-0.476729	1.03122e-13	-0.755408	2.41962e-41	-0.678798	1.16724e-30	-0.463703	5.7442e-13	0.848459	2.48306e-61	-0.657752	2.84846e-28	-0.561699	1.9218e-19	0.18662	0.00582507	0.729926	2.20105e-37	0.829465	2.72428e-56	-0.601186	1.03041e-22	0.731119	1.47004e-37	0.706402	4.13425e-34	0.586263	2.00274e-21	0.49413	9.25396e-15	0.416875	1.56197e-10	0.412732	2.46401e-10	0.73061	1.74689e-37	0.491392	1.36463e-14	0.436833	1.59034e-11	0.383642	5.09898e-09	0.233424	0.000526886	0.302876	5.54502e-06	-0.459106
darkgrey	16	MFAP1	-0.601036	1.06255e-22	-0.902313	1.62071e-80	-0.748776	2.88234e-40	-0.711629	8.26626e-35	0.929314	5.63549e-95	-0.827254	9.57841e-56	-0.656237	4.15995e-28	0.408248	4.00688e-10	0.917881	3.00832e-88	0.839991	5.28875e-59	-0.627557	3.66092e-25	0.739745	7.44871e-39	0.85018	8.02068e-62	0.861339	3.67761e-65	0.693843	1.71684e-32	0.749413	2.28019e-40	0.536917	1.32959e-17	0.507287	1.36226e-15	0.435554	1.84932e-11	0.745926	8.16401e-40	0.190656	0.0048291	0.29625	9.04303e-06	0.279057	3.04368e-05	-0.33856
darkgrey	16	FLJ22729	-0.615663	4.97695e-24	-0.900486	1.07382e-79	-0.865075	2.41069e-66	-0.56723	7.10781e-20	0.953716	3.60575e-114	-0.726934	5.99594e-37	-0.702231	1.45615e-33	0.236587	0.000439677	0.808313	2.3027e-51	0.869787	6.89053e-68	-0.732412	9.4715e-38	0.809515	1.25604e-51	0.791749	6.46892e-48	0.713076	5.26088e-35	0.651554	1.32309e-27	0.611091	1.31803e-23	0.594159	4.24786e-22	0.561305	2.06136e-19	0.619977	1.95642e-24	0.589342	1.09933e-21	0.474793	1.3373e-13	0.249319	0.000207062	0.445882	5.36781e-12	-0.532433
darkgrey	16	APTX	-0.543412	4.53004e-18	-0.886942	4.57704e-74	-0.814333	1.05778e-52	-0.510612	8.28489e-16	0.945832	5.19313e-107	-0.683686	3.0473e-31	-0.622985	1.0115e-24	0.292094	1.22144e-05	0.836871	3.52646e-58	0.905283	6.90904e-82	-0.775484	8.03531e-45	0.863161	9.83603e-66	0.854977	3.18744e-63	0.783458	2.63893e-46	0.722651	2.46034e-36	0.673184	5.28689e-30	0.649872	1.99514e-27	0.434735	2.03622e-11	0.661683	1.05496e-28	0.644664	7.00016e-27	0.4844	3.62319e-14	0.129752	0.0563385	0.487007	2.52413e-14	-0.554518
darkgrey	16	CGI-12	-0.534488	1.97729e-17	-0.885521	1.61966e-73	-0.77041	6.56818e-44	-0.564057	1.26047e-19	0.921372	3.41187e-90	-0.635295	6.30447e-26	-0.555515	5.71859e-19	0.319375	1.55591e-06	0.834828	1.19507e-57	0.884984	2.60004e-73	-0.819006	8.955e-54	0.874258	2.07079e-69	0.879644	2.53284e-71	0.840938	2.9494e-59	0.804098	1.86651e-50	0.772774	2.48515e-44	0.722541	2.55023e-36	0.43453	2.08584e-11	0.685611	1.78289e-31	0.699493	3.28876e-33	0.485005	3.33233e-14	0.0465525	0.495132	0.54548	3.19944e-18	-0.57538
darkgrey	16	ATP6V1B2	-0.575332	1.6001e-20	-0.901485	3.83473e-80	-0.800322	1.16563e-49	-0.56094	2.1997e-19	0.94464	5.05525e-106	-0.778202	2.54815e-45	-0.671587	8.0768e-30	0.309273	3.41854e-06	0.875998	5.10542e-70	0.893825	7.85302e-77	-0.678303	1.33532e-30	0.796305	7.83687e-49	0.832467	4.79963e-57	0.77136	4.45129e-44	0.646822	4.17379e-27	0.628253	3.13166e-25	0.540378	7.51273e-18	0.639036	2.64516e-26	0.531113	3.41355e-17	0.665064	4.43684e-29	0.341543	2.4943e-07	0.269008	5.96737e-05	0.349256	1.27474e-07	-0.458303
darkgrey	16	LY86	0.545235	3.33467e-18	0.722896	2.27129e-36	0.576516	1.2824e-20	0.83695	3.36114e-58	-0.729951	2.18193e-37	0.768634	1.35356e-43	0.578136	9.45877e-21	-0.415291	1.86082e-10	-0.755566	2.27819e-41	-0.603322	6.65304e-23	0.365713	2.86303e-08	-0.472899	1.72172e-13	-0.626632	4.50318e-25	-0.689447	6.04844e-32	-0.477367	9.46169e-14	-0.588273	1.35473e-21	-0.314636	2.2589e-06	-0.47155	2.05908e-13	-0.174572	0.00997871	-0.622933	1.02326e-24	0.0362274	0.595589	-0.399884	9.73945e-10	-0.0682766	0.31676	0.152541
darkgrey	16	IGJ	0.563577	1.37384e-19	0.721507	3.57196e-36	0.649258	2.31641e-27	0.568157	6.00539e-20	-0.763577	1.02322e-42	0.668257	1.93781e-29	0.556518	4.79907e-19	-0.292374	1.1971e-05	-0.672217	6.83686e-30	-0.62979	2.21503e-25	0.499284	4.41226e-15	-0.555258	5.97987e-19	-0.621591	1.37434e-24	-0.669672	1.33792e-29	-0.546281	2.7946e-18	-0.621358	1.4464e-24	-0.452244	2.45339e-12	-0.181057	0.00749824	-0.362442	3.87873e-08	-0.524542	9.71323e-17	-0.186224	0.00593204	-0.289312	1.48983e-05	-0.270557	5.38852e-05	0.246459
darkgrey	16	RRP40	-0.562804	1.57775e-19	-0.886718	5.59598e-74	-0.808531	2.06359e-51	-0.444201	6.58376e-12	0.92636	3.90933e-93	-0.593146	5.19452e-22	-0.567682	6.54786e-20	0.264992	7.75312e-05	0.793095	3.4866e-48	0.92821	2.80661e-94	-0.876014	5.04187e-70	0.933427	1.12119e-97	0.856256	1.32246e-63	0.73361	6.28679e-38	0.75866	6.97171e-42	0.647373	3.6547e-27	0.729979	2.16185e-37	0.484534	3.55657e-14	0.79292	3.77969e-48	0.569103	5.054e-20	0.658815	2.18078e-28	0.000175537	0.997949	0.617202	3.57261e-24	-0.657375
darkgrey	16	MGC11061	-0.557231	4.23488e-19	-0.827695	7.46657e-56	-0.797386	4.71244e-49	-0.589961	9.73744e-22	0.929156	7.1028e-95	-0.83082	1.2494e-56	-0.727791	4.50565e-37	0.338266	3.29935e-07	0.845575	1.59758e-60	0.819202	8.06089e-54	-0.54264	5.15493e-18	0.681383	5.756e-31	0.741162	4.51263e-39	0.685336	1.92514e-31	0.51131	7.45807e-16	0.522023	1.44159e-16	0.386343	3.89572e-09	0.566684	7.84749e-20	0.395017	1.61456e-09	0.575809	1.46391e-20	0.235204	0.000476012	0.390283	2.61959e-09	0.188281	0.00539479	-0.327376
darkgrey	16	SUCLA2	-0.503096	2.53056e-15	-0.839916	5.53767e-59	-0.792549	4.48398e-48	-0.481633	5.2997e-14	0.938632	2.35587e-101	-0.67997	8.47838e-31	-0.616907	3.80743e-24	0.231849	0.000576032	0.817515	1.98422e-53	0.898358	9.27181e-79	-0.726794	6.28178e-37	0.836571	4.22286e-58	0.821421	2.42965e-54	0.723332	1.96921e-36	0.648217	2.98111e-27	0.58097	5.53165e-21	0.571964	2.9888e-20	0.450655	2.98789e-12	0.625617	5.64719e-25	0.578508	8.81794e-21	0.473929	1.5008e-13	0.16563	0.0145784	0.424143	6.91626e-11	-0.545902
darkgrey	16	KIAA1826	-0.556557	4.76594e-19	-0.893576	9.96122e-77	-0.825482	2.59154e-55	-0.658447	2.39193e-28	0.935849	2.38151e-99	-0.836108	5.57248e-58	-0.744005	1.63397e-39	0.362652	3.80402e-08	0.891748	5.60973e-76	0.832025	6.21087e-57	-0.607108	3.03916e-23	0.719669	6.47398e-36	0.797913	3.67459e-49	0.781194	7.06411e-46	0.62192	1.27862e-24	0.654571	6.29264e-28	0.487453	2.37198e-14	0.507841	1.25442e-15	0.438479	1.30828e-11	0.661517	1.10046e-28	0.236009	0.000454542	0.340364	2.75946e-07	0.257067	0.000128391	-0.36602
darkgrey	16	LOC158014	0.666222	3.28936e-29	0.894323	4.86928e-77	0.851121	4.2971e-62	0.523911	1.07271e-16	-0.90669	1.49587e-82	0.685676	1.75039e-31	0.6683	1.916e-29	-0.326825	8.54569e-07	-0.772182	3.1737e-44	-0.819264	7.79533e-54	0.743035	2.31432e-39	-0.789752	1.60492e-47	-0.764074	8.40598e-43	-0.695773	9.80392e-33	-0.674597	3.62627e-30	-0.642539	1.16017e-26	-0.636461	4.81529e-26	-0.452744	2.30539e-12	-0.642404	1.19788e-26	-0.618549	2.66893e-24	-0.49644	6.64997e-15	-0.191598	0.00462008	-0.491243	1.39374e-14	0.506612
darkgrey	16	PEA15	-0.42819	4.35624e-11	-0.779364	1.55168e-45	-0.664918	4.60774e-29	-0.402788	7.17495e-10	0.849637	1.14743e-61	-0.604359	5.37459e-23	-0.499552	4.24414e-15	0.220905	0.00105325	0.756788	1.43023e-41	0.895697	1.28654e-77	-0.704278	7.87225e-34	0.818878	9.59032e-54	0.785906	8.98314e-47	0.663912	5.96779e-29	0.603324	6.65099e-23	0.514219	4.80081e-16	0.527609	5.97902e-17	0.665222	4.25982e-29	0.586439	1.93552e-21	0.512462	6.26774e-16	0.451379	2.73164e-12	0.0892266	0.190395	0.407098	4.53424e-10	-0.518496
darkgrey	16	PSMC6	-0.532309	2.81478e-17	-0.86198	2.31787e-65	-0.750007	1.83081e-40	-0.516328	3.47913e-16	0.917638	4.07787e-88	-0.631366	1.54985e-25	-0.543266	4.64267e-18	0.28686	1.77196e-05	0.840599	3.63597e-59	0.900956	6.62526e-80	-0.790862	9.69852e-48	0.878956	4.49832e-71	0.880959	8.36941e-72	0.784198	1.90815e-46	0.740128	6.50709e-39	0.661274	1.17071e-28	0.651529	1.33128e-27	0.505106	1.88228e-15	0.677407	1.70249e-30	0.697486	5.94107e-33	0.49141	1.36111e-14	0.0594704	0.383336	0.484876	3.39258e-14	-0.57157
darkgrey	16	FLJ10514	-0.60915	1.98307e-23	-0.789304	1.96524e-47	-0.83721	2.87502e-58	-0.360006	4.85214e-08	0.850233	7.7426e-62	-0.580077	6.55399e-21	-0.64563	5.55647e-27	0.181236	0.00743846	0.636561	4.70506e-26	0.783409	2.69641e-46	-0.717217	1.42127e-35	0.764636	6.7272e-43	0.638922	2.71639e-26	0.490577	1.53095e-14	0.524169	1.02994e-16	0.406837	4.66298e-10	0.553037	8.7953e-19	0.43022	3.44698e-11	0.685713	1.73254e-31	0.341347	2.53657e-07	0.660547	1.40799e-28	0.155505	0.0219368	0.501182	3.34805e-15	-0.595138
darkgrey	16	LOC374572	0.476698	1.03554e-13	0.679917	8.60253e-31	0.612003	1.08647e-23	0.53041	3.82152e-17	-0.735092	3.77679e-38	0.730286	1.94893e-37	0.579236	7.68587e-21	-0.27726	3.43986e-05	-0.693151	2.09646e-32	-0.596096	2.88445e-22	0.360084	4.81754e-08	-0.459625	9.68959e-13	-0.593916	4.4576e-22	-0.665239	4.24095e-29	-0.448221	4.03276e-12	-0.565184	1.0291e-19	-0.302109	5.87144e-06	-0.285107	2.00379e-05	-0.185601	0.00610381	-0.550553	1.34945e-18	0.0117371	0.863512	-0.396563	1.3763e-09	-0.0802875	0.238885	0.111032
darkgrey	16	CGI-01	-0.51181	6.91693e-16	-0.80004	1.33434e-49	-0.807021	4.39582e-51	-0.449795	3.32261e-12	0.935931	2.08515e-99	-0.777666	3.19999e-45	-0.704985	6.35695e-34	0.195793	0.00378404	0.780634	8.99413e-46	0.891069	1.05862e-75	-0.579088	7.90367e-21	0.734279	4.99744e-38	0.718091	1.07486e-35	0.600401	1.2093e-22	0.456845	1.37853e-12	0.405939	5.13282e-10	0.370503	1.82418e-08	0.57388	2.09688e-20	0.467367	3.56925e-13	0.453391	2.12656e-12	0.359505	5.0792e-08	0.358626	5.50333e-08	0.238412	0.000395654	-0.434203
darkgrey	16	SLC2A3	0.401624	8.11248e-10	0.689677	5.66537e-32	0.777497	3.43755e-45	0.432469	2.65446e-11	-0.791244	8.14737e-48	0.753675	4.65888e-41	0.750644	1.44596e-40	-0.282991	2.32184e-05	-0.725553	9.48093e-37	-0.677247	1.7779e-30	0.400389	9.23722e-10	-0.527247	6.33285e-17	-0.601905	8.89774e-23	-0.561141	2.12245e-19	-0.38436	4.74799e-09	-0.418435	1.31358e-10	-0.260652	0.000102403	-0.438427	1.31641e-11	-0.264149	8.18646e-05	-0.531751	3.07986e-17	-0.129158	0.0574874	-0.416687	1.59484e-10	-0.0689012	0.312343	0.342645
darkgrey	16	CSE1L	-0.573149	2.40112e-20	-0.922133	1.25163e-90	-0.80291	3.33448e-50	-0.566313	8.39302e-20	0.927818	4.93011e-94	-0.669838	1.28065e-29	-0.59674	2.53502e-22	0.412796	2.44661e-10	0.876742	2.7891e-70	0.881981	3.51022e-72	-0.832966	3.58456e-57	0.882745	1.82144e-72	0.8973	2.6631e-78	0.859788	1.11376e-64	0.830582	1.43364e-56	0.806629	5.34421e-51	0.74863	3.04142e-40	0.408308	3.98109e-10	0.694751	1.31955e-32	0.731617	1.24157e-37	0.483738	3.96929e-14	0.0432625	0.526138	0.551704	1.10718e-18	-0.565299
darkgrey	16	RAB10	-0.529199	4.63967e-17	-0.79637	7.60429e-49	-0.788597	2.70201e-47	-0.457443	1.27819e-12	0.855891	1.70101e-63	-0.822983	1.03439e-54	-0.744005	1.63436e-39	0.500837	3.52068e-15	0.835708	7.07708e-58	0.767504	2.13653e-43	-0.494331	8.99304e-15	0.626486	4.65274e-25	0.693176	2.08135e-32	0.628748	2.80167e-25	0.460485	8.68348e-13	0.477712	9.03087e-14	0.326292	8.92446e-07	0.492437	1.17717e-14	0.338701	3.17957e-07	0.547489	2.27726e-18	0.194191	0.00408552	0.34236	2.32505e-07	0.116659	0.0864497	-0.272834
darkgrey	16	PPP3CC	0.667271	2.50563e-29	0.879409	3.08428e-71	0.865541	1.70727e-66	0.589494	1.06727e-21	-0.89076	1.41019e-75	0.860423	7.0873e-65	0.830994	1.13018e-56	-0.470047	2.51135e-13	-0.83576	6.8639e-58	-0.779192	1.67042e-45	0.541534	6.19992e-18	-0.648803	2.58674e-27	-0.699198	3.58865e-33	-0.645753	5.39471e-27	-0.498423	4.99758e-15	-0.525905	7.83389e-17	-0.392783	2.03066e-09	-0.589007	1.17398e-21	-0.381697	6.17998e-09	-0.561327	2.05331e-19	-0.233607	0.000521418	-0.415479	1.82262e-10	-0.196861	0.00359422	0.297907
darkgrey	16	HEBP2	0.418597	1.28999e-10	0.738253	1.25824e-38	0.80833	2.28338e-51	0.437387	1.48936e-11	-0.806728	5.08886e-51	0.771664	3.92781e-44	0.772732	2.52807e-44	0.0484171	0.477998	-0.644265	7.69862e-27	-0.677382	1.71386e-30	0.399463	1.01779e-09	-0.507668	1.28726e-15	-0.514396	4.67317e-16	-0.448052	4.11708e-12	-0.291969	1.23249e-05	-0.313159	2.53412e-06	-0.238999	0.000382387	-0.613809	7.40065e-24	-0.286193	1.85695e-05	-0.365078	3.03761e-08	-0.208578	0.00200937	-0.559731	2.72602e-19	-0.121507	0.0740684	0.262586
darkgrey	16	C16orf34	-0.510527	8.39124e-16	-0.912355	2.4356e-85	-0.767984	1.76025e-43	-0.548786	1.82585e-18	0.928698	1.38561e-94	-0.65629	4.10475e-28	-0.556379	4.91729e-19	0.343446	2.11713e-07	0.885648	1.44771e-73	0.930296	1.32172e-95	-0.83703	3.20395e-58	0.913824	4.29132e-86	0.931454	2.32352e-96	0.8844	4.33699e-73	0.835946	6.13966e-58	0.7995	1.72759e-49	0.744348	1.44423e-39	0.447382	4.46972e-12	0.701474	1.8261e-33	0.74305	2.3024e-39	0.472532	1.80767e-13	0.0272008	0.690297	0.549167	1.71093e-18	-0.547695
darkgrey	16	SFRS7	-0.492057	1.24228e-14	-0.834047	1.89747e-57	-0.762656	1.47122e-42	-0.498154	5.19532e-15	0.953062	1.57428e-113	-0.729197	2.81252e-37	-0.616442	4.20912e-24	0.298621	7.60161e-06	0.852647	1.54864e-62	0.931695	1.61401e-96	-0.688645	7.59214e-32	0.828036	6.15357e-56	0.838218	1.56173e-58	0.743782	1.7706e-39	0.622812	1.0508e-24	0.570007	4.28355e-20	0.509568	9.69154e-16	0.554562	6.75131e-19	0.555012	6.24247e-19	0.590019	9.62849e-22	0.38952	2.83008e-09	0.199116	0.00322148	0.343578	2.09312e-07	-0.486905
darkgrey	16	FLJ23263	-0.586292	1.99121e-21	-0.933262	1.44879e-97	-0.784971	1.35809e-46	-0.66466	4.92376e-29	0.929394	5.0099e-95	-0.758801	6.60474e-42	-0.63608	5.25977e-26	0.379136	7.94514e-09	0.898108	1.19079e-78	0.862218	1.95164e-65	-0.739425	8.33822e-39	0.81185	3.82072e-52	0.878815	5.05824e-71	0.88727	3.41152e-74	0.788435	2.90608e-47	0.823403	8.20722e-55	0.673913	4.35406e-30	0.450834	2.92231e-12	0.569766	4.47643e-20	0.754113	3.94924e-41	0.324323	1.04691e-06	0.186953	0.00573645	0.439654	1.1374e-11	-0.458486
darkgrey	16	SMARCA5	-0.426137	5.51165e-11	-0.721811	3.23603e-36	-0.671399	8.48855e-30	-0.428391	4.25688e-11	0.884317	4.66168e-73	-0.711855	7.70612e-35	-0.575816	1.46181e-20	0.275498	3.87509e-05	0.806624	5.35771e-51	0.859383	1.48481e-64	-0.550843	1.28394e-18	0.728065	4.11209e-37	0.762501	1.56334e-42	0.646458	4.55502e-27	0.478734	7.8646e-14	0.416737	1.58613e-10	0.342832	2.23232e-07	0.508272	1.17644e-15	0.429524	3.73591e-11	0.501211	3.33387e-15	0.290586	1.36063e-05	0.241888	0.000322889	0.180279	0.00776347	-0.342166
darkgrey	16	LOC90268	-0.597824	2.03807e-22	-0.874234	2.11145e-69	-0.795321	1.24238e-48	-0.508287	1.17369e-15	0.949375	4.36735e-110	-0.714127	3.78286e-35	-0.628015	3.30387e-25	0.340701	2.68092e-07	0.835596	7.56978e-58	0.915874	3.6112e-87	-0.740845	5.04992e-39	0.847439	4.81727e-61	0.827448	8.58753e-56	0.72087	4.39235e-36	0.656436	3.9584e-28	0.592439	5.97541e-22	0.574822	1.75969e-20	0.560392	2.42469e-19	0.619745	2.05804e-24	0.562205	1.75599e-19	0.472606	1.7899e-13	0.166402	0.0141186	0.421122	9.72603e-11	-0.513238
darkgrey	16	CXCR6	-0.579399	7.45303e-21	-0.651524	1.33304e-27	-0.587567	1.55462e-21	-0.597171	2.32467e-22	0.744555	1.34066e-39	-0.777161	3.96297e-45	-0.604403	5.32584e-23	0.405884	5.16319e-10	0.703922	8.76467e-34	0.640377	1.93189e-26	-0.298446	7.69984e-06	0.452239	2.45496e-12	0.568309	5.84148e-20	0.568924	5.22223e-20	0.330219	6.4696e-07	0.405196	5.55636e-10	0.169098	0.0126109	0.525855	7.89583e-17	0.127439	0.0609165	0.456572	1.4268e-12	-0.0266081	0.696709	0.456972	1.35649e-12	-0.0353066	0.604977	-0.0617607
darkgrey	16	PLP2	0.314981	2.19897e-06	0.618341	2.79231e-24	0.581521	4.98028e-21	0.4768	1.02136e-13	-0.745244	1.04539e-39	0.695222	1.15088e-32	0.560626	2.32584e-19	0.073143	0.283416	-0.64137	1.52921e-26	-0.679857	8.74478e-31	0.342514	2.29448e-07	-0.489343	1.82083e-14	-0.568429	5.71531e-20	-0.542747	5.06353e-18	-0.325057	9.8659e-07	-0.360504	4.63543e-08	-0.187904	0.00548999	-0.557469	4.06159e-19	-0.184162	0.0065179	-0.436807	1.5951e-11	-0.0305486	0.654503	-0.451712	2.62102e-12	-0.0396877	0.560911	0.226601
darkgrey	16	ZFP36L1	-0.407087	4.5395e-10	-0.660654	1.37027e-28	-0.609449	1.86257e-23	-0.418435	1.31351e-10	0.841155	2.57834e-59	-0.703844	8.97236e-34	-0.546059	2.90156e-18	0.105887	0.119904	0.705126	6.09111e-34	0.824942	3.50178e-55	-0.444979	5.99053e-12	0.637785	3.54148e-26	0.651557	1.32224e-27	0.537253	1.25844e-17	0.342287	2.33968e-07	0.290759	1.34395e-05	0.223922	0.000894369	0.568126	6.03988e-20	0.326696	8.63565e-07	0.354813	7.77155e-08	0.226891	0.000759831	0.369537	1.99891e-08	0.1044	0.125224	-0.328685
darkgrey	16	VIP32	0.329071	7.11075e-07	0.583728	3.26517e-21	0.704171	8.12891e-34	0.290416	1.37729e-05	-0.732603	8.87349e-38	0.70615	4.46397e-34	0.694029	1.62666e-32	-0.171336	0.0114688	-0.629007	2.64313e-25	-0.664235	5.4933e-29	0.300585	6.57545e-06	-0.475743	1.17738e-13	-0.509926	9.18415e-16	-0.399914	9.70801e-10	-0.203509	0.00259407	-0.192253	0.00447936	-0.0989302	0.146368	-0.516868	3.20233e-16	-0.204523	0.00246609	-0.341789	2.44205e-07	-0.124537	0.0670883	-0.433794	2.27377e-11	0.0340696	0.617693	0.132603
darkgrey	16	LCMT2	-0.591705	6.90841e-22	-0.830203	1.7837e-56	-0.756323	1.70814e-41	-0.594254	4.16753e-22	0.926714	2.3748e-93	-0.786614	6.55829e-47	-0.663818	6.1128e-29	0.30096	6.39535e-06	0.835666	7.2563e-58	0.862739	1.33734e-65	-0.582533	4.10558e-21	0.732485	9.23977e-38	0.77001	7.73411e-44	0.680933	6.51302e-31	0.530738	3.62579e-17	0.496324	6.76152e-15	0.406801	4.68093e-10	0.563005	1.52224e-19	0.449922	3.27084e-12	0.590103	9.46982e-22	0.289891	1.42973e-05	0.338145	3.3335e-07	0.227671	0.00072772	-0.393898
darkorange	19	ZNF261	-0.05034	0.460673	0.184445	0.00643468	-0.0711379	0.296857	-0.06605	0.332837	-0.14181	0.0368436	-0.305199	4.65782e-06	-0.380538	6.92584e-09	-0.260271	0.000104909	-0.232497	0.000555326	-0.379234	7.86946e-09	0.67908	1.08101e-30	-0.617471	3.37085e-24	-0.552567	9.54077e-19	-0.514955	4.29171e-16	-0.726034	8.08393e-37	-0.573071	2.43594e-20	-0.720836	4.44004e-36	0.194398	0.00404539	-0.68123	6.00348e-31	-0.381422	6.34948e-09	-0.522899	1.25709e-16	0.844663	2.85703e-60	-0.702419	1.37663e-33	0.466552
darkorange	19	KIAA0342	-0.0459716	0.500535	0.116814	0.0860311	-0.0719506	0.291359	-0.176392	0.0092181	-0.0683765	0.316051	-0.385813	4.10783e-09	-0.384016	4.91296e-09	-0.180112	0.00782139	-0.101506	0.136095	-0.289743	1.44496e-05	0.656239	4.15724e-28	-0.558932	3.13949e-19	-0.414425	2.04676e-10	-0.325916	9.20189e-07	-0.61663	4.04156e-24	-0.421314	9.5191e-11	-0.68245	4.28997e-31	0.229926	0.000641787	-0.70986	1.43091e-34	-0.241068	0.000338834	-0.641649	1.43176e-26	0.858957	2.00532e-64	-0.732034	1.07733e-37	0.558665
darkorange	19	BCL2	0.044945	0.510159	-0.144861	0.032935	0.0762338	0.263509	-0.0513985	0.451286	0.038114	0.576562	0.150964	0.0261648	0.238997	0.000382423	0.54597	2.94536e-18	0.271777	4.97002e-05	0.175097	0.00975372	-0.399151	1.0515e-09	0.345242	1.81181e-07	0.423067	7.81209e-11	0.473111	1.67382e-13	0.561733	1.91038e-19	0.545056	3.43691e-18	0.474246	1.43871e-13	-0.307554	3.89745e-06	0.332306	5.44272e-07	0.52118	1.64416e-16	0.131289	0.0534578	-0.597575	2.14296e-22	0.353796	8.51429e-08	-0.195947
darkorange	19	ZNF11B	0.0605902	0.374427	0.22934	0.000663164	-0.0584682	0.391417	0.0353245	0.604794	-0.14519	0.0325349	-0.289001	1.52311e-05	-0.382521	5.69731e-09	-0.204718	0.00244205	-0.190802	0.00479629	-0.348794	1.32776e-07	0.681186	6.07645e-31	-0.58815	1.38763e-21	-0.509731	9.45728e-16	-0.484652	3.4993e-14	-0.716971	1.53684e-35	-0.571996	2.97152e-20	-0.739866	7.13809e-39	0.104282	0.12565	-0.677732	1.55884e-30	-0.417796	1.41025e-10	-0.529736	4.25766e-17	0.760849	2.98389e-42	-0.743087	2.27194e-39	0.524442
darkorange	19	IMAP1	-0.0445295	0.514082	0.11437	0.0928483	-0.125412	0.0651747	-0.146578	0.0308942	-0.0260636	0.702619	-0.380617	6.87227e-09	-0.421761	9.05206e-11	-0.332497	5.35714e-07	-0.143168	0.0350577	-0.254798	0.00014791	0.622156	1.21403e-24	-0.528229	5.41625e-17	-0.444867	6.07311e-12	-0.386512	3.83067e-09	-0.645565	5.64373e-27	-0.475108	1.28205e-13	-0.668909	1.63422e-29	0.305556	4.53412e-06	-0.64961	2.12627e-27	-0.321998	1.26221e-06	-0.535329	1.72417e-17	0.886541	6.54947e-74	-0.672002	7.23602e-30	0.395586
darkorange	19	HIMAP2	0.0472295	0.488873	0.206761	0.0022035	-0.0335428	0.623143	-0.0666181	0.328686	-0.108093	0.112337	-0.300257	6.73718e-06	-0.333056	5.11343e-07	-0.350088	1.18442e-07	-0.197956	0.00340854	-0.315592	2.09645e-06	0.680457	7.42114e-31	-0.57811	9.5054e-21	-0.492474	1.17086e-14	-0.464335	5.29359e-13	-0.715124	2.76216e-35	-0.571576	3.21095e-20	-0.741933	3.43052e-39	0.272039	4.8844e-05	-0.688479	7.95722e-32	-0.319419	1.55046e-06	-0.557009	4.40289e-19	0.838908	1.0263e-58	-0.733912	5.66895e-38	0.415142
darkorange	19	CTDSP2	0.14624	0.0312878	0.325105	9.82768e-07	0.0796016	0.242933	-0.0133754	0.844686	-0.227833	0.000721212	-0.24255	0.000310526	-0.261858	9.48247e-05	-0.288174	1.61508e-05	-0.274658	4.10036e-05	-0.444678	6.21366e-12	0.806866	4.74902e-51	-0.712463	6.37328e-35	-0.586139	2.05128e-21	-0.501546	3.17518e-15	-0.780136	1.11427e-45	-0.586452	1.93052e-21	-0.828077	6.01308e-56	0.0792649	0.244939	-0.82655	1.4248e-55	-0.387294	3.54148e-09	-0.702022	1.55001e-33	0.81699	2.62123e-53	-0.834047	1.89801e-57	0.557259
darkorange	19	PRDM1	-0.138725	0.0411882	-0.144955	0.032821	0.100966	0.138203	-0.0809815	0.234835	0.0390361	0.567366	0.143069	0.0351859	0.2691	5.93156e-05	0.616752	3.93735e-24	0.248386	0.000219104	0.14955	0.027617	-0.412599	2.50007e-10	0.337015	3.66817e-07	0.393036	1.9788e-09	0.449615	3.39719e-12	0.564356	1.19465e-19	0.544172	3.98816e-18	0.496275	6.80904e-15	-0.22564	0.000814059	0.347473	1.49106e-07	0.431574	2.94614e-11	0.174384	0.0100604	-0.622395	1.15192e-24	0.388386	3.17326e-09	-0.152446
darkorange	19	WASPIP	-0.00202222	0.976372	0.163055	0.0162081	-0.0628216	0.357058	-0.0891615	0.19072	-0.0245631	0.718996	-0.392274	2.13904e-09	-0.380294	7.09382e-09	-0.176797	0.00905599	-0.0877218	0.19801	-0.230268	0.000629619	0.649045	2.43926e-27	-0.519135	2.25809e-16	-0.394469	1.70822e-09	-0.341901	2.4187e-07	-0.647853	3.25514e-27	-0.480764	5.96757e-14	-0.730824	1.62484e-37	0.242035	0.000320117	-0.70165	1.73243e-33	-0.340413	2.74774e-07	-0.604233	5.51583e-23	0.811657	4.21842e-52	-0.764511	7.06823e-43	0.566546
darkorange	19	C9orf5	-0.1812	0.00745045	0.00296847	0.965322	-0.157356	0.020391	-0.232438	0.000557195	0.0922457	0.175767	-0.530151	3.98344e-17	-0.47254	1.80581e-13	-0.0131488	0.847285	0.0603317	0.376473	-0.151869	0.0252702	0.574946	1.71951e-20	-0.429599	3.7035e-11	-0.281944	2.49622e-05	-0.23437	0.000499265	-0.554492	6.83402e-19	-0.385393	4.28386e-09	-0.652017	1.18123e-27	0.243695	0.000290185	-0.642616	1.13914e-26	-0.197021	0.00356659	-0.57997	6.68849e-21	0.87641	3.656e-70	-0.741361	4.20464e-39	0.513623
darkorange	19	CCL5	0.0725517	0.287336	0.0627124	0.357896	-0.127691	0.0604042	-0.114409	0.0927347	-0.03983	0.559506	-0.186601	0.0058301	-0.268715	6.08353e-05	-0.464139	5.42941e-13	-0.176848	0.0090356	-0.26787	6.42958e-05	0.372847	1.45907e-08	-0.396491	1.38653e-09	-0.349534	1.24387e-07	-0.236844	0.000433219	-0.359675	5.00089e-08	-0.183196	0.00681003	-0.314564	2.27169e-06	0.116649	0.0864761	-0.382631	5.63547e-09	-0.21568	0.00139093	-0.308909	3.51501e-06	0.589121	1.14807e-21	-0.30722	3.99749e-06	0.28587
darkorange	19	HRMT1L1	0.159568	0.018668	0.340557	2.71423e-07	0.109528	0.107622	0.0151156	0.824786	-0.262574	9.05852e-05	-0.159675	0.018588	-0.20072	0.00297799	-0.360205	4.76443e-08	-0.338741	3.16898e-07	-0.454038	1.96142e-12	0.768159	1.63989e-43	-0.691796	3.09476e-32	-0.60442	5.30748e-23	-0.54259	5.19815e-18	-0.774648	1.14003e-44	-0.615034	5.69594e-24	-0.784888	1.40877e-46	0.1899	0.0050031	-0.766075	3.79152e-43	-0.432533	2.6349e-11	-0.621613	1.36776e-24	0.772429	2.86627e-44	-0.750426	1.56774e-40	0.547461
darkorange	19	BBS2	0.0296686	0.66384	0.260737	0.000101849	0.0178335	0.793933	-0.0742188	0.276375	-0.184655	0.0063734	-0.273918	4.30884e-05	-0.315353	2.13599e-06	-0.233711	0.000518352	-0.246918	0.000239378	-0.428257	4.32298e-11	0.755098	2.72162e-41	-0.674042	4.20661e-30	-0.559273	2.95565e-19	-0.470032	2.51625e-13	-0.73378	5.93226e-38	-0.545853	3.00406e-18	-0.768983	1.17494e-43	0.0798568	0.241421	-0.768137	1.65473e-43	-0.379169	7.91958e-09	-0.64332	9.63952e-27	0.827128	1.02877e-55	-0.779339	1.5688e-45	0.567164
darkorange	19	MAGED2	-0.0822008	0.22784	0.105237	0.122205	-0.0233609	0.732211	-0.160966	0.0176454	-0.0720525	0.290674	-0.365771	2.84758e-08	-0.328765	7.29187e-07	-0.0316545	0.642847	-0.0811325	0.233961	-0.281822	2.51734e-05	0.618249	2.84828e-24	-0.518095	2.65147e-16	-0.380883	6.69502e-09	-0.313249	2.51633e-06	-0.578275	9.2141e-21	-0.398306	1.14839e-09	-0.643237	9.83181e-27	0.203331	0.0026172	-0.670856	9.79757e-30	-0.24602	0.00025263	-0.602739	7.49931e-23	0.787913	3.67291e-47	-0.702581	1.31127e-33	0.547899
darkorange	19	SYNE1	0.177023	0.0089665	0.498113	5.2264e-15	0.252219	0.000173448	0.125565	0.0648453	-0.394473	1.70753e-09	-0.0712295	0.296234	-0.09349	0.169987	-0.261947	9.42909e-05	-0.425317	6.05214e-11	-0.582653	4.01285e-21	0.889134	6.30855e-75	-0.815451	5.89633e-53	-0.705229	5.90407e-34	-0.623221	9.60295e-25	-0.864102	4.94096e-66	-0.68909	6.69307e-32	-0.894092	6.07845e-77	-0.0407496	0.550467	-0.876718	2.84435e-70	-0.498952	4.62951e-15	-0.719651	6.51184e-36	0.694726	1.32917e-32	-0.860751	5.60641e-65	0.640973
darkorange	19	CCNL2	-0.0313624	0.645917	0.168869	0.012733	0.0227842	0.738578	-0.160659	0.0178655	-0.115927	0.0884572	-0.37186	1.60338e-08	-0.317069	1.8669e-06	-0.126277	0.0633297	-0.12594	0.0640437	-0.327445	8.12444e-07	0.708038	2.50752e-34	-0.606024	3.80804e-23	-0.444693	6.20262e-12	-0.338541	3.22313e-07	-0.64703	3.9703e-27	-0.433748	2.28606e-11	-0.734198	5.13876e-38	0.14694	0.0304779	-0.786179	7.95765e-47	-0.260011	0.000106653	-0.721929	3.1134e-36	0.836255	5.10273e-58	-0.790022	1.4199e-47	0.544759
darkorange	19	FLJ20898	-0.0643662	0.345335	0.171039	0.0116149	-0.108023	0.112574	-0.116479	0.086941	-0.108943	0.109525	-0.260622	0.000102596	-0.382018	5.98749e-09	-0.365507	2.91842e-08	-0.271167	5.17543e-05	-0.361317	4.30207e-08	0.615148	5.55818e-24	-0.572662	2.62772e-20	-0.54612	2.8718e-18	-0.496416	6.67247e-15	-0.671901	7.43235e-30	-0.526251	7.41624e-17	-0.6267	4.43507e-25	0.188507	0.0053385	-0.587314	1.6329e-21	-0.425523	5.91159e-11	-0.422952	7.91386e-11	0.835601	7.54652e-58	-0.579921	6.75068e-21	0.419796
darkorange	19	PASK	-0.20938	0.00192876	-0.00838923	0.90221	-0.219478	0.0011371	-0.254785	0.000148028	0.0377522	0.580188	-0.429765	3.63341e-11	-0.491655	1.31493e-14	-0.271378	5.10339e-05	-0.0844528	0.215309	-0.227285	0.000743468	0.52077	1.75237e-16	-0.458568	1.10837e-12	-0.392731	2.04161e-09	-0.342474	2.30239e-07	-0.558819	3.20229e-19	-0.403935	6.35389e-10	-0.557312	4.1754e-19	0.287309	1.7168e-05	-0.543844	4.21355e-18	-0.290393	1.37957e-05	-0.424545	6.60763e-11	0.893203	1.4204e-76	-0.570468	3.93629e-20	0.373268
darkorange	19	LOC400775	-0.0342731	0.615593	0.0157748	0.817276	-0.0840155	0.217703	-0.274077	4.26321e-05	-0.0137554	0.840332	-0.451938	2.54828e-12	-0.397943	1.1926e-09	-0.0127722	0.851608	0.0616536	0.366086	-0.186778	0.00578278	0.565403	9.89388e-20	-0.444386	6.4381e-12	-0.256039	0.000136914	-0.14784	0.0294641	-0.458454	1.12446e-12	-0.259054	0.00011331	-0.577765	1.01437e-20	0.113071	0.0966434	-0.648535	2.76016e-27	-0.0318779	0.640502	-0.661805	1.02276e-28	0.745166	1.07533e-39	-0.700629	2.34832e-33	0.512426
darkorange	19	LEPROTL1	-0.0218991	0.748386	0.226982	0.000756029	0.010534	0.877386	-0.142659	0.0357182	-0.161372	0.0173575	-0.304119	5.05208e-06	-0.336227	3.92027e-07	-0.20986	0.00188193	-0.204259	0.00249881	-0.382606	5.64963e-09	0.736434	2.37262e-38	-0.63403	8.43448e-26	-0.517439	2.93327e-16	-0.450801	2.93407e-12	-0.715721	2.28658e-35	-0.544604	3.70857e-18	-0.761843	2.02365e-42	0.159565	0.01867	-0.750127	1.75121e-40	-0.372583	1.49637e-08	-0.63517	6.48876e-26	0.830107	1.8853e-56	-0.77936	1.55438e-45	0.586603
darkorange	19	PDE3B	-0.173672	0.010375	0.0112056	0.869636	-0.165945	0.0143894	-0.259625	0.000109295	0.0642968	0.345857	-0.422637	8.20074e-11	-0.431254	3.05758e-11	-0.171336	0.0114687	-0.0133394	0.8451	-0.124585	0.0669818	0.492656	1.14119e-14	-0.375138	1.17106e-08	-0.30321	5.40826e-06	-0.316956	1.8835e-06	-0.55041	1.38314e-18	-0.451218	2.78645e-12	-0.59279	5.57467e-22	0.403053	6.97652e-10	-0.522144	1.41463e-16	-0.174827	0.00986897	-0.420658	1.02467e-10	0.807635	3.23459e-51	-0.614707	6.10883e-24	0.315786
darkorange	19	NELL2	-0.0986628	0.147467	-0.10166	0.135497	-0.237664	0.000413183	-0.342017	2.39458e-07	0.13473	0.0474475	-0.496983	6.15082e-15	-0.488683	1.9975e-14	-0.2446	0.000274988	0.0715304	0.294193	-0.0914266	0.179651	0.42961	3.69905e-11	-0.33634	3.88314e-07	-0.203166	0.00263881	-0.107962	0.112777	-0.386583	3.80356e-09	-0.202801	0.00268702	-0.454885	1.76394e-12	0.239079	0.000380601	-0.507405	1.33871e-15	-0.0740876	0.277228	-0.491642	1.31736e-14	0.835311	8.97117e-58	-0.535551	1.6626e-17	0.326289
darkorange	19	HNRPDL	-0.272678	4.68097e-05	-0.0854239	0.210061	-0.275539	3.86439e-05	-0.309171	3.44522e-06	0.14391	0.0341144	-0.494862	8.33552e-15	-0.523785	1.09411e-16	-0.157883	0.0199685	0.0226308	0.740274	-0.0905591	0.183833	0.43409	2.19646e-11	-0.338927	3.11926e-07	-0.278582	3.14397e-05	-0.274563	4.12659e-05	-0.504743	1.98605e-15	-0.38754	3.45504e-09	-0.526098	7.59816e-17	0.369526	2.00094e-08	-0.47198	1.94508e-13	-0.157786	0.0200456	-0.364222	3.2894e-08	0.871886	1.35127e-68	-0.547464	2.28681e-18	0.249867
darkorange	19	C6orf33	-0.132185	0.0518359	-0.0219132	0.748229	-0.26399	8.27085e-05	-0.202156	0.00277436	0.0935968	0.169497	-0.50382	2.27518e-15	-0.546115	2.87438e-18	-0.183187	0.00681283	0.00432147	0.949534	-0.177311	0.008854	0.531953	2.98124e-17	-0.437499	1.46974e-11	-0.320252	1.45111e-06	-0.243657	0.000290847	-0.520379	1.86222e-16	-0.330972	6.07966e-07	-0.572268	2.82571e-20	0.215065	0.00143666	-0.584025	3.08416e-21	-0.201239	0.0029029	-0.514814	4.38445e-16	0.890983	1.14614e-75	-0.638175	3.23423e-26	0.436921
darkorange	19	RBM5	-0.10776	0.113458	0.0846349	0.214318	-0.0582361	0.393303	-0.259899	0.00010741	-0.0459687	0.500561	-0.462484	6.72048e-13	-0.405547	5.35233e-10	0.0132158	0.846516	-0.0174652	0.798096	-0.278028	3.26504e-05	0.679891	8.66344e-31	-0.560021	2.58925e-19	-0.359595	5.03794e-08	-0.241449	0.000331352	-0.578455	8.90644e-21	-0.34891	1.31418e-07	-0.69839	4.55512e-33	0.168518	0.0129225	-0.773885	1.56696e-44	-0.124398	0.067397	-0.753379	5.20639e-41	0.862852	1.23187e-65	-0.806058	7.09746e-51	0.606479
darkorange	19	CKIP-1	0.0165618	0.808332	0.128158	0.0594631	-0.0300794	0.659475	-0.0361023	0.59686	-0.0339467	0.618962	-0.312178	2.73419e-06	-0.288316	1.59892e-05	-0.204554	0.00246218	-0.0989548	0.146267	-0.185939	0.00601019	0.540905	6.88403e-18	-0.43268	2.58997e-11	-0.349369	1.26211e-07	-0.334772	4.4301e-07	-0.575461	1.562e-20	-0.448058	4.11405e-12	-0.613223	8.38427e-24	0.298603	7.61145e-06	-0.574042	2.03443e-20	-0.288661	1.5603e-05	-0.473248	1.64354e-13	0.732016	1.08394e-37	-0.631237	1.59582e-25	0.425781
darkorange	19	LOC339988	-0.0873633	0.199856	0.124071	0.0681242	-0.10826	0.111782	-0.13344	0.0496314	-0.0577089	0.397608	-0.306011	4.38112e-06	-0.364239	3.28413e-08	-0.337023	3.66564e-07	-0.202598	0.00271424	-0.301402	6.18861e-06	0.572127	2.90042e-20	-0.525579	8.2476e-17	-0.469492	2.70182e-13	-0.40874	3.80022e-10	-0.612253	1.03051e-23	-0.45845	1.12504e-12	-0.595051	3.55572e-22	0.187199	0.00567174	-0.57927	7.63617e-21	-0.353548	8.70569e-08	-0.449589	3.40814e-12	0.825591	2.43813e-55	-0.578737	8.44543e-21	0.437017
darkorange	19	STK38	0.0756134	0.267426	0.38308	5.39102e-09	0.125583	0.0648069	-0.00124858	0.98541	-0.314011	2.37173e-06	-0.159678	0.0185858	-0.221687	0.00100975	-0.268012	6.37003e-05	-0.373	1.43795e-08	-0.540696	7.12632e-18	0.832564	4.53334e-57	-0.773019	2.24482e-44	-0.677336	1.73563e-30	-0.594117	4.28276e-22	-0.821209	2.72648e-54	-0.641487	1.48784e-26	-0.833329	2.89626e-57	0.0381849	0.575852	-0.822306	1.49924e-54	-0.478981	7.60555e-14	-0.662956	7.62393e-29	0.776789	4.63778e-45	-0.804665	1.41273e-50	0.614804
darkorange	19	CD69	0.229224	0.000667484	0.025825	0.705214	0.331807	5.67293e-07	0.103101	0.130018	-0.0184312	0.787189	0.384898	4.50063e-09	0.616374	4.27099e-24	0.0236992	0.728484	0.0759176	0.2655	0.185142	0.00623348	-0.431566	2.94876e-11	0.379847	7.41152e-09	0.376311	1.0456e-08	0.381676	6.19296e-09	0.530308	3.88474e-17	0.426067	5.55625e-11	0.493569	1.00225e-14	-0.242633	0.000309021	0.426162	5.49623e-11	0.340738	2.67237e-07	0.269815	5.659e-05	-0.714332	3.54552e-35	0.483807	3.93161e-14	-0.327262
darkorange	19	LOC221955	0.101426	0.136405	0.240702	0.000346199	-0.0175402	0.797248	0.0811113	0.234084	-0.0978538	0.150831	-0.212295	0.00165992	-0.266539	7.01269e-05	-0.414672	1.99183e-10	-0.265047	7.72545e-05	-0.298156	7.8659e-06	0.598332	1.83926e-22	-0.519796	2.0387e-16	-0.500045	3.9505e-15	-0.484871	3.39474e-14	-0.680513	7.30762e-31	-0.564378	1.18987e-19	-0.662619	8.30933e-29	0.0965985	0.156166	-0.577376	1.09127e-20	-0.475083	1.28627e-13	-0.407912	4.15482e-10	0.733033	7.66226e-38	-0.60501	4.69761e-23	0.360808
darkorange	19	Hs.379903	-0.102425	0.132565	-0.0585772	0.390534	-0.229063	0.000673519	-0.243744	0.00028934	0.114738	0.0917941	-0.490187	1.61734e-14	-0.493032	1.08183e-14	-0.07231	0.288949	0.0746846	0.273363	-0.0834176	0.221007	0.451853	2.57531e-12	-0.338024	3.36771e-07	-0.216532	0.00132987	-0.152362	0.0247943	-0.434425	2.11185e-11	-0.273966	4.29493e-05	-0.512843	5.91656e-16	0.191607	0.00461805	-0.524629	9.5815e-17	-0.133559	0.0494265	-0.489525	1.77505e-14	0.784632	1.57644e-46	-0.591303	7.47932e-22	0.350471
darkred	20	hIAN2	-0.136766	0.0441652	0.0436397	0.522534	-0.236971	0.000430048	-0.128733	0.0583191	0.0976355	0.151749	-0.462857	6.40575e-13	-0.501924	3.00419e-15	-0.191458	0.00465057	-0.040884	0.549152	-0.158347	0.0196029	0.53372	2.24002e-17	-0.427019	4.98276e-11	-0.352167	9.84848e-08	-0.334443	4.55395e-07	-0.592707	5.6671e-22	-0.446566	4.93854e-12	-0.630459	1.90377e-25	0.293289	1.12085e-05	-0.567253	7.0789e-20	-0.301552	6.12009e-06	-0.444304	6.50194e-12	0.876061	4.85373e-70	-0.648894	2.53013e-27	0.381268
darkred	20	ZNF238	-0.1192	0.0797681	-0.109017	0.109282	-0.193999	0.0041232	-0.38699	3.65149e-09	0.146494	0.0309916	-0.549059	1.74284e-18	-0.473269	1.63894e-13	-0.0800211	0.240451	0.148175	0.0290944	-0.0975655	0.152044	0.461595	7.53323e-13	-0.348213	1.39731e-07	-0.150428	0.0267075	-0.0209346	0.759119	-0.340257	2.78464e-07	-0.11428	0.0931055	-0.461108	8.01833e-13	0.23807	0.000403579	-0.572638	2.63921e-20	0.00664493	0.922471	-0.612725	9.32253e-24	0.840429	4.03928e-59	-0.606593	3.38339e-23	0.451954
darkred	20	ANK3	-0.188314	0.00538662	-0.25571	0.000139759	-0.398041	1.18053e-09	-0.386821	3.71393e-09	0.351368	1.05742e-07	-0.604204	5.54921e-23	-0.587621	1.53842e-21	-0.291996	1.23005e-05	0.213946	0.00152329	0.159087	0.0190313	0.24817	0.000221975	-0.113182	0.0963151	-0.0428459	0.530133	-0.0468201	0.492653	-0.314787	2.23259e-06	-0.210668	0.00180542	-0.37455	1.23926e-08	0.552914	8.98558e-19	-0.325964	9.16615e-07	-0.0415687	0.542477	-0.283783	2.19754e-05	0.852883	1.32125e-62	-0.431088	3.11714e-11	0.152658
darkred	20	MAT2B	-0.276424	3.64029e-05	-0.224977	0.000844238	-0.32244	1.21828e-06	-0.417568	1.44643e-10	0.306996	4.06613e-06	-0.71274	5.84499e-35	-0.597338	2.24752e-22	0.286114	1.86725e-05	0.36928	2.04804e-08	0.0834735	0.220697	0.368902	2.12246e-08	-0.205089	0.00239706	0.0290194	0.670761	0.118218	0.0823003	-0.256633	0.000131929	-0.0430871	0.527818	-0.452431	2.39686e-12	0.310568	3.09542e-06	-0.532659	2.6599e-17	0.158794	0.0192557	-0.602661	7.62067e-23	0.804138	1.82989e-50	-0.660204	1.53579e-28	0.43424
darkred	20	FCGBP	-0.174095	0.0101868	-0.0905363	0.183943	-0.156321	0.0212429	-0.346729	1.5915e-07	0.0277006	0.684907	-0.362145	3.98647e-08	-0.37043	1.83682e-08	-0.100286	0.140891	0.0310583	0.64912	-0.17596	0.00939374	0.347326	1.51041e-07	-0.330637	6.25041e-07	-0.195976	0.00375091	-0.0388202	0.569513	-0.235939	0.00045636	-0.0392683	0.565062	-0.28875	1.55043e-05	0.03505	0.607606	-0.424143	6.91626e-11	-0.0164365	0.809754	-0.446918	4.73071e-12	0.607421	2.84764e-23	-0.381927	6.04123e-09	0.333911
darkred	20	E2F3	-0.454613	1.82515e-12	-0.366629	2.62805e-08	-0.471813	1.98875e-13	-0.471601	2.04515e-13	0.348931	1.31183e-07	-0.740522	5.66126e-39	-0.710009	1.36648e-34	0.243661	0.000290777	0.365085	3.03568e-08	0.0740264	0.277626	0.246509	0.000245337	-0.153774	0.0234734	0.0176481	0.796028	0.109685	0.107115	-0.179548	0.00802024	0.0274507	0.687599	-0.290505	1.36852e-05	0.295633	9.45824e-06	-0.376473	1.02934e-08	0.159532	0.018695	-0.414228	2.09142e-10	0.830286	1.70069e-56	-0.475398	1.23306e-13	0.344796
darkred	20	APOL3	-0.155846	0.0216451	-0.171803	0.0112422	-0.225513	0.000819759	-0.446266	5.12241e-12	0.178568	0.00837672	-0.530238	3.92842e-17	-0.454217	1.91794e-12	-0.0844006	0.215594	0.180162	0.00780424	0.00860799	0.899674	0.354415	8.05464e-08	-0.253809	0.00015726	-0.0680163	0.318613	0.0675375	0.32204	-0.245299	0.000263758	-0.0370299	0.587461	-0.369144	2.07463e-08	0.296481	8.89155e-06	-0.487455	2.37115e-14	0.114263	0.0931545	-0.552888	9.02569e-19	0.758896	6.36493e-42	-0.494629	8.61829e-15	0.344663
darkred	20	TNFRSF25	-0.262037	9.37458e-05	-0.287543	1.68861e-05	-0.365253	2.98845e-08	-0.416462	1.63508e-10	0.41025	3.22788e-10	-0.631831	1.39421e-25	-0.530785	3.59847e-17	-0.113844	0.0943694	0.271995	4.89871e-05	0.220696	0.00106513	0.186434	0.00587501	-0.0515331	0.4501	0.0566098	0.406673	0.0975422	0.152142	-0.187802	0.00551576	-0.0416766	0.541428	-0.281117	2.6427e-05	0.465686	4.44309e-13	-0.301433	6.1745e-06	0.0492743	0.470232	-0.320344	1.44049e-06	0.813537	1.59967e-52	-0.384164	4.84127e-09	0.139846
darkred	20	ZNF207	0.17523	0.00969737	0.0445071	0.514293	0.241772	0.000325103	0.268047	6.35574e-05	-0.112292	0.0989767	0.585316	2.40491e-21	0.579598	7.17646e-21	-0.0249028	0.715277	-0.0973075	0.153136	0.111105	0.102618	-0.569784	4.46168e-20	0.423376	7.54347e-11	0.267384	6.63725e-05	0.20947	0.00191987	0.547927	2.11383e-18	0.355034	7.61873e-08	0.650618	1.66366e-27	-0.323953	1.0787e-06	0.656556	3.84162e-28	0.124878	0.0663368	0.611447	1.22225e-23	-0.922978	4.0537e-91	0.749929	1.88449e-40	-0.508298
darkred	20	P5326	-0.112839	0.0973343	0.0649057	0.341299	-0.13632	0.0448676	-0.196551	0.00364831	-0.0207273	0.761432	-0.460609	8.54631e-13	-0.460008	9.22826e-13	-0.119307	0.0794962	-0.0679161	0.319329	-0.277542	3.37456e-05	0.641708	1.41202e-26	-0.555513	5.71994e-19	-0.410763	3.05307e-10	-0.320859	1.38254e-06	-0.611935	1.10239e-23	-0.396104	1.44316e-09	-0.675005	3.25091e-30	0.286352	1.83632e-05	-0.717835	1.16659e-35	-0.22463	0.000860441	-0.641135	1.61647e-26	0.912763	1.50813e-85	-0.737082	1.89402e-38	0.538873
darkred	20	Hs.206868	0.112023	0.0997938	0.0847545	0.213669	0.148784	0.0284316	0.314497	2.28355e-06	-0.128327	0.0591239	0.405923	5.14198e-10	0.333696	4.84787e-07	0.273452	4.44514e-05	-0.0677982	0.320172	0.0762526	0.263391	-0.330393	6.37725e-07	0.268059	6.35065e-05	0.143333	0.0348458	0.0422865	0.535522	0.261175	9.90462e-05	0.0909956	0.18172	0.318608	1.65338e-06	-0.324125	1.06382e-06	0.405594	5.32546e-10	-0.00298547	0.965124	0.398358	1.14212e-09	-0.6931	2.12705e-32	0.40528	5.50722e-10	-0.203042
darkred	20	PIP5K2A	0.420859	1.00179e-10	0.269373	5.8259e-05	0.436039	1.74667e-11	0.298311	7.77659e-06	-0.261517	9.69132e-05	0.595006	3.58714e-22	0.687319	1.10388e-31	-0.322794	1.18412e-06	-0.280018	2.85005e-05	-0.11961	0.0787295	-0.228142	0.000708947	0.0948626	0.163776	0.0257279	0.706271	0.0928385	0.172995	0.301681	6.06149e-06	0.248551	0.000216919	0.376954	9.82533e-09	-0.375793	1.09937e-08	0.28896	1.52755e-05	0.0479439	0.482316	0.240118	0.000358219	-0.665251	4.22785e-29	0.466251	4.12878e-13	-0.276041
darkred	20	ID3	-0.394705	1.66732e-09	-0.0834222	0.220981	-0.199835	0.00311026	-0.357903	5.87772e-08	0.0550168	0.420025	-0.395531	1.53125e-09	-0.41917	1.21028e-10	0.0428712	0.52989	-0.0222144	0.744887	-0.187365	0.00562846	0.370576	1.81163e-08	-0.352758	9.34252e-08	-0.273045	4.56773e-05	-0.191025	0.00474613	-0.350096	1.18362e-07	-0.187077	0.00570361	-0.355532	7.28466e-08	0.228182	0.000707385	-0.415757	1.7676e-10	-0.107859	0.113124	-0.357201	6.26454e-08	0.734465	4.68784e-38	-0.404945	5.70685e-10	0.314166
darkred	20	hIAN6	-0.193543	0.00421374	-0.171128	0.0115712	-0.396862	1.33423e-09	-0.308693	3.57359e-06	0.272544	4.72287e-05	-0.584432	2.85206e-21	-0.619192	2.32097e-24	-0.264394	8.05829e-05	0.121931	0.073056	0.0384686	0.573018	0.355889	7.05347e-08	-0.243343	0.000296314	-0.166507	0.0140571	-0.135581	0.0460515	-0.405378	5.44969e-10	-0.258252	0.000119185	-0.448791	3.76012e-12	0.462268	6.91022e-13	-0.42031	1.06534e-10	-0.116672	0.0864152	-0.358766	5.4339e-08	0.926839	1.99076e-93	-0.500901	3.48802e-15	0.228549
darkred	20	TCTEL1	0.203439	0.00260312	0.12093	0.0754603	0.298477	7.68262e-06	0.182298	0.00709179	-0.309975	3.23969e-06	0.544642	3.68465e-18	0.498182	5.17489e-15	0.0665802	0.328962	-0.157509	0.0202674	-0.183262	0.0067897	-0.297237	8.41378e-06	0.114538	0.0923644	0.0695814	0.307579	0.135118	0.0468075	0.405896	5.15683e-10	0.345204	1.81788e-07	0.480518	6.17105e-14	-0.436959	1.56681e-11	0.355488	7.31365e-08	0.155599	0.0218561	0.28177	2.52648e-05	-0.756431	1.63911e-41	0.511587	7.15307e-16	-0.206557
darkred	20	PABPC3	-0.186882	0.00575514	-0.120272	0.0770768	-0.176319	0.00924741	-0.372942	1.44593e-08	0.0943356	0.16614	-0.386663	3.77311e-09	-0.361242	4.33169e-08	-0.119156	0.07988	0.0560337	0.411472	-0.0962528	0.15766	0.319171	1.58127e-06	-0.268335	6.23692e-05	-0.148491	0.0287491	-0.0766622	0.260828	-0.272778	4.64991e-05	-0.130657	0.0546279	-0.327752	7.92284e-07	0.41347	2.2728e-10	-0.398287	1.15062e-09	0.052538	0.441303	-0.393713	1.84615e-09	0.670468	1.0851e-29	-0.400023	9.59809e-10	0.24837
darkred	20	WDR6	-0.178412	0.00843456	-0.318191	1.70878e-06	-0.348345	1.38125e-07	-0.493037	1.08106e-14	0.364485	3.21001e-08	-0.749612	2.11875e-40	-0.601601	9.46794e-23	0.139438	0.0401485	0.423879	7.1259e-11	0.199156	0.00321516	0.279216	3.01086e-05	-0.105823	0.120129	0.119941	0.0778988	0.225911	0.00080204	-0.147229	0.0301493	0.0783032	0.250729	-0.337158	3.62399e-07	0.399719	9.90852e-10	-0.45845	1.12507e-12	0.264192	8.16378e-05	-0.583457	3.43978e-21	0.802002	5.18371e-50	-0.554087	7.33224e-19	0.354748
darkred	20	HCP5	-0.4761	1.12218e-13	-0.377428	9.38347e-09	-0.531466	3.22507e-17	-0.479604	6.98879e-14	0.441623	8.98521e-12	-0.739458	8.24097e-39	-0.71919	7.55406e-36	-4.2736e-05	0.999501	0.291009	1.32021e-05	0.154047	0.023225	0.204186	0.00250788	-0.106571	0.117516	-0.0132182	0.846489	0.0215236	0.752558	-0.238945	0.000383586	-0.0810408	0.234492	-0.303919	5.1286e-06	0.525515	8.33164e-17	-0.314711	2.24573e-06	0.0444582	0.514756	-0.288439	1.585e-05	0.923215	2.95037e-91	-0.403918	6.36561e-10	0.166496
darkred	20	LOC255458	-0.331527	5.80626e-07	-0.244084	0.000283567	-0.410121	3.27321e-10	-0.413776	2.19783e-10	0.325881	9.22816e-07	-0.691733	3.15125e-32	-0.656089	4.31564e-28	-0.0240497	0.724629	0.224157	0.000882969	0.0507093	0.457386	0.362687	3.79176e-08	-0.239375	0.000374097	-0.102175	0.13352	-0.047503	0.486358	-0.359206	5.2202e-08	-0.179259	0.00812412	-0.44964	3.38677e-12	0.46668	3.90414e-13	-0.472372	1.84648e-13	0.0158966	0.815891	-0.452545	2.36302e-12	0.964737	1.31023e-126	-0.563932	1.28904e-19	0.288775
darkred	20	GLS	-0.321747	1.28792e-06	-0.10688	0.116452	-0.360489	4.64207e-08	-0.128328	0.059122	0.178309	0.00847283	-0.505427	1.79521e-15	-0.585734	2.21827e-21	0.176768	0.00906773	0.102575	0.131999	-0.0320198	0.639014	0.342276	2.34196e-07	-0.24255	0.000310529	-0.209229	0.00194371	-0.253266	0.000162617	-0.431443	2.99116e-11	-0.353465	8.77065e-08	-0.459803	9.47231e-13	0.238967	0.0003831	-0.359976	4.8652e-08	-0.174018	0.0102207	-0.252763	0.000167739	0.707505	2.95199e-34	-0.50617	1.6082e-15	0.27446
darkred	20	IAN4L1	-0.289426	1.47781e-05	-0.245831	0.000255509	-0.390602	2.53616e-09	-0.42604	5.57321e-11	0.238875	0.000385155	-0.597964	1.98116e-22	-0.618565	2.65963e-24	-0.107935	0.112866	0.1673	0.0135995	-0.0213565	0.754417	0.325697	9.36709e-07	-0.257509	0.000124883	-0.13017	0.0555423	-0.0190788	0.779899	-0.282398	2.41921e-05	-0.0806084	0.237006	-0.339979	2.85155e-07	0.341322	2.5419e-07	-0.425272	6.0828e-11	0.00254582	0.970257	-0.426649	5.19826e-11	0.881355	5.98233e-72	-0.443382	7.26939e-12	0.264952
darkred	20	LOC150221	-0.292727	1.16715e-05	-0.141521	0.0372336	-0.401834	7.93474e-10	-0.249816	0.000200902	0.243281	0.000297399	-0.580248	6.34539e-21	-0.63483	7.01739e-26	-0.0960267	0.158643	0.0846915	0.214011	-0.0303047	0.657086	0.386532	3.82298e-09	-0.291093	1.31222e-05	-0.234199	0.000504142	-0.22972	0.000649239	-0.464125	5.43955e-13	-0.326581	8.71697e-07	-0.487253	2.43904e-14	0.378909	8.12342e-09	-0.431344	3.02573e-11	-0.173817	0.0103101	-0.324682	1.01699e-06	0.920412	1.19358e-89	-0.530711	3.64131e-17	0.267402
darkred	20	DKFZp761P0423	-0.222365	0.00097336	-0.0958767	0.159297	-0.357537	6.07617e-08	-0.19769	0.00345281	0.214665	0.00146707	-0.512721	6.0267e-16	-0.571586	3.20459e-20	-0.262261	9.2418e-05	0.0180224	0.7918	-0.0290977	0.669925	0.392402	2.11145e-09	-0.289561	1.46374e-05	-0.262053	9.36528e-05	-0.278814	3.0947e-05	-0.501647	3.12842e-15	-0.390853	2.4722e-09	-0.500009	3.97138e-15	0.402997	7.01807e-10	-0.412499	2.52728e-10	-0.215685	0.00139057	-0.28823	1.60864e-05	0.907904	3.91133e-83	-0.50572	1.71885e-15	0.214766
darkred	20	DDIT4	0.249094	0.000209907	0.242	0.00032078	0.362335	3.91707e-08	0.306314	4.28182e-06	-0.355112	7.56521e-08	0.673984	4.27238e-30	0.617002	3.73056e-24	-0.154626	0.0227055	-0.345024	1.84643e-07	-0.230241	0.000630568	-0.268952	5.98939e-05	0.075057	0.270972	-0.0456577	0.503467	-0.0506699	0.457736	0.288522	1.57577e-05	0.170756	0.0117556	0.420152	1.08439e-10	-0.423423	7.50366e-11	0.387594	3.43667e-09	0.0193431	0.77693	0.386283	3.91919e-09	-0.743515	1.94845e-39	0.539971	8.03768e-18	-0.306013
darkred	20	FLJ23506	-0.0940812	0.16729	0.0669536	0.326251	-0.152973	0.024215	-0.20558	0.00233873	0.0140241	0.837256	-0.482504	4.70308e-14	-0.487688	2.2955e-14	-0.140619	0.0384727	-0.041036	0.547666	-0.223023	0.000939256	0.642437	1.18863e-26	-0.519324	2.1932e-16	-0.390558	2.54738e-09	-0.341559	2.49074e-07	-0.647374	3.65433e-27	-0.462387	6.80552e-13	-0.716545	1.76021e-35	0.31095	3.0057e-06	-0.706266	4.30947e-34	-0.248212	0.000221422	-0.615126	5.58447e-24	0.930231	1.45452e-95	-0.769841	8.28582e-44	0.491578
darkred	20	GAL3ST-4	-0.0829677	0.223516	0.0813247	0.232852	-0.123417	0.0696034	-0.0703741	0.302087	0.0203336	0.76583	-0.287015	1.75269e-05	-0.31355	2.45836e-06	-0.245931	0.000253988	-0.138069	0.0421663	-0.202962	0.00266565	0.448204	4.04097e-12	-0.38726	3.55368e-09	-0.346949	1.56118e-07	-0.320082	1.4709e-06	-0.495091	8.06722e-15	-0.372678	1.48287e-08	-0.48335	4.18709e-14	0.116718	0.0862907	-0.444944	6.01676e-12	-0.29767	8.15102e-06	-0.330018	6.57771e-07	0.717032	1.50723e-35	-0.472763	1.753e-13	0.300471
darkred	20	hIAN7	-0.335534	4.15572e-07	-0.311638	2.85061e-06	-0.472813	1.74153e-13	-0.417735	1.41988e-10	0.408617	3.8508e-10	-0.724111	1.52521e-36	-0.684165	2.66733e-31	-0.0778244	0.253647	0.29332	1.11837e-05	0.152948	0.0242388	0.269959	5.60558e-05	-0.134719	0.0474658	-0.0103686	0.879296	0.0362718	0.595137	-0.280321	2.79136e-05	-0.113271	0.0960516	-0.368857	2.13142e-08	0.447432	4.44202e-12	-0.378279	8.63779e-09	0.0593681	0.384156	-0.379516	7.65509e-09	0.940682	6.82633e-103	-0.484557	3.54523e-14	0.220887
darkred	20	MTR3	0.34908	1.29471e-07	0.333728	4.83482e-07	0.517867	2.74649e-16	0.379946	7.33963e-09	-0.406589	4.78843e-10	0.770728	5.76787e-44	0.782768	3.56674e-46	-0.215736	0.00138683	-0.390517	2.55813e-09	-0.220872	0.00105511	-0.263584	8.48963e-05	0.0879887	0.196643	-0.0656122	0.336059	-0.0764424	0.262201	0.263179	8.71361e-05	0.116761	0.0861734	0.405464	5.39996e-10	-0.453703	2.04549e-12	0.391649	2.28e-09	-0.120442	0.0766576	0.414913	1.93978e-10	-0.847077	6.08707e-61	0.562439	1.68417e-19	-0.30089
darkred	20	MGC20398	-0.200223	0.0030516	-0.274353	4.18499e-05	-0.301929	5.9508e-06	-0.414452	2.04059e-10	0.371591	1.64495e-08	-0.713468	4.65245e-35	-0.5544	6.94364e-19	0.127754	0.0602762	0.430703	3.25933e-11	0.246843	0.000240457	0.278427	3.17735e-05	-0.0613389	0.368543	0.13319	0.0500639	0.151028	0.026101	-0.223935	0.000893733	-0.0819764	0.229116	-0.410578	3.11502e-10	0.482881	4.4661e-14	-0.42779	4.56125e-11	0.208662	0.0020008	-0.511173	7.61381e-16	0.775395	8.34151e-45	-0.598498	1.77862e-22	0.312433
darkred	20	SARDH	-0.000982042	0.988525	0.182708	0.00696178	-0.029689	0.663623	-0.00995752	0.884048	-0.0641184	0.347199	-0.199375	0.00318099	-0.241812	0.000324351	-0.305993	4.38688e-06	-0.22869	0.000687673	-0.237044	0.000428245	0.514403	4.66785e-16	-0.436941	1.57005e-11	-0.420837	1.00429e-10	-0.417183	1.50961e-10	-0.587856	1.46969e-21	-0.4963	6.78463e-15	-0.568142	6.02182e-20	0.166613	0.0139952	-0.489763	1.71658e-14	-0.413506	2.26376e-10	-0.339269	3.0297e-07	0.684664	2.32165e-31	-0.516937	3.16884e-16	0.293587
darkred	20	CTSL	-0.321149	1.35099e-06	-0.337876	3.41018e-07	-0.398063	1.17775e-09	-0.379342	7.78653e-09	0.383468	5.18764e-09	-0.560467	2.39255e-19	-0.509505	9.78307e-16	-0.0336121	0.622425	0.273812	4.33959e-05	0.192052	0.00452211	0.0752081	0.270006	0.00767939	0.910449	0.081311	0.23293	0.0945843	0.165021	-0.100199	0.141237	0.0172867	0.800116	-0.144096	0.03388	0.501142	3.36771e-15	-0.165699	0.0145369	0.06945	0.308496	-0.167297	0.0136016	0.692606	2.45227e-32	-0.240897	0.000342259	0.0810812
darkred	20	STAG3	-0.334084	4.69303e-07	-0.176177	0.00930523	-0.382166	5.90065e-09	-0.323054	1.15967e-06	0.209999	0.00186852	-0.623153	9.74768e-25	-0.654095	7.08099e-28	0.0614746	0.367482	0.139194	0.0405016	-0.0607116	0.373469	0.423871	7.1327e-11	-0.328297	7.57723e-07	-0.210439	0.00182682	-0.148636	0.0285914	-0.418033	1.3737e-10	-0.234093	0.000507192	-0.484143	3.75372e-14	0.320423	1.43147e-06	-0.503434	2.40792e-15	-0.0800345	0.240372	-0.457632	1.24798e-12	0.923264	2.76279e-91	-0.582578	4.07028e-21	0.373035
darkred	20	ZNF226	-0.370025	1.90878e-08	-0.284294	2.12068e-05	-0.486746	2.61751e-14	-0.381802	6.11651e-09	0.378105	8.78582e-09	-0.738865	1.01534e-38	-0.740239	6.25623e-39	0.0641242	0.347156	0.289375	1.48323e-05	0.12959	0.0566509	0.320962	1.37129e-06	-0.169042	0.0126409	-0.0585069	0.391104	-0.0593371	0.384405	-0.364801	3.11709e-08	-0.221351	0.00102824	-0.456982	1.3549e-12	0.480041	6.58555e-14	-0.418137	1.35782e-10	-0.0248075	0.71632	-0.378243	8.66838e-09	0.944997	2.56849e-106	-0.568291	5.86124e-20	0.273325
darkred	20	PYGO2	-0.309354	3.39733e-06	-0.141711	0.0369768	-0.360882	4.47761e-08	-0.30205	5.89724e-06	0.203532	0.00259115	-0.585278	2.42292e-21	-0.61457	6.29033e-24	-0.10793	0.112884	0.0650495	0.340228	-0.0779164	0.253084	0.430561	3.3137e-11	-0.345388	1.78889e-07	-0.262601	9.04282e-05	-0.218128	0.00122197	-0.471042	2.20224e-13	-0.301452	6.1659e-06	-0.502982	2.57324e-15	0.386162	3.96696e-09	-0.497384	5.80586e-15	-0.167393	0.0135468	-0.408575	3.86839e-10	0.948328	3.73081e-109	-0.555233	6.00622e-19	0.323619
darkred	20	LRRN3	-0.240926	0.000341674	-0.2868	1.77942e-05	-0.403119	6.92792e-10	-0.3108	3.04071e-06	0.340176	2.80412e-07	-0.6087	2.1797e-23	-0.584083	3.05001e-21	-0.0904304	0.184459	0.286781	1.78182e-05	0.149881	0.0272712	0.190138	0.00494785	-0.0740464	0.277495	0.0357325	0.600627	0.0744441	0.274916	-0.182373	0.00706794	-0.0473564	0.487705	-0.265466	7.51858e-05	0.221888	0.000998828	-0.277344	3.42025e-05	0.057719	0.397525	-0.298396	7.72826e-06	0.715341	2.57866e-35	-0.383205	5.32482e-09	0.17686
darkred	20	CCR7	-0.22989	0.000643093	-0.40237	7.49869e-10	-0.452137	2.48624e-12	-0.461254	7.86932e-13	0.496536	6.5588e-15	-0.67001	1.22402e-29	-0.592733	5.63783e-22	-0.170039	0.0121189	0.406908	4.6274e-10	0.361152	4.36805e-08	0.0483975	0.478177	0.103278	0.129356	0.207678	0.00210347	0.220614	0.00106984	-0.0537483	0.430838	0.0623718	0.360519	-0.159576	0.0186621	0.64749	3.55308e-27	-0.177039	0.00896044	0.190966	0.00475937	-0.239829	0.000364319	0.761161	2.6429e-42	-0.28661	1.8033e-05	0.0233356
darkred	20	FLJ34790	-0.365392	2.95005e-08	-0.204749	0.00243833	-0.352385	9.65862e-08	-0.438518	1.30226e-11	0.199993	0.0030862	-0.617623	3.26172e-24	-0.620489	1.74962e-24	0.0625136	0.359425	0.149919	0.0272319	-0.0935908	0.169524	0.404892	5.73921e-10	-0.337147	3.62735e-07	-0.191104	0.00472867	-0.0794864	0.243618	-0.348993	1.30461e-07	-0.136601	0.0444245	-0.423069	7.80996e-11	0.289149	1.50726e-05	-0.505419	1.79717e-15	-0.00726396	0.915274	-0.491722	1.3024e-14	0.900378	1.19912e-79	-0.542762	5.05088e-18	0.370478
darkred	20	HIMAP4	-0.249053	0.000210424	-0.19174	0.00458917	-0.371482	1.66204e-08	-0.36243	3.88271e-08	0.235407	0.000470499	-0.625412	5.91047e-25	-0.624998	6.47936e-25	-0.0820832	0.228509	0.165512	0.0146498	-0.0209666	0.758762	0.399305	1.03476e-09	-0.29899	7.39762e-06	-0.161954	0.0169526	-0.0764564	0.262113	-0.376402	1.03651e-08	-0.1824	0.00705918	-0.456355	1.46644e-12	0.361875	4.08665e-08	-0.500533	3.68e-15	-0.0280636	0.681003	-0.481325	5.52766e-14	0.909808	4.59847e-84	-0.559329	2.92648e-19	0.292242
darkred	20	FLJ22457	-0.038032	0.577383	-0.0436237	0.522687	-0.351616	1.03431e-07	-0.0252116	0.711902	0.265361	7.57008e-05	-0.356482	6.68598e-08	-0.454827	1.77698e-12	-0.464064	5.48244e-13	-0.0319372	0.63988	0.077812	0.253723	0.236109	0.000451931	-0.138277	0.0418548	-0.180089	0.00782965	-0.228072	0.000711722	-0.393504	1.88629e-09	-0.345674	1.74499e-07	-0.358412	5.61167e-08	0.31154	2.87221e-06	-0.213317	0.00157412	-0.265998	7.26378e-05	-0.0843584	0.215825	0.712038	7.27749e-35	-0.299785	6.97634e-06	0.0458989
darkred	20	SPON1	-0.336568	3.80914e-07	-0.200901	0.00295165	-0.350153	1.17763e-07	-0.416806	1.57399e-10	0.253039	0.000164913	-0.602645	7.64573e-23	-0.589798	1.00551e-21	-0.106033	0.11939	0.139267	0.0403962	-0.00835509	0.902606	0.365282	2.98044e-08	-0.264835	7.83185e-05	-0.162862	0.0163369	-0.118066	0.0826975	-0.378752	8.24871e-09	-0.2229	0.000945522	-0.43244	2.6636e-11	0.470709	2.30119e-13	-0.442156	8.42712e-12	-0.0760879	0.264427	-0.395279	1.57157e-09	0.918079	2.34454e-88	-0.509675	9.53724e-16	0.311011
darkred	20	MAN1C1	0.0291513	0.669353	-0.125019	0.0660286	-0.21654	0.00132934	-0.319612	1.5269e-06	0.216415	0.0013381	-0.491765	1.29462e-14	-0.429393	3.79271e-11	-0.218948	0.00116975	0.167541	0.0134631	0.0513605	0.451621	0.340843	2.64846e-07	-0.201102	0.00292258	-0.0610214	0.371031	0.0123217	0.856784	-0.289253	1.49608e-05	-0.117043	0.0854117	-0.387372	3.51389e-09	0.309341	3.40087e-06	-0.430208	3.45172e-11	0.0183415	0.7882	-0.458589	1.10543e-12	0.770197	7.16551e-44	-0.490288	1.59458e-14	0.238917
darkred	20	KLHL6	-0.350178	1.1751e-07	-0.225304	0.000829247	-0.423838	7.15919e-11	-0.377052	9.73185e-09	0.336305	3.89464e-07	-0.635895	5.48954e-26	-0.628869	2.72621e-25	0.00950636	0.889267	0.209992	0.00186919	0.0624434	0.359966	0.303073	5.46402e-06	-0.188434	0.00535658	-0.0788905	0.247182	-0.0552927	0.417694	-0.319127	1.58674e-06	-0.166906	0.0138251	-0.389241	2.9108e-09	0.381581	6.25124e-09	-0.37752	9.29939e-09	0.0213269	0.754747	-0.342051	2.38759e-07	0.885487	1.66823e-73	-0.491041	1.43389e-14	0.210917
darkturquoise	30	TOB1	0.611259	1.27199e-23	0.784582	1.61182e-46	0.86974	7.14368e-68	0.410936	2.99638e-10	-0.79029	1.25789e-47	0.697202	6.45837e-33	0.777948	2.83903e-45	-0.334244	4.63067e-07	-0.678822	1.15959e-30	-0.683862	2.90168e-31	0.556163	5.10599e-19	-0.618702	2.5821e-24	-0.58482	2.6464e-21	-0.488569	2.02959e-14	-0.440579	1.01839e-11	-0.413951	2.15611e-10	-0.416982	1.54353e-10	-0.497741	5.51438e-15	-0.475317	1.24656e-13	-0.399963	9.65884e-10	-0.405638	5.30069e-10	-0.293548	1.1001e-05	-0.29173	1.25373e-05	0.30236
darkturquoise	30	LOC91689	0.748243	3.50655e-40	0.905038	9.00442e-82	0.913248	8.5005e-86	0.598401	1.81395e-22	-0.902448	1.40728e-80	0.814198	1.13511e-52	0.818513	1.16552e-53	-0.388599	3.10568e-09	-0.789853	1.53315e-47	-0.75437	3.58485e-41	0.607655	2.71198e-23	-0.670758	1.00542e-29	-0.694648	1.35986e-32	-0.66274	8.05662e-29	-0.566875	7.58058e-20	-0.591888	6.66414e-22	-0.503072	2.53941e-15	-0.510345	8.62374e-16	-0.479735	6.86524e-14	-0.578686	8.5269e-21	-0.339543	2.95975e-07	-0.370763	1.7796e-08	-0.319447	1.54701e-06	0.332676
darkturquoise	30	hmm26489	0.596757	2.52639e-22	0.767207	2.4079e-43	0.872435	8.78392e-69	0.431428	2.99638e-11	-0.752219	8.04345e-41	0.639308	2.48211e-26	0.783049	3.1553e-46	-0.147655	0.0296705	-0.563046	1.51108e-19	-0.608198	2.42088e-23	0.552425	9.77736e-19	-0.558586	3.33666e-19	-0.490688	1.50714e-14	-0.446881	4.75165e-12	-0.437494	1.47054e-11	-0.436334	1.68691e-11	-0.467445	3.53333e-13	-0.467508	3.50421e-13	-0.482188	4.91137e-14	-0.283626	2.22169e-05	-0.43639	1.67568e-11	-0.345635	1.75086e-07	-0.391019	2.4308e-09	0.430748
darkturquoise	30	C20orf111	0.593496	4.84623e-22	0.82753	8.19506e-56	0.970328	1.54364e-134	0.458427	1.12831e-12	-0.811094	5.6265e-52	0.687551	1.03421e-31	0.858287	3.21435e-64	-0.197699	0.00345143	-0.639016	2.65789e-26	-0.652755	9.85436e-28	0.595215	3.4407e-22	-0.603532	6.37309e-23	-0.565014	1.06115e-19	-0.53019	3.95903e-17	-0.504798	1.96995e-15	-0.517628	2.84928e-16	-0.5123	6.42293e-16	-0.402875	7.10917e-10	-0.516246	3.52303e-16	-0.450933	2.88677e-12	-0.429461	3.76331e-11	-0.341382	2.52895e-07	-0.395612	1.51848e-09	0.393103
darkturquoise	30	LOC254944	0.592121	6.36339e-22	0.759683	4.69526e-42	0.908757	1.50801e-83	0.417589	1.44311e-10	-0.834856	1.17523e-57	0.769233	1.06121e-43	0.861352	3.64338e-65	-0.230512	0.000621076	-0.661827	1.01718e-28	-0.698384	4.56255e-33	0.46265	6.57925e-13	-0.561638	1.94295e-19	-0.527151	6.43011e-17	-0.426875	5.06572e-11	-0.321499	1.31373e-06	-0.301939	5.94624e-06	-0.291762	1.25088e-05	-0.504351	2.104e-15	-0.386565	3.81033e-09	-0.345751	1.73335e-07	-0.3434	2.12554e-07	-0.466977	3.75573e-13	-0.184087	0.00654037	0.34663
darkturquoise	30	HIST2H2BE	0.603985	5.80545e-23	0.765713	4.38156e-43	0.783901	2.17405e-46	0.485579	3.07781e-14	-0.630153	2.04046e-25	0.620683	1.67697e-24	0.75221	8.06956e-41	-0.429008	3.96476e-11	-0.633292	9.98702e-26	-0.525269	8.6615e-17	0.503468	2.39607e-15	-0.512589	6.148e-16	-0.509058	1.04596e-15	-0.468499	3.07789e-13	-0.454533	1.84355e-12	-0.454577	1.8336e-12	-0.437237	1.51603e-11	-0.315777	2.06616e-06	-0.414429	2.04591e-10	-0.415498	1.81881e-10	-0.325347	9.63671e-07	-0.235485	0.000468419	-0.289327	1.48828e-05	0.284019
darkturquoise	30	LOC90637	0.661572	1.08537e-28	0.808035	2.64802e-51	0.917624	4.15004e-88	0.544472	3.79146e-18	-0.81765	1.84633e-53	0.810471	7.73031e-52	0.893947	6.98634e-77	-0.328471	7.46962e-07	-0.703728	9.29211e-34	-0.642916	1.06117e-26	0.448687	3.80854e-12	-0.525536	8.30341e-17	-0.548594	1.88669e-18	-0.506739	1.47804e-15	-0.38465	4.61306e-09	-0.419912	1.11387e-10	-0.33206	5.55533e-07	-0.461754	7.38096e-13	-0.342461	2.30493e-07	-0.467525	3.49657e-13	-0.249964	0.000199094	-0.492864	1.10791e-14	-0.169442	0.012429	0.234242
darkturquoise	30	FLJ34969	0.655116	5.49782e-28	0.900908	6.96013e-80	0.89902	4.76869e-79	0.62471	6.90699e-25	-0.821008	3.04189e-54	0.827914	6.59615e-56	0.850058	8.69048e-62	-0.365337	2.96518e-08	-0.774582	1.17209e-44	-0.6783	1.33646e-30	0.526142	7.54553e-17	-0.574006	2.0482e-20	-0.635653	5.80439e-26	-0.637842	3.4947e-26	-0.522122	1.41966e-16	-0.585251	2.43548e-21	-0.446238	5.13958e-12	-0.495439	7.6755e-15	-0.372172	1.55627e-08	-0.620677	1.67891e-24	-0.208665	0.00200052	-0.426281	5.4217e-11	-0.243342	0.000296331	0.328378
darkturquoise	30	LOC130502	0.650764	1.60542e-27	0.843796	4.94417e-60	0.896792	4.40027e-78	0.590228	9.24086e-22	-0.819887	5.57729e-54	0.812713	2.44995e-52	0.85069	5.72242e-62	-0.280249	2.80531e-05	-0.705772	5.00654e-34	-0.654121	7.0353e-28	0.483046	4.36607e-14	-0.534292	2.04142e-17	-0.560141	2.53491e-19	-0.541923	5.81025e-18	-0.432244	2.7252e-11	-0.482192	4.90873e-14	-0.378745	8.25416e-09	-0.492164	1.22352e-14	-0.353851	8.4726e-08	-0.495784	7.30604e-15	-0.239345	0.000374746	-0.484036	3.80951e-14	-0.218742	0.00118268	0.321113
darkturquoise	30	RGS2	0.64744	3.59625e-27	0.784774	1.48125e-46	0.905643	4.68204e-82	0.604318	5.42038e-23	-0.751247	1.15559e-40	0.666151	3.35023e-29	0.827876	6.73921e-56	-0.213428	0.00156502	-0.588786	1.22578e-21	-0.581415	5.08236e-21	0.529892	4.15275e-17	-0.533348	2.37919e-17	-0.49198	1.25573e-14	-0.451241	2.77875e-12	-0.43882	1.25634e-11	-0.453643	2.06082e-12	-0.453866	2.00419e-12	-0.468757	2.97542e-13	-0.456179	1.49927e-12	-0.421775	9.03781e-11	-0.392369	2.11848e-09	-0.393594	1.86889e-09	-0.351024	1.09018e-07	0.415069
darkturquoise	30	DNAJB1	0.64299	1.04263e-26	0.793314	3.15195e-48	0.914475	1.96865e-86	0.462248	6.92778e-13	-0.731236	1.41287e-37	0.693606	1.83833e-32	0.86108	4.43128e-65	-0.271284	5.13546e-05	-0.607019	3.09664e-23	-0.567568	6.68515e-20	0.509333	1.00385e-15	-0.51292	5.84802e-16	-0.48554	3.09464e-14	-0.449747	3.34242e-12	-0.412548	2.5139e-10	-0.432825	2.54657e-11	-0.419608	1.15244e-10	-0.42965	3.68178e-11	-0.415724	1.7739e-10	-0.359162	5.24087e-08	-0.362076	4.01161e-08	-0.372784	1.46794e-08	-0.302623	5.65093e-06	0.300802
darkturquoise	30	ZNF394	0.629402	2.41763e-25	0.828978	3.59989e-56	0.964369	3.92022e-126	0.45554	1.62471e-12	-0.822474	1.36735e-54	0.763092	1.23895e-42	0.893143	1.50395e-76	-0.204902	0.00241969	-0.648381	2.86506e-27	-0.653873	7.47955e-28	0.520915	1.71349e-16	-0.556149	5.11883e-19	-0.520254	1.89889e-16	-0.46165	7.47999e-13	-0.398578	1.1163e-09	-0.409969	3.32777e-10	-0.397436	1.25711e-09	-0.522801	1.27658e-16	-0.429017	3.96099e-11	-0.386327	3.90196e-09	-0.373929	1.31544e-08	-0.462623	6.60179e-13	-0.28739	1.70698e-05	0.40431
darkturquoise	30	MOAP1	0.613299	8.2496e-24	0.873164	4.94149e-69	0.916861	1.07119e-87	0.452904	2.25977e-12	-0.843271	6.88464e-60	0.667789	2.18902e-29	0.756922	1.35898e-41	-0.215302	0.0014189	-0.694046	1.61885e-32	-0.739103	9.33841e-39	0.703342	1.04353e-33	-0.710834	1.05846e-34	-0.665672	3.79289e-29	-0.608607	2.22236e-23	-0.605182	4.53402e-23	-0.578756	8.41498e-21	-0.600222	1.25418e-22	-0.449136	3.60362e-12	-0.603567	6.32651e-23	-0.500333	3.78876e-15	-0.495184	7.96154e-15	-0.218065	0.00122611	-0.482451	4.73738e-14	0.487474
darkturquoise	30	PSIP1	0.616043	4.5866e-24	0.896641	5.10476e-78	0.903369	5.34291e-81	0.522834	1.26999e-16	-0.902531	1.28987e-80	0.708306	2.3097e-34	0.736285	2.49858e-38	-0.302317	5.78141e-06	-0.779124	1.71987e-45	-0.818466	1.19532e-53	0.72361	1.79779e-36	-0.768918	1.2059e-43	-0.754529	3.37554e-41	-0.698748	4.09883e-33	-0.660262	1.51331e-28	-0.644955	6.53009e-27	-0.613537	7.84333e-24	-0.519034	2.29367e-16	-0.606933	3.15201e-23	-0.625439	5.8751e-25	-0.456132	1.50812e-12	-0.231326	0.000593277	-0.462192	6.97758e-13	0.533361
darkturquoise	30	KIAA0063	0.491414	1.36042e-14	0.69631	8.38186e-33	0.821927	1.8442e-54	0.359403	5.127e-08	-0.790534	1.12581e-47	0.682602	4.11318e-31	0.73506	3.81834e-38	-0.188969	0.00522524	-0.641069	1.6418e-26	-0.673868	4.40652e-30	0.479331	7.25339e-14	-0.559753	2.71523e-19	-0.564547	1.15429e-19	-0.50986	9.27564e-16	-0.404724	5.84284e-10	-0.417779	1.41296e-10	-0.349489	1.24884e-07	-0.397666	1.22749e-09	-0.383688	5.07586e-09	-0.463459	5.92817e-13	-0.27778	3.32059e-05	-0.368696	2.1642e-08	-0.220704	0.00106472	0.355103
darkturquoise	30	IDS	0.487937	2.21698e-14	0.701861	1.62669e-33	0.874073	2.40111e-69	0.422198	8.6174e-11	-0.700817	2.22042e-33	0.673058	5.46723e-30	0.835741	6.9404e-58	-0.210623	0.00180958	-0.586968	1.74676e-21	-0.562881	1.55621e-19	0.424543	6.60862e-11	-0.467003	3.74339e-13	-0.460741	8.40407e-13	-0.421368	9.4608e-11	-0.347475	1.49086e-07	-0.378488	8.46382e-09	-0.324933	9.96526e-07	-0.424207	6.86615e-11	-0.341253	2.55709e-07	-0.434037	2.21007e-11	-0.267659	6.51882e-05	-0.40846	3.91648e-10	-0.206199	0.00226689	0.344062
darkturquoise	30	Hs.40696	0.484916	3.37354e-14	0.713627	4.42586e-35	0.851287	3.8475e-62	0.35741	6.14677e-08	-0.754936	2.8941e-41	0.739082	9.40799e-39	0.825048	3.30094e-55	-0.268625	6.11947e-05	-0.659961	1.63303e-28	-0.64653	4.47742e-27	0.402628	7.29732e-10	-0.506889	1.44541e-15	-0.511646	7.08948e-16	-0.423696	7.2751e-11	-0.301155	6.30332e-06	-0.293012	1.14344e-05	-0.238558	0.000392302	-0.468611	3.03328e-13	-0.315278	2.14846e-06	-0.405529	5.36276e-10	-0.244837	0.000271133	-0.418277	1.33688e-10	-0.104376	0.125309	0.293777
darkturquoise	30	Hs.248549	0.464223	5.37087e-13	0.622501	1.12541e-24	0.718575	9.20454e-36	0.257217	0.00012719	-0.547695	2.1988e-18	0.465402	4.60994e-13	0.634266	7.98934e-26	-0.397748	1.21702e-09	-0.516565	3.35496e-16	-0.490002	1.66e-14	0.493755	9.76119e-15	-0.485653	3.04662e-14	-0.429195	3.88033e-11	-0.355662	7.19943e-08	-0.396336	1.40896e-09	-0.351098	1.08306e-07	-0.402745	7.20781e-10	-0.32349	1.11966e-06	-0.44066	1.00853e-11	-0.359305	5.1732e-08	-0.405877	5.16697e-10	-0.118698	0.0810529	-0.315711	2.0769e-06	0.545634
darkturquoise	30	RNPC1	0.463747	5.71182e-13	0.751897	9.07034e-41	0.837472	2.45354e-58	0.44711	4.62055e-12	-0.717167	1.44395e-35	0.706941	3.50749e-34	0.785541	1.05565e-46	-0.266098	7.21668e-05	-0.664712	4.85812e-29	-0.561384	2.03284e-19	0.440818	9.89658e-12	-0.485557	3.08721e-14	-0.539265	9.03279e-18	-0.535042	1.8067e-17	-0.426004	5.59632e-11	-0.480273	6.38062e-14	-0.361517	4.22354e-08	-0.37869	8.29847e-09	-0.323333	1.13391e-06	-0.505649	1.73705e-15	-0.191086	0.00473264	-0.359791	4.94824e-08	-0.192134	0.00450462	0.218735
darkturquoise	30	PER1	0.590746	8.34579e-22	0.727814	4.47203e-37	0.924956	2.75825e-92	0.425933	5.64164e-11	-0.750038	1.81011e-40	0.66	1.61713e-28	0.847838	3.71844e-61	-0.166272	0.0141951	-0.550769	1.30042e-18	-0.578932	8.13974e-21	0.477286	9.5667e-14	-0.500378	3.76382e-15	-0.450993	2.86532e-12	-0.4017	8.04823e-10	-0.357766	5.95128e-08	-0.363781	3.4268e-08	-0.371467	1.66446e-08	-0.448935	3.69386e-12	-0.412192	2.61361e-10	-0.34105	2.6019e-07	-0.377045	9.73832e-09	-0.415216	1.87623e-10	-0.285485	1.95145e-05	0.366044
darkturquoise	30	UTX	0.58233	4.26822e-21	0.761743	2.10511e-42	0.868823	1.44179e-67	0.420165	1.08286e-10	-0.769714	8.72694e-44	0.626795	4.3416e-25	0.751231	1.16271e-40	-0.267365	6.64512e-05	-0.60437	5.3625e-23	-0.669701	1.32786e-29	0.594749	3.77654e-22	-0.624274	7.6089e-25	-0.546495	2.69511e-18	-0.454788	1.78569e-12	-0.456746	1.39588e-12	-0.420657	1.02475e-10	-0.473472	1.59509e-13	-0.435833	1.78951e-11	-0.536219	1.49067e-17	-0.39446	1.70978e-09	-0.488175	2.14446e-14	-0.271318	5.12369e-05	-0.38819	3.23655e-09	0.471633
darkturquoise	30	ZNF331	0.581061	5.43676e-21	0.764246	7.85368e-43	0.930967	4.84928e-96	0.434831	2.0135e-11	-0.749683	2.06392e-40	0.708338	2.28679e-34	0.87676	2.7488e-70	-0.23788	0.000408038	-0.604038	5.74243e-23	-0.588499	1.29652e-21	0.468848	2.94009e-13	-0.497979	5.32817e-15	-0.480402	6.2698e-14	-0.439402	1.17206e-11	-0.377154	9.63663e-09	-0.399097	1.05742e-09	-0.367167	2.49878e-08	-0.460413	8.76322e-13	-0.384734	4.57448e-09	-0.415417	1.83503e-10	-0.317258	1.83931e-06	-0.423722	7.25395e-11	-0.250012	0.00019851	0.342135
darkturquoise	30	CCNL1	0.568095	6.07328e-20	0.733646	6.21126e-38	0.932249	6.92736e-97	0.359039	5.30027e-08	-0.711089	9.78059e-35	0.64288	1.07003e-26	0.870556	3.8063e-68	-0.144446	0.0334456	-0.52738	6.20007e-17	-0.548929	1.78203e-18	0.485808	2.98152e-14	-0.498432	4.99111e-15	-0.409728	3.41556e-10	-0.320957	1.37181e-06	-0.322813	1.18232e-06	-0.302277	5.79833e-06	-0.375719	1.10719e-08	-0.440933	9.76108e-12	-0.452077	2.50489e-12	-0.23758	0.000415177	-0.45376	2.03075e-12	-0.388742	3.06144e-09	-0.311058	2.98079e-06	0.329058
darkturquoise	30	Hs.475714	0.565597	9.55212e-20	0.825618	2.40201e-55	0.886552	6.48756e-74	0.508752	1.09494e-15	-0.806078	7.02827e-51	0.732848	8.16102e-38	0.82364	7.20241e-55	-0.208497	0.00201768	-0.682867	3.82335e-31	-0.669132	1.54144e-29	0.54495	3.49874e-18	-0.589125	1.14715e-21	-0.589508	1.06422e-21	-0.572775	2.57306e-20	-0.489752	1.71935e-14	-0.518733	2.40311e-16	-0.457148	1.32676e-12	-0.458982	1.05158e-12	-0.431865	2.84809e-11	-0.454778	1.78781e-12	-0.320191	1.45823e-06	-0.376759	1.00127e-08	-0.313629	2.4432e-06	0.366088
darkturquoise	30	CGI-127	0.562039	1.80886e-19	0.828523	4.66692e-56	0.8881	1.6153e-74	0.466443	4.02661e-13	-0.786413	7.17341e-47	0.611875	1.11639e-23	0.743286	2.11577e-39	-0.228424	0.000697907	-0.671984	7.2725e-30	-0.699335	3.44644e-33	0.677627	1.60411e-30	-0.684548	2.3978e-31	-0.659862	1.6743e-28	-0.62949	2.37025e-25	-0.621871	1.29243e-24	-0.61215	1.05328e-23	-0.608171	2.43443e-23	-0.390001	2.69545e-09	-0.581613	4.89378e-21	-0.551282	1.19062e-18	-0.438825	1.25557e-11	-0.180099	0.0078262	-0.479307	7.27681e-14	0.465059
darkturquoise	30	FLJ12750	0.617489	3.35804e-24	0.836528	4.33362e-58	0.907576	5.63037e-83	0.505014	1.90801e-15	-0.826748	1.27418e-55	0.709161	1.77585e-34	0.801618	6.24378e-50	-0.300675	6.532e-06	-0.707677	2.80065e-34	-0.70347	1.00404e-33	0.597369	2.23391e-22	-0.65094	1.53777e-27	-0.633055	1.05456e-25	-0.566564	8.02025e-20	-0.514763	4.41914e-16	-0.501403	3.24174e-15	-0.488547	2.0358e-14	-0.431143	3.0974e-11	-0.516253	3.51917e-16	-0.481547	5.36234e-14	-0.412546	2.51439e-10	-0.318166	1.71215e-06	-0.34997	1.19685e-07	0.384795
darkturquoise	30	FLJ38964	0.537615	1.18574e-17	0.835223	9.44995e-58	0.942345	3.51407e-104	0.4137	2.21613e-10	-0.831139	1.03924e-56	0.72333	1.97086e-36	0.847271	5.37155e-61	-0.211999	0.00168555	-0.691023	3.86056e-32	-0.714099	3.81535e-35	0.576781	1.22022e-20	-0.633892	8.70469e-26	-0.592854	5.50493e-22	-0.507704	1.28031e-15	-0.453853	2.00728e-12	-0.431138	3.09916e-11	-0.443564	7.11141e-12	-0.484061	3.79633e-14	-0.498158	5.19266e-15	-0.431682	2.90942e-11	-0.422777	8.07206e-11	-0.361555	4.20902e-08	-0.326602	8.70214e-07	0.424187
darkturquoise	30	CITED4	0.693764	1.75635e-32	0.793833	2.47953e-48	0.812926	2.19548e-52	0.602594	7.72597e-23	-0.808142	2.50947e-51	0.791694	6.63273e-48	0.776617	4.98757e-45	-0.170435	0.0119173	-0.671355	8.58719e-30	-0.634857	6.97312e-26	0.439653	1.13757e-11	-0.505392	1.80456e-15	-0.551147	1.21864e-18	-0.554188	7.20493e-19	-0.412676	2.47903e-10	-0.466789	3.84933e-13	-0.349085	1.29415e-07	-0.500162	3.88421e-15	-0.30973	3.30093e-06	-0.42562	5.84637e-11	-0.191569	0.00462625	-0.496645	6.45709e-15	-0.186195	0.00593987	0.224961
darkturquoise	30	ZFP36L2	0.729622	2.43775e-37	0.836374	4.75342e-58	0.882469	2.30908e-72	0.435214	1.92483e-11	-0.786416	7.16421e-47	0.68151	5.55878e-31	0.781076	7.43205e-46	-0.413458	2.27579e-10	-0.67647	2.19288e-30	-0.664984	4.52904e-29	0.624109	7.8919e-25	-0.643702	8.80465e-27	-0.601285	1.00979e-22	-0.528243	5.40438e-17	-0.523395	1.16314e-16	-0.500415	3.74378e-15	-0.517254	3.01799e-16	-0.421074	9.77923e-11	-0.5378	1.15012e-17	-0.406555	4.80563e-10	-0.456312	1.47432e-12	-0.241323	0.000333814	-0.393434	1.8998e-09	0.361954
darkturquoise	30	FLT3LG	0.720337	5.21839e-36	0.769587	9.19136e-44	0.837162	2.95855e-58	0.476579	1.0522e-13	-0.748395	3.31579e-40	0.685941	1.62556e-31	0.764933	5.97864e-43	-0.162107	0.0168476	-0.580547	5.99532e-21	-0.58808	1.40686e-21	0.4973	5.8762e-15	-0.521417	1.58452e-16	-0.464164	5.41183e-13	-0.389029	2.97383e-09	-0.364502	3.20473e-08	-0.340841	2.64903e-07	-0.375954	1.08233e-08	-0.493182	1.059e-14	-0.430878	3.19409e-11	-0.341125	2.58523e-07	-0.40679	4.68635e-10	-0.400739	8.90342e-10	-0.291071	1.31429e-05	0.387287
darkturquoise	30	PPP1R2	0.708305	2.31057e-34	0.910456	2.19734e-84	0.855767	1.85234e-63	0.610288	1.5612e-23	-0.841003	2.83338e-59	0.811081	5.66236e-52	0.780155	1.1053e-45	-0.501453	3.2186e-15	-0.823579	7.4495e-55	-0.731367	1.35172e-37	0.601352	9.96207e-23	-0.652092	1.15975e-27	-0.717038	1.50471e-35	-0.708003	2.53427e-34	-0.605943	3.87232e-23	-0.647732	3.35185e-27	-0.50801	1.22323e-15	-0.451427	2.71517e-12	-0.436455	1.66286e-11	-0.667401	2.42208e-29	-0.253219	0.00016309	-0.305275	4.63121e-06	-0.292836	1.15803e-05	0.324554
darkturquoise	30	GADD45A	0.29169	1.25736e-05	0.530766	3.60906e-17	0.715902	2.1589e-35	0.27567	3.8304e-05	-0.56426	1.21533e-19	0.456685	1.40663e-12	0.641763	1.3938e-26	0.373056	1.43025e-08	-0.29056	1.3632e-05	-0.408776	3.78547e-10	0.33461	4.49091e-07	-0.331874	5.64168e-07	-0.238307	0.000398076	-0.204094	0.00251951	-0.183009	0.00686766	-0.18494	0.00629117	-0.266976	6.81624e-05	-0.396069	1.4485e-09	-0.322525	1.20999e-06	-0.108467	0.111094	-0.34557	1.76081e-07	-0.455014	1.73566e-12	-0.276408	3.64411e-05	0.356753
darkturquoise	30	Hs.206312	0.425894	5.66688e-11	0.704882	6.55869e-34	0.87691	2.43001e-70	0.317064	1.86767e-06	-0.77717	3.94899e-45	0.660524	1.41629e-28	0.79609	8.66918e-49	-0.104246	0.125785	-0.594877	3.68105e-22	-0.663563	6.52679e-29	0.478991	7.5958e-14	-0.559272	2.95614e-19	-0.495502	7.60662e-15	-0.376245	1.0523e-08	-0.318377	1.68388e-06	-0.269477	5.78614e-05	-0.314918	2.20981e-06	-0.542058	5.68162e-18	-0.426207	5.46777e-11	-0.319271	1.56877e-06	-0.405669	5.28321e-10	-0.39529	1.56986e-09	-0.235307	0.000473226	0.450324
darkturquoise	30	VIL2	0.380863	6.70845e-09	0.539554	8.61135e-18	0.680306	7.73348e-31	0.209563	0.00191075	-0.536624	1.39517e-17	0.316383	1.97036e-06	0.50383	2.27187e-15	0.0477886	0.483737	-0.294098	1.05726e-05	-0.388315	3.19611e-09	0.507606	1.29916e-15	-0.437178	1.52672e-11	-0.304836	4.78711e-06	-0.242157	0.000317811	-0.346676	1.59887e-07	-0.297792	8.07894e-06	-0.447863	4.21395e-12	-0.295084	9.84357e-06	-0.510825	8.02326e-16	-0.188165	0.0054238	-0.545111	3.40476e-18	-0.181654	0.00730021	-0.474295	1.42932e-13	0.529474
darkturquoise	30	PELI1	0.327644	7.993e-07	0.497784	5.48031e-15	0.783098	3.08833e-46	0.170915	0.0116765	-0.514984	4.27268e-16	0.48093	5.83425e-14	0.757236	1.20502e-41	0.17075	0.0117584	-0.260965	0.00010038	-0.35347	8.7665e-08	0.265469	7.51746e-05	-0.266812	6.88913e-05	-0.146455	0.0310373	-0.0649438	0.341014	-0.0632535	0.353755	-0.0529545	0.437686	-0.164844	0.01506	-0.42324	7.66043e-11	-0.277621	3.35646e-05	-0.00627352	0.926792	-0.35427	8.16024e-08	-0.471997	1.94067e-13	-0.18634	0.00590039	0.25126
darkturquoise	30	DDIT3	0.287232	1.72605e-05	0.437795	1.41899e-11	0.733691	6.11555e-38	0.0984202	0.14847	-0.432419	2.67014e-11	0.263393	8.59445e-05	0.621749	1.32774e-24	0.0480643	0.481215	-0.22166	0.00101122	-0.316918	1.88922e-06	0.403056	6.97397e-10	-0.347692	1.4628e-07	-0.196401	0.00367483	-0.10523	0.122232	-0.217141	0.00128772	-0.148455	0.0287878	-0.338368	3.27082e-07	-0.194688	0.00398976	-0.454242	1.91207e-12	-0.103404	0.128887	-0.524599	9.6262e-17	-0.153689	0.0235515	-0.375603	1.11969e-08	0.44989
darkturquoise	30	KIAA1683	0.246345	0.000247753	0.562316	1.72147e-19	0.730368	1.89544e-37	0.207624	0.00210931	-0.544418	3.82619e-18	0.449691	3.36557e-12	0.659998	1.61799e-28	-0.120669	0.0760983	-0.461563	7.56412e-13	-0.456867	1.37473e-12	0.410205	3.24382e-10	-0.427829	4.54089e-11	-0.396557	1.37713e-09	-0.359152	5.246e-08	-0.343706	2.07007e-07	-0.338204	3.31681e-07	-0.350396	1.15261e-07	-0.244649	0.000274185	-0.378866	8.15719e-09	-0.347993	1.42461e-07	-0.318525	1.66425e-06	-0.195085	0.00391474	-0.264004	8.26328e-05	0.354243
darkturquoise	30	ZFP36	0.561219	2.0932e-19	0.729903	2.218e-37	0.876766	2.73335e-70	0.417867	1.39928e-10	-0.643454	9.33754e-27	0.556079	5.18199e-19	0.789372	1.90603e-47	-0.187531	0.00558533	-0.513463	5.38497e-16	-0.487666	2.30259e-14	0.527805	5.79493e-17	-0.497146	6.00849e-15	-0.439836	1.11294e-11	-0.408857	3.75261e-10	-0.43809	1.3701e-11	-0.44183	8.76417e-12	-0.485064	3.30535e-14	-0.316771	1.9111e-06	-0.477935	8.76327e-14	-0.337563	3.5018e-07	-0.425539	5.90066e-11	-0.260287	0.000104799	-0.396605	1.3703e-09	0.328538
darkturquoise	30	DSIPI	0.674336	3.8885e-30	0.899609	2.62616e-79	0.957712	2.72564e-118	0.520641	1.78794e-16	-0.814209	1.12861e-52	0.724783	1.22269e-36	0.85356	8.36353e-63	-0.292976	1.14636e-05	-0.703763	9.19481e-34	-0.663798	6.14525e-29	0.633757	8.97805e-26	-0.63354	9.43654e-26	-0.605563	4.18966e-23	-0.560917	2.20882e-19	-0.546338	2.76799e-18	-0.551029	1.24365e-18	-0.545039	3.44646e-18	-0.464646	5.085e-13	-0.532181	2.87362e-17	-0.492558	1.15707e-14	-0.439789	1.11922e-11	-0.3238	1.09203e-06	-0.408725	3.80627e-10	0.433973
green	2	RAB38	-0.181294	0.0074191	-0.0907849	0.182737	-0.188472	0.00534714	0.179388	0.00807774	0.028571	0.675558	0.316318	1.98048e-06	0.0611641	0.369912	-0.181579	0.00732474	-0.206962	0.00218127	0.0374516	0.583209	-0.44231	8.27272e-12	0.268839	6.03415e-05	-0.0344365	0.61391	-0.152816	0.0243632	0.197829	0.0034296	0.0103372	0.87966	0.467194	3.65117e-13	-0.0958712	0.159321	0.613043	8.71305e-24	-0.258884	0.000114535	0.809604	1.20018e-51	-0.378022	8.85633e-09	0.677473	1.67238e-30	-0.51226
green	2	HSPC150	-0.180162	0.00780406	-0.0613072	0.368791	-0.172295	0.0110077	0.197883	0.00342066	-0.025578	0.707904	0.354437	8.03853e-08	0.0697892	0.306133	-0.175441	0.00960872	-0.251201	0.000184616	-0.036674	0.591058	-0.411476	2.82564e-10	0.217629	0.0012548	-0.0801838	0.239493	-0.195639	0.00381206	0.178795	0.00829267	-0.00545455	0.936327	0.456098	1.5146e-12	-0.147603	0.0297281	0.598476	1.78658e-22	-0.247249	0.000234665	0.797911	3.6776e-49	-0.385907	4.06949e-09	0.666013	3.47236e-29	-0.504036
green	2	MLC1SA	-0.175234	0.0096957	0.083733	0.21926	-0.0198924	0.770768	0.278728	3.11289e-05	-0.212884	0.00160997	0.450772	2.94497e-12	0.168249	0.0130694	-0.0557769	0.413622	-0.378917	8.11722e-09	-0.216989	0.0012981	-0.262937	8.84984e-05	0.0464303	0.496265	-0.233316	0.000530129	-0.317948	1.74189e-06	0.0651046	0.339818	-0.089257	0.190244	0.342882	2.22274e-07	-0.241851	0.0003236	0.45435	1.88645e-12	-0.353158	9.0147e-08	0.668685	1.73282e-29	-0.426776	5.12341e-11	0.559131	3.03085e-19	-0.356896
green	2	C22orf18	-0.173841	0.0102996	0.0583852	0.392091	-2.27454e-06	0.999973	0.184311	0.00647394	-0.102115	0.133749	0.377343	9.46065e-09	0.203364	0.00261283	-0.104115	0.126262	-0.287296	1.71836e-05	-0.0909368	0.182003	-0.27441	4.16899e-05	0.11559	0.0893924	-0.119739	0.0784055	-0.21366	0.00154618	0.0939042	0.168094	-0.0704289	0.30171	0.310443	3.12527e-06	-0.149775	0.0273817	0.43027	3.42703e-11	-0.22997	0.000640207	0.617027	3.7105e-24	-0.3797	7.51887e-09	0.497857	5.42346e-15	-0.347491
green	2	HAVCR2	-0.192523	0.00442248	-0.152651	0.0245188	-0.189221	0.00516416	0.031186	0.647775	0.0487834	0.474671	0.198829	0.00326686	0.00892342	0.896018	-0.0742008	0.276492	-0.103706	0.127768	-0.0106329	0.876244	-0.383391	5.22756e-09	0.203836	0.00255209	0.0261068	0.702149	0.00121655	0.985785	0.278625	3.13477e-05	0.203612	0.00258074	0.469339	2.75657e-13	-0.049594	0.467353	0.476788	1.02306e-13	-0.0413541	0.544565	0.559043	3.07809e-19	-0.285594	1.93653e-05	0.573191	2.38262e-20	-0.389905
green	2	GMNN	-0.186643	0.00581891	-0.0312579	0.647017	-0.0613256	0.368647	0.194357	0.00405343	-0.0332762	0.625909	0.401049	8.61814e-10	0.204452	0.00247483	-0.104503	0.124849	-0.228704	0.000687116	-0.0121528	0.858727	-0.447582	4.36151e-12	0.261622	9.62691e-05	-0.0191519	0.779077	-0.129523	0.0567796	0.247219	0.00023509	0.0518075	0.447689	0.493692	9.84986e-15	-0.176963	0.00899043	0.618887	2.48033e-24	-0.204987	0.00240939	0.786705	6.29799e-47	-0.497646	5.59064e-15	0.690957	3.93457e-32	-0.513502
green	2	FUT7	-0.18498	0.00627977	0.0152797	0.822915	-0.0909155	0.182106	0.208211	0.00204724	0.0149063	0.827174	0.286671	1.79561e-05	0.0986461	0.147536	-0.00853542	0.900515	-0.181238	0.00743771	0.0710363	0.29755	-0.318669	1.64544e-06	0.221077	0.00104354	-0.0165808	0.808116	-0.155446	0.0219879	0.113148	0.0964132	-0.0741922	0.276548	0.292024	1.22764e-05	-0.0241058	0.724013	0.462256	6.9209e-13	-0.208488	0.00201865	0.602183	8.40546e-23	-0.355469	7.32585e-08	0.467057	3.71703e-13	-0.41194
green	2	DTYMK	-0.183962	0.00657742	-0.135565	0.0460771	-0.225316	0.000828688	0.176021	0.00936898	0.0591126	0.386209	0.319909	1.49122e-06	0.0520567	0.445505	-0.187192	0.00567356	-0.179734	0.00795431	0.0732389	0.282783	-0.514163	4.84184e-16	0.323628	1.10734e-06	0.0206575	0.762211	-0.0927495	0.173409	0.28105	2.65496e-05	0.092138	0.176274	0.549231	1.69248e-18	-0.121337	0.0744767	0.679643	9.27003e-31	-0.179737	0.00795318	0.848226	2.88898e-61	-0.420848	1.00304e-10	0.7511	1.22042e-40	-0.591573
green	2	RFC4	-0.183116	0.00683457	-0.0446798	0.51266	-0.164706	0.0151463	0.248898	0.000212411	0.00523762	0.938854	0.370585	1.80992e-08	0.0996676	0.143368	-0.181358	0.00739765	-0.244131	0.00028277	0.0130268	0.848685	-0.435996	1.75541e-11	0.262211	9.27099e-05	-0.0477502	0.484089	-0.204777	0.00243493	0.176289	0.00925993	-0.0466551	0.49418	0.441403	9.22606e-12	-0.131946	0.052264	0.63602	5.33227e-26	-0.240697	0.000346283	0.837477	2.44624e-58	-0.415988	1.723e-10	0.662824	7.88706e-29	-0.551
green	2	CDCA8	-0.150837	0.0262928	0.00925586	0.892167	-0.107314	0.114967	0.231384	0.000591338	-0.067677	0.321039	0.368414	2.22239e-08	0.107249	0.115188	-0.175537	0.00956862	-0.287762	1.6627e-05	-0.0817912	0.230173	-0.332737	5.25125e-07	0.148253	0.0290088	-0.128778	0.0582316	-0.23346	0.000525808	0.113245	0.0961277	-0.0579689	0.395482	0.372803	1.46522e-08	-0.187861	0.00550085	0.509921	9.19095e-16	-0.270843	5.28766e-05	0.720061	5.70596e-36	-0.359111	5.26569e-08	0.580811	5.70118e-21	-0.452955
green	2	FLJ20641	-0.150095	0.0270488	0.0249574	0.714679	-0.103374	0.128995	0.226069	0.000795063	-0.111599	0.101092	0.408899	3.73544e-10	0.117849	0.0832658	-0.184239	0.00649524	-0.330035	6.56855e-07	-0.138253	0.0418896	-0.326077	9.08221e-07	0.116079	0.0880366	-0.167356	0.0135679	-0.2622	9.27767e-05	0.11143	0.101611	-0.056391	0.408492	0.385179	4.37619e-09	-0.21103	0.0017721	0.513223	5.5847e-16	-0.28779	1.65949e-05	0.728037	4.15031e-37	-0.37952	7.65241e-09	0.602332	8.15248e-23	-0.440411
green	2	TRIP13	-0.146586	0.030885	-0.0624778	0.359701	-0.146783	0.0306579	0.242737	0.00030713	0.016885	0.804666	0.394257	1.74599e-09	0.139365	0.0402531	-0.173738	0.0103452	-0.207294	0.0021449	0.0745596	0.27417	-0.499612	4.20723e-15	0.332095	5.53915e-07	0.0148003	0.828384	-0.14538	0.032306	0.240809	0.000344026	0.000202093	0.997638	0.500694	3.59479e-15	-0.124206	0.0678224	0.689402	6.12623e-32	-0.230772	0.00061206	0.874606	1.56858e-69	-0.500222	3.85038e-15	0.723991	1.58665e-36	-0.60312
green	2	MGC5528	-0.13324	0.0499774	0.010945	0.872642	-0.0983224	0.148876	0.231674	0.000581755	-0.100587	0.139696	0.420094	1.09148e-10	0.133292	0.0498869	-0.211608	0.00172003	-0.321072	1.3593e-06	-0.102751	0.131332	-0.362378	3.90153e-08	0.157136	0.0205693	-0.141415	0.0373778	-0.247194	0.000235441	0.134859	0.0472341	-0.0430647	0.528033	0.419936	1.11095e-10	-0.174092	0.0101882	0.554543	6.77389e-19	-0.299104	7.33586e-06	0.765643	4.50567e-43	-0.410246	3.22935e-10	0.645917	5.18774e-27	-0.461589
green	2	DHRS9	-0.173671	0.0103752	-0.0594675	0.383359	-0.193382	0.00424593	0.166863	0.0138502	-0.018633	0.784915	0.298591	7.61839e-06	0.0157961	0.817033	-0.223778	0.000901417	-0.260113	0.000105963	-0.0572139	0.401675	-0.346253	1.65903e-07	0.160152	0.0182343	-0.116466	0.0869746	-0.215836	0.00137955	0.121917	0.0730898	-0.0282034	0.679501	0.390475	2.56893e-09	-0.0799542	0.240846	0.517336	2.9803e-16	-0.241185	0.000336511	0.70951	1.59448e-34	-0.268714	6.0838e-05	0.593542	4.80237e-22	-0.4691
green	2	ORC6L	-0.169309	0.0124994	-0.0480989	0.4809	-0.142263	0.0362398	0.202148	0.00277545	-0.00400822	0.953188	0.372958	1.44374e-08	0.124981	0.0661128	-0.178365	0.00845193	-0.218171	0.00121922	0.0243006	0.721874	-0.43975	1.12447e-11	0.270491	5.41213e-05	-0.0172383	0.800663	-0.171904	0.0111937	0.204406	0.00248052	-0.0182208	0.789561	0.44288	7.72332e-12	-0.137749	0.0426498	0.624633	7.02596e-25	-0.166279	0.0141909	0.799633	1.62109e-49	-0.428198	4.35224e-11	0.648211	2.98549e-27	-0.570157
green	2	IFNG	-0.167536	0.0134663	-0.169142	0.0125877	-0.200905	0.00295099	0.0893256	0.189902	0.109961	0.10623	0.218589	0.00119237	0.0326728	0.632189	-0.11614	0.0878676	-0.0471362	0.489733	0.128304	0.0591696	-0.474754	1.34428e-13	0.339168	3.05588e-07	0.129555	0.0567169	0.0341542	0.616819	0.324887	1.00028e-06	0.165252	0.0148084	0.50614	1.61538e-15	-0.0676823	0.321001	0.591699	6.91653e-22	0.0103497	0.879515	0.656297	4.09797e-28	-0.369212	2.0613e-08	0.62518	6.2231e-25	-0.483214
green	2	PIR51	-0.165584	0.0146064	-0.0727563	0.285976	-0.165126	0.0148856	0.211809	0.00170226	-0.00317569	0.962903	0.382429	5.74913e-09	0.107551	0.114163	-0.17051	0.0118791	-0.22051	0.00107586	0.0124984	0.854754	-0.471418	2.09534e-13	0.280321	2.79148e-05	-0.0139689	0.837888	-0.148752	0.0284665	0.239459	0.000372283	0.0271965	0.690343	0.499687	4.16128e-15	-0.167466	0.0135059	0.655717	4.73444e-28	-0.185104	0.00624412	0.834326	1.60869e-57	-0.458822	1.07313e-12	0.705346	5.69804e-34	-0.543953
green	2	BRRN1	-0.161621	0.0171837	0.0328551	0.630289	-0.0653212	0.338211	0.179804	0.00792953	-0.134708	0.0474851	0.379924	7.35581e-09	0.127624	0.0605407	-0.150299	0.0268396	-0.323895	1.08369e-06	-0.170437	0.0119163	-0.268494	6.17211e-05	0.0674779	0.322468	-0.184168	0.00651639	-0.254823	0.000147681	0.0872722	0.200328	-0.0496747	0.466628	0.347057	1.54641e-07	-0.186115	0.00596177	0.441546	9.06828e-12	-0.270459	5.42344e-05	0.645453	5.7974e-27	-0.336695	3.76843e-07	0.539787	8.28586e-18	-0.350975
green	2	MCM2	-0.159448	0.0187576	-0.0468667	0.492221	-0.144447	0.0334436	0.244506	0.000276537	-0.0296908	0.663604	0.405455	5.40521e-10	0.125851	0.0642329	-0.197871	0.00342273	-0.26245	9.13057e-05	-0.00277198	0.967616	-0.458092	1.1773e-12	0.264207	8.15582e-05	-0.0542753	0.426326	-0.189237	0.00516029	0.210191	0.00185021	-0.000440984	0.994847	0.49419	9.17435e-15	-0.146691	0.0307644	0.65411	7.05337e-28	-0.252248	0.00017314	0.846414	9.3318e-61	-0.461451	7.67321e-13	0.720863	4.40159e-36	-0.550306
green	2	LOC91937	-0.156609	0.0210033	-0.021601	0.751698	-0.138592	0.0413856	0.204338	0.00248899	-0.00585035	0.931718	0.33114	5.99546e-07	0.0804629	0.237857	-0.225346	0.000827301	-0.251554	0.000180669	-0.00338155	0.9605	-0.357861	5.90033e-08	0.20454	0.00246391	-0.0857438	0.208353	-0.225814	0.000806308	0.109629	0.107297	-0.0794172	0.24403	0.361809	4.11164e-08	-0.0675044	0.322277	0.537402	1.22796e-17	-0.269255	5.87146e-05	0.732861	8.12632e-38	-0.329077	7.10744e-07	0.577916	9.85839e-21	-0.452471
green	2	Hs.55028	-0.156103	0.021427	-0.0408836	0.549156	-0.155015	0.0223624	0.206334	0.00225158	-0.0292147	0.668677	0.326013	9.12987e-07	0.063196	0.354194	-0.223355	0.000922438	-0.254944	0.000146572	-0.0282133	0.679395	-0.365525	2.91368e-08	0.187586	0.00557127	-0.104438	0.125082	-0.220582	0.00107172	0.119718	0.0784587	-0.0584551	0.391524	0.384112	4.86672e-09	-0.0689935	0.311694	0.528545	5.15024e-17	-0.313044	2.55671e-06	0.736874	2.03642e-38	-0.325934	9.1883e-07	0.601399	9.86666e-23	-0.478051
green	2	TZFP	-0.154681	0.0226568	-0.0820559	0.228664	-0.155766	0.0217131	0.194445	0.00403629	0.0173181	0.799761	0.348406	1.37382e-07	0.101512	0.136071	-0.181557	0.00733204	-0.193004	0.00432292	0.0479135	0.482594	-0.463551	5.8577e-13	0.294952	9.93818e-06	0.00903937	0.894674	-0.118614	0.0812715	0.244211	0.000281438	0.0415141	0.543007	0.492211	1.21539e-14	-0.1147	0.0919014	0.633277	1.00225e-25	-0.16618	0.0142494	0.783242	2.90022e-46	-0.436707	1.61408e-11	0.687536	1.03849e-31	-0.529787
green	2	CCND3	0.222689	0.000956397	0.358658	5.48727e-08	0.265575	7.46586e-05	0.446055	5.25595e-12	-0.468484	3.08406e-13	0.748978	2.67587e-40	0.469715	2.62371e-13	-0.398122	1.17059e-09	-0.611341	1.25005e-23	-0.420737	1.01561e-10	-0.12003	0.0776782	-0.116848	0.0859387	-0.369059	2.09122e-08	-0.41182	2.72154e-10	-0.00640133	0.925305	-0.153169	0.0240319	0.269176	5.9021e-05	-0.444932	6.02498e-12	0.34727	1.51792e-07	-0.375873	1.09088e-08	0.530786	3.59751e-17	-0.564862	1.09064e-19	0.52163	1.53292e-16	-0.275552
green	2	PTTG3	-0.219989	0.00110636	0.0407636	0.55033	0.0595479	0.382715	0.226889	0.000759922	-0.0821513	0.228121	0.393943	1.80316e-09	0.274959	4.01813e-05	0.173506	0.0104495	-0.184632	0.00638002	0.0125684	0.853949	-0.371857	1.60371e-08	0.237153	0.000425564	0.00600357	0.929934	-0.11347	0.0954641	0.205552	0.002342	0.00106579	0.987546	0.372468	1.51298e-08	-0.166966	0.0137907	0.500089	3.92585e-15	-0.171894	0.0111984	0.640559	1.85084e-26	-0.556059	5.2004e-19	0.539421	8.80374e-18	-0.416984
green	2	DKFZP434C245	-0.218414	0.00120352	-0.0946848	0.164571	-0.206973	0.00217999	0.162933	0.0162892	0.00864744	0.899216	0.317751	1.76919e-06	0.0370607	0.587149	-0.194911	0.00394747	-0.234429	0.000497587	-0.0258936	0.704468	-0.419599	1.15366e-10	0.220378	0.00108353	-0.0663932	0.330326	-0.156275	0.0212817	0.206355	0.00224919	0.0416233	0.541946	0.477337	9.50058e-14	-0.187986	0.00546916	0.597506	2.1728e-22	-0.230101	0.000635536	0.77819	2.5618e-45	-0.345718	1.73821e-07	0.674463	3.7588e-30	-0.512015
green	2	COTL1	0.21763	0.0012548	0.403264	6.82273e-10	0.211406	0.00173807	0.57418	1.98304e-20	-0.387582	3.44078e-09	0.651114	1.47372e-27	0.376412	1.03543e-08	-0.452712	2.31448e-12	-0.621748	1.32807e-24	-0.323604	1.10947e-06	-0.0279551	0.682169	-0.135729	0.0458127	-0.435141	1.94148e-11	-0.555795	5.44501e-19	-0.221058	0.00104463	-0.412279	2.58873e-10	0.0553006	0.417627	-0.257249	0.000126942	0.260015	0.000106623	-0.576859	1.2026e-20	0.543686	4.32667e-18	-0.396864	1.33408e-09	0.360989	4.43386e-08	-0.33497
green	2	PTTG1	-0.21493	0.00144685	0.0843666	0.21578	0.146767	0.0306762	0.21788	0.00123819	-0.156792	0.0208513	0.403338	6.76937e-10	0.332296	5.44755e-07	0.321946	1.26753e-06	-0.168995	0.0126658	-0.0561051	0.410875	-0.294013	1.06372e-05	0.164628	0.0151949	0.0129765	0.849262	-0.0713915	0.295134	0.21252	0.00164064	0.042569	0.532798	0.320416	1.43226e-06	-0.25839	0.000118152	0.39742	1.25925e-09	-0.026787	0.694771	0.482426	4.75374e-14	-0.58303	3.73333e-21	0.427335	4.80569e-11	-0.328034
green	2	POLE2	-0.212035	0.00168247	-0.176916	0.0090088	-0.26008	0.000106187	0.172512	0.010906	0.138306	0.0418108	0.253764	0.000157694	0.0135831	0.842305	-0.128581	0.0586195	-0.0864508	0.204612	0.171766	0.0112601	-0.537713	1.16669e-17	0.398502	1.12517e-09	0.10364	0.128011	-0.0668227	0.327199	0.27831	3.20286e-05	0.0499052	0.46456	0.513989	4.97145e-16	-0.044491	0.514446	0.703209	1.08599e-33	-0.132137	0.0519217	0.869892	6.35643e-68	-0.404317	6.10128e-10	0.696919	7.01647e-33	-0.599587
green	2	hmm36220	-0.20671	0.00220923	0.0879663	0.196758	-0.0504604	0.4596	0.304756	4.81582e-06	-0.246061	0.000252019	0.422324	8.49551e-11	0.0932049	0.171298	-0.0248433	0.715927	-0.397356	1.26765e-09	-0.26011	0.000105984	-0.190788	0.00479944	-0.017964	0.792459	-0.277755	3.3261e-05	-0.363755	3.43492e-08	0.00178011	0.9792	-0.149169	0.0280201	0.259124	0.00011281	-0.310527	3.10509e-06	0.384857	4.51886e-09	-0.35359	8.67301e-08	0.584967	2.57261e-21	-0.348256	1.3921e-07	0.472196	1.89015e-13	-0.285189
green	2	RFC5	-0.205602	0.00233608	-0.0499516	0.464144	-0.250469	0.000193061	0.196859	0.00359446	-0.00205466	0.975993	0.254818	0.00014773	-0.0642531	0.346186	-0.223177	0.000931426	-0.260336	0.000104473	-0.0746506	0.273583	-0.292947	1.14884e-05	0.122593	0.0715012	-0.161541	0.0172393	-0.280651	2.7289e-05	0.0424379	0.534061	-0.11794	0.083027	0.310688	3.06709e-06	-0.124602	0.0669448	0.482036	5.01497e-14	-0.306301	4.28587e-06	0.712893	5.57151e-35	-0.191806	0.00457484	0.51222	6.50096e-16	-0.438884
green	2	FLJ10719	-0.201158	0.00291446	0.0263219	0.699812	-0.132627	0.0510499	0.197499	0.00348497	-0.0891628	0.190713	0.276155	3.70708e-05	0.0137419	0.840487	-0.128214	0.0593491	-0.301376	6.20088e-06	-0.166259	0.0142027	-0.194595	0.00400764	0.0218385	0.749058	-0.224217	0.000880097	-0.315371	2.13302e-06	-0.0179196	0.79296	-0.148667	0.0285577	0.225843	0.000805027	-0.176999	0.00897632	0.362813	3.74802e-08	-0.326215	8.9809e-07	0.598716	1.70209e-22	-0.193484	0.00422556	0.415304	1.85798e-10	-0.310342
green	2	CCNB1	-0.113218	0.0962086	-0.0568447	0.404725	-0.14105	0.0378773	0.20296	0.00266585	0.0194712	0.775491	0.308471	3.63457e-06	0.0874808	0.19925	-0.179215	0.00813993	-0.179462	0.00805104	0.0361994	0.595873	-0.397416	1.2598e-09	0.247757	0.000227585	-0.00893326	0.895904	-0.133734	0.0491257	0.181573	0.00732659	-0.00528407	0.938313	0.40286	7.12046e-10	-0.0976485	0.151694	0.547914	2.11831e-18	-0.182313	0.00708689	0.727852	4.41458e-37	-0.370422	1.83819e-08	0.583546	3.38129e-21	-0.484597
green	2	CDT1	-0.107702	0.113652	0.0353297	0.604741	-0.0666095	0.328749	0.28712	1.73981e-05	-0.119703	0.0784947	0.479348	7.23601e-14	0.192513	0.00442467	-0.229034	0.000674618	-0.340688	2.68392e-07	-0.0933939	0.170428	-0.391394	2.33994e-09	0.184693	0.00636227	-0.126476	0.0629097	-0.247361	0.000233083	0.158976	0.0191164	-0.0449947	0.509691	0.446231	5.14451e-12	-0.214575	0.00147403	0.598737	1.69485e-22	-0.293694	1.08854e-05	0.802545	3.98343e-50	-0.487377	2.39737e-14	0.683146	3.53893e-31	-0.497651
green	2	CDCA5	-0.106	0.119507	0.00207615	0.975742	-0.109916	0.106373	0.230787	0.000611558	-0.0519101	0.446789	0.374474	1.24833e-08	0.121594	0.0738587	-0.205142	0.00239069	-0.268036	6.36022e-05	-0.0448661	0.510903	-0.353031	9.11742e-08	0.185094	0.00624708	-0.0906344	0.183467	-0.22285	0.000948086	0.124758	0.0666013	-0.0675189	0.322173	0.374983	1.18869e-08	-0.134743	0.0474266	0.539028	9.39433e-18	-0.232172	0.000565615	0.741524	3.9673e-39	-0.378232	8.67778e-09	0.580106	6.51812e-21	-0.462519
green	2	CDC2	-0.105421	0.121549	0.00679792	0.920692	-0.0991643	0.145411	0.203937	0.00253926	-0.0602254	0.377315	0.327893	7.8322e-07	0.0922921	0.175549	-0.142332	0.036149	-0.243533	0.000292995	-0.0697743	0.306236	-0.301237	6.26511e-06	0.140145	0.0391374	-0.104063	0.126451	-0.2098	0.00188771	0.101319	0.136822	-0.0579234	0.395853	0.330635	6.25128e-07	-0.144027	0.0339664	0.461576	7.55143e-13	-0.226054	0.000795748	0.659803	1.69942e-28	-0.332462	5.37261e-07	0.510761	8.10101e-16	-0.406648
green	2	C10orf3	-0.100104	0.141616	0.0432441	0.526314	-0.0208217	0.760379	0.238679	0.000389561	-0.116354	0.087282	0.411859	2.70998e-10	0.197652	0.00345918	-0.0985896	0.147769	-0.26868	6.09748e-05	-0.0921584	0.176178	-0.323924	1.08118e-06	0.14739	0.0299671	-0.088795	0.192557	-0.186327	0.00590401	0.149371	0.0278051	-0.0202709	0.766532	0.369263	2.05138e-08	-0.216145	0.00135728	0.484604	3.52224e-14	-0.191315	0.0046819	0.660724	1.34619e-28	-0.447498	4.4065e-12	0.548069	2.06335e-18	-0.396715
green	2	CDC45L	-0.0985202	0.148056	0.0276463	0.685492	-0.0871109	0.201163	0.256279	0.00013488	-0.0888228	0.192417	0.407854	4.18063e-10	0.139985	0.0393643	-0.202929	0.00267003	-0.307212	3.99993e-06	-0.0852232	0.211138	-0.345406	1.78607e-07	0.160698	0.0178375	-0.130714	0.0545208	-0.244042	0.00028427	0.118413	0.0817901	-0.0615509	0.366886	0.390411	2.58564e-09	-0.178602	0.0083639	0.537589	1.19087e-17	-0.296562	8.83955e-06	0.749249	2.42233e-40	-0.404518	5.97251e-10	0.610058	1.63869e-23	-0.455876
green	2	KIAA0101	-0.0953796	0.161481	0.0414401	0.543728	-0.0638747	0.349039	0.242813	0.000305743	-0.104493	0.124886	0.396651	1.36374e-09	0.146724	0.0307259	-0.176489	0.00917886	-0.300918	6.4154e-06	-0.10646	0.117902	-0.308431	3.64568e-06	0.127528	0.0607357	-0.135772	0.0457434	-0.238668	0.000389803	0.103825	0.127327	-0.0631367	0.354647	0.353889	8.44359e-08	-0.179747	0.00794971	0.487036	2.51397e-14	-0.261035	9.99368e-05	0.693416	1.94211e-32	-0.38233	5.80557e-09	0.555748	5.48992e-19	-0.422525
green	2	KIFC1	-0.0953547	0.161591	0.037643	0.581284	-0.0823004	0.227275	0.263059	8.7809e-05	-0.0849253	0.212744	0.385786	4.11919e-09	0.129362	0.0570914	-0.232716	0.000548493	-0.317477	1.8078e-06	-0.0881475	0.195833	-0.311016	2.99046e-06	0.134474	0.0478741	-0.155829	0.0216588	-0.264715	7.89308e-05	0.0778746	0.25334	-0.0955689	0.160647	0.34846	1.36734e-07	-0.164779	0.0151006	0.495368	7.75383e-15	-0.326464	8.80035e-07	0.715714	2.29135e-35	-0.355834	7.08904e-08	0.573437	2.27644e-20	-0.441959
green	2	KIF2C	-0.0915631	0.178999	0.017459	0.798166	-0.076575	0.261372	0.212677	0.00162734	-0.0910192	0.181606	0.374669	1.22511e-08	0.130478	0.0549624	-0.171237	0.0115173	-0.280439	2.76897e-05	-0.0933896	0.170448	-0.32028	1.44789e-06	0.138192	0.0419814	-0.121759	0.0734655	-0.205044	0.00240249	0.127567	0.0606563	-0.0228269	0.738106	0.379967	7.32456e-09	-0.180947	0.00753522	0.486114	2.85784e-14	-0.255913	0.000137996	0.680142	8.08894e-31	-0.378664	8.32013e-09	0.573779	2.13638e-20	-0.413485
green	2	BRD2	-0.0885407	0.193839	-0.140456	0.0387003	0.00563585	0.934215	-0.392411	2.1095e-09	0.246994	0.000238283	-0.491874	1.2748e-14	-0.173944	0.0102535	0.248082	0.000223169	0.392645	2.0595e-09	0.227417	0.000738041	0.222114	0.00098669	-0.00772676	0.909898	0.234936	0.000483359	0.289373	1.48341e-05	-0.0525751	0.44098	0.0729066	0.284979	-0.294253	1.04548e-05	0.265864	7.32705e-05	-0.376747	1.00237e-08	0.369626	1.98207e-08	-0.560139	2.53557e-19	0.419694	1.14136e-10	-0.500888	3.49485e-15	0.385859
green	2	UBE2C	-0.0868215	0.20267	0.0283422	0.678012	-0.0737729	0.279279	0.23336	0.000528811	-0.0824572	0.226388	0.365866	2.82227e-08	0.127938	0.0599043	-0.180184	0.00779654	-0.280079	2.83818e-05	-0.0828882	0.223962	-0.307378	3.94999e-06	0.137569	0.0429234	-0.126388	0.0630962	-0.225417	0.000824104	0.0994953	0.144065	-0.06098	0.371357	0.348637	1.3462e-07	-0.16537	0.0147361	0.476223	1.10377e-13	-0.275457	3.88572e-05	0.681142	6.1504e-31	-0.362299	3.93008e-08	0.548348	1.96754e-18	-0.410964
green	2	TYMS	-0.0849679	0.212514	0.026922	0.69331	-0.0755324	0.26794	0.216166	0.00135579	-0.0814006	0.232414	0.358019	5.81615e-08	0.121908	0.0731104	-0.17196	0.0111671	-0.264709	7.89591e-05	-0.0858238	0.207927	-0.295641	9.4532e-06	0.129459	0.0569029	-0.1113	0.102016	-0.216393	0.00133969	0.100647	0.139456	-0.0606245	0.374156	0.327307	8.21635e-07	-0.154992	0.022383	0.458605	1.10322e-12	-0.221966	0.000994638	0.654888	5.81753e-28	-0.347295	1.51461e-07	0.510969	7.85202e-16	-0.402762
green	2	EXO1	-0.0799239	0.241025	0.0624653	0.359797	-0.0548244	0.421654	0.291027	1.31844e-05	-0.133656	0.0492607	0.446689	4.86452e-12	0.171439	0.0114186	-0.24123	0.000335627	-0.348713	1.33728e-07	-0.125316	0.0653839	-0.318565	1.65903e-06	0.124403	0.067385	-0.166163	0.0142599	-0.283029	2.31567e-05	0.0893741	0.18966	-0.0988586	0.146662	0.362583	3.82831e-08	-0.192218	0.00448682	0.513025	5.75533e-16	-0.311815	2.81196e-06	0.734639	4.41498e-38	-0.412911	2.41608e-10	0.592538	5.85963e-22	-0.436325
green	2	CDKN3	-0.0781642	0.251574	0.0709319	0.298262	-0.0171597	0.801554	0.238184	0.000400916	-0.146146	0.0313976	0.410363	3.18863e-10	0.176357	0.00923241	-0.141496	0.0372673	-0.313344	2.49802e-06	-0.147429	0.0299232	-0.270457	5.42425e-05	0.0858192	0.207952	-0.160346	0.0180926	-0.240451	0.000351309	0.0909848	0.181772	-0.0578791	0.396216	0.33151	5.81462e-07	-0.214929	0.00144691	0.437786	1.42045e-11	-0.268407	6.20747e-05	0.640591	1.837e-26	-0.391733	2.26053e-09	0.523813	1.08924e-16	-0.379084
green	2	MAD2L1	-0.0763929	0.262511	0.0665484	0.329194	-0.0662844	0.33112	0.259701	0.000108765	-0.129576	0.0566779	0.427277	4.83787e-11	0.143993	0.034009	-0.221809	0.00100312	-0.329811	6.69119e-07	-0.144596	0.0332599	-0.288927	1.53115e-05	0.0990599	0.145837	-0.164081	0.0155408	-0.277203	3.45311e-05	0.0816166	0.231173	-0.0966842	0.155798	0.330581	6.27937e-07	-0.200133	0.00306512	0.47942	7.166e-14	-0.252361	0.000171941	0.689243	6.40964e-32	-0.371742	1.62143e-08	0.537992	1.11432e-17	-0.437329
green	2	GAJ	-0.0729441	0.28473	0.101219	0.137211	-0.0363815	0.594024	0.337945	3.3905e-07	-0.155843	0.021647	0.45827	1.15115e-12	0.17354	0.0104343	-0.242373	0.000313804	-0.377693	9.14485e-09	-0.133436	0.0496377	-0.286481	1.8198e-05	0.104549	0.12468	-0.202428	0.00273725	-0.332363	5.41699e-07	0.0390663	0.567067	-0.155903	0.0215963	0.319887	1.49383e-06	-0.172744	0.0107978	0.494017	9.40335e-15	-0.368056	2.29854e-08	0.732294	9.86139e-38	-0.404968	5.693e-10	0.565207	1.02489e-19	-0.433682
green	2	BIRC5	-0.0712396	0.296166	0.0608345	0.372501	-0.0364166	0.593668	0.247407	0.000232443	-0.119986	0.0777874	0.390059	2.67974e-09	0.15506	0.022323	-0.159917	0.0184082	-0.301536	6.12732e-06	-0.111935	0.100063	-0.279831	2.88688e-05	0.109158	0.108824	-0.149839	0.0273149	-0.241625	0.000327935	0.0821711	0.228009	-0.0743153	0.27575	0.328783	7.28099e-07	-0.188889	0.00524469	0.449055	3.63978e-12	-0.290437	1.37521e-05	0.653947	7.34441e-28	-0.378817	8.19673e-09	0.528694	5.02931e-17	-0.395388
green	2	MCM10	-0.0709982	0.297809	0.0589325	0.387661	-0.0529934	0.437348	0.294073	1.05911e-05	-0.128345	0.0590876	0.468298	3.16007e-13	0.18909	0.0051959	-0.241759	0.000325348	-0.343418	2.12218e-07	-0.106161	0.118944	-0.351386	1.05566e-07	0.158832	0.0192263	-0.141504	0.0372575	-0.268379	6.21896e-05	0.117653	0.0837834	-0.0850641	0.211995	0.393822	1.8257e-09	-0.206859	0.00219257	0.55452	6.80004e-19	-0.307901	3.79602e-06	0.768543	1.40397e-43	-0.457812	1.21988e-12	0.627228	3.9407e-25	-0.446655
green	2	NUSAP1	-0.0701648	0.303531	0.171244	0.011514	0.0549909	0.420244	0.299529	7.1097e-06	-0.232409	0.000558085	0.452691	2.32051e-12	0.217312	0.00127609	-0.141296	0.0375392	-0.404885	5.74346e-10	-0.246391	0.00024708	-0.16171	0.0171213	-0.0244646	0.720075	-0.270243	5.50137e-05	-0.343939	2.02862e-07	-0.0192583	0.777882	-0.158968	0.019122	0.226901	0.00075939	-0.259202	0.000112252	0.338229	3.30973e-07	-0.357717	5.97773e-08	0.567865	6.33343e-20	-0.365665	2.87576e-08	0.43743	1.48174e-11	-0.299339
green	2	ECT2	-0.068787	0.313148	0.0745578	0.274181	-0.0948022	0.164046	0.287464	1.69807e-05	-0.119087	0.0800547	0.396829	1.3389e-09	0.103209	0.129612	-0.268811	6.04509e-05	-0.358812	5.41125e-08	-0.160634	0.0178839	-0.25626	0.000135046	0.0638817	0.348986	-0.215574	0.00139874	-0.310353	3.14705e-06	0.0310945	0.648738	-0.124891	0.0663082	0.300004	6.86456e-06	-0.189136	0.00518471	0.442071	8.51448e-12	-0.359903	4.89798e-08	0.671009	9.41085e-30	-0.318789	1.62987e-06	0.527151	6.42964e-17	-0.393224
green	2	CCNA2	-0.0665063	0.329501	0.0649043	0.341309	-0.0443457	0.515822	0.238725	0.000388532	-0.124559	0.0670405	0.375773	1.10149e-08	0.13935	0.040275	-0.167456	0.0135115	-0.301375	6.2011e-06	-0.13401	0.0486555	-0.252641	0.000169001	0.0812915	0.233043	-0.159539	0.0186898	-0.247	0.000238197	0.0645614	0.343871	-0.0802471	0.239122	0.300908	6.41982e-06	-0.194769	0.00397428	0.413689	2.21888e-10	-0.276241	3.68547e-05	0.618462	2.72025e-24	-0.347696	1.46226e-07	0.49038	1.57396e-14	-0.348739
green	2	TK1	-0.0593411	0.384373	0.0920999	0.176454	-0.0116551	0.864456	0.284596	2.07654e-05	-0.148358	0.0288938	0.436899	1.5778e-11	0.193231	0.00427657	-0.183874	0.006604	-0.339753	2.90707e-07	-0.138213	0.0419503	-0.277584	3.36491e-05	0.0982727	0.149082	-0.169131	0.0125934	-0.270237	5.50359e-05	0.0746294	0.273719	-0.0939642	0.167821	0.329712	6.74544e-07	-0.211213	0.00175541	0.463305	6.04656e-13	-0.297661	8.15653e-06	0.674591	3.63186e-30	-0.410013	3.31187e-10	0.541458	6.27853e-18	-0.403703
green	2	BM039	-0.130602	0.0547299	-0.00593862	0.93069	-0.0242431	0.722505	0.289347	1.48614e-05	-0.0323764	0.635283	0.458855	1.06874e-12	0.274285	4.20416e-05	-0.155403	0.0220249	-0.230778	0.000611861	0.0618443	0.364602	-0.498761	4.75928e-15	0.327174	8.3062e-07	0.0285587	0.67569	-0.111416	0.101655	0.27509	3.98278e-05	0.0396603	0.561181	0.512326	6.39775e-16	-0.176951	0.00899515	0.668911	1.63303e-29	-0.198221	0.003365	0.829079	3.39841e-56	-0.584408	2.86538e-21	0.729628	2.43344e-37	-0.593755
green	2	TOP2A	-0.130303	0.0552926	0.00048173	0.994371	-0.0924992	0.174578	0.197541	0.00347793	-0.064757	0.342409	0.338669	3.18844e-07	0.109663	0.107186	-0.124185	0.0678712	-0.242266	0.00031578	-0.0726443	0.28672	-0.316195	1.99964e-06	0.146434	0.0310609	-0.0944874	0.165456	-0.195121	0.00390787	0.12493	0.066223	-0.0343621	0.614675	0.351106	1.08229e-07	-0.162449	0.016614	0.473214	1.651e-13	-0.201653	0.00284419	0.664762	4.79568e-29	-0.354126	8.26647e-08	0.527913	5.69602e-17	-0.424403
green	2	TROAP	-0.129251	0.0573052	0.0158651	0.816248	-0.0966359	0.156005	0.227659	0.000728188	-0.095978	0.158855	0.400371	9.25421e-10	0.128345	0.0590894	-0.222004	0.000992603	-0.323847	1.08793e-06	-0.107252	0.115179	-0.335732	4.08719e-07	0.137694	0.0427329	-0.154445	0.0228674	-0.251369	0.000182731	0.11412	0.0935682	-0.0518692	0.447147	0.396116	1.44151e-09	-0.173487	0.0104581	0.524273	1.01328e-16	-0.304916	4.75814e-06	0.737067	1.90395e-38	-0.370652	1.79851e-08	0.618065	2.96422e-24	-0.456588
green	2	TPX2	-0.129182	0.0574404	0.00377892	0.955863	-0.0872005	0.200699	0.214234	0.00150059	-0.0788343	0.24752	0.391859	2.2316e-09	0.14494	0.0328388	-0.162676	0.0164611	-0.285651	1.92894e-05	-0.0905294	0.183977	-0.354789	7.78827e-08	0.158491	0.0194903	-0.108546	0.110833	-0.198465	0.00332525	0.157609	0.0201871	-0.00262066	0.969383	0.414416	2.04887e-10	-0.176293	0.00925818	0.524571	9.66838e-17	-0.2334	0.000527599	0.716791	1.6277e-35	-0.400133	9.48843e-10	0.61469	6.13103e-24	-0.45742
green	2	RAMP	-0.126984	0.0618529	0.00711593	0.916995	-0.116583	0.0866563	0.248645	0.0002157	-0.0775962	0.255046	0.415034	1.91423e-10	0.124869	0.0663579	-0.232565	0.000553181	-0.312854	2.59467e-06	-0.0787233	0.248188	-0.37193	1.59266e-08	0.178034	0.00857659	-0.126186	0.0635205	-0.253603	0.000159275	0.131234	0.0535582	-0.0638399	0.349302	0.41356	2.25049e-10	-0.164405	0.015335	0.575312	1.60613e-20	-0.285701	1.92217e-05	0.787723	3.99882e-47	-0.400822	8.82645e-10	0.642375	1.20626e-26	-0.495051
green	2	TFDP1	-0.126285	0.0633133	-0.146564	0.0309108	-0.221415	0.00102469	0.167627	0.0134152	0.0986178	0.147653	0.347265	1.51856e-07	0.096433	0.15688	-0.185121	0.00623923	-0.118536	0.0814723	0.12957	0.0566881	-0.580652	5.8769e-21	0.400462	9.16626e-10	0.123367	0.0697171	-0.00649114	0.92426	0.373815	1.32994e-08	0.164717	0.0151391	0.608593	2.22903e-23	-0.123284	0.0699064	0.744799	1.22767e-39	-0.0354772	0.603233	0.87164	1.63811e-68	-0.494865	8.3321e-15	0.783189	2.968e-46	-0.661444
green	2	MGC5576	-0.124761	0.0665944	0.0430377	0.528292	-0.0941833	0.166828	0.202389	0.00274249	-0.110306	0.10513	0.342385	2.31998e-07	0.0777391	0.254169	-0.199695	0.00313154	-0.332549	5.33388e-07	-0.163833	0.0156997	-0.231567	0.00058529	0.0475895	0.485563	-0.214844	0.00145341	-0.296652	8.78179e-06	0.0210951	0.757329	-0.112378	0.0987187	0.285205	1.98999e-05	-0.166084	0.0143066	0.407024	4.57015e-10	-0.339556	2.95651e-07	0.636889	4.36058e-26	-0.26328	8.65753e-05	0.492967	1.09178e-14	-0.356385
green	2	Pfs2	-0.123091	0.0703495	0.0245612	0.719017	-0.0962063	0.157862	0.270182	5.5236e-05	-0.0965301	0.156461	0.442476	8.10862e-12	0.15263	0.0245389	-0.238655	0.000390112	-0.334118	4.67957e-07	-0.090083	0.186158	-0.374026	1.30329e-08	0.174873	0.0098491	-0.138187	0.0419894	-0.263719	8.41648e-05	0.131109	0.053788	-0.0681512	0.317652	0.421332	9.49931e-11	-0.180671	0.00762888	0.583379	3.49166e-21	-0.305888	4.42192e-06	0.797533	4.39762e-49	-0.428087	4.4085e-11	0.658942	2.11221e-28	-0.491073
green	2	CGI-90	-0.122408	0.0719337	0.039501	0.562757	-0.0621094	0.362546	0.294163	1.05231e-05	-0.13528	0.0465414	0.486661	2.64858e-14	0.194306	0.00406332	-0.143618	0.0344822	-0.326053	9.09996e-07	-0.119156	0.0798785	-0.39065	2.52365e-09	0.173373	0.0105097	-0.124071	0.0681256	-0.238618	0.000390949	0.179153	0.00816228	-0.0190022	0.780761	0.452331	2.42681e-12	-0.246289	0.000248595	0.591186	7.65309e-22	-0.254096	0.000154494	0.784402	1.74481e-46	-0.509169	1.02882e-15	0.671995	7.25029e-30	-0.530973
green	2	PRKCDBP	-0.118709	0.0810244	0.00795811	0.907213	-0.115201	0.0904828	0.221716	0.00100818	-0.0906959	0.183169	0.413111	2.36379e-10	0.116282	0.0874778	-0.268148	6.31375e-05	-0.331636	5.75439e-07	-0.101951	0.134376	-0.354551	7.95707e-08	0.153293	0.0239167	-0.148485	0.028755	-0.254924	0.00014676	0.126605	0.0626409	-0.0492161	0.470757	0.414007	2.14277e-10	-0.139388	0.0402203	0.55172	1.10414e-18	-0.294186	1.05054e-05	0.761241	2.5613e-42	-0.373362	1.38896e-08	0.643441	9.36616e-27	-0.467173
green	2	OIP5	-0.11801	0.0828426	0.0617627	0.365237	-0.0722919	0.28907	0.284997	2.01924e-05	-0.140445	0.0387163	0.460884	8.25103e-13	0.159674	0.0185883	-0.236609	0.000439113	-0.366761	2.59586e-08	-0.140821	0.0381922	-0.325239	9.72136e-07	0.120459	0.0766155	-0.181651	0.00730122	-0.308058	3.75074e-06	0.0857106	0.20853	-0.114196	0.0933491	0.368404	2.22459e-08	-0.191663	0.00460587	0.532456	2.74894e-17	-0.31879	1.62967e-06	0.755494	2.34201e-41	-0.416298	1.66505e-10	0.606523	3.43263e-23	-0.44158
green	2	BUB1	-0.115786	0.0888473	0.0555742	0.415324	-0.0695275	0.307954	0.263402	8.58949e-05	-0.116325	0.0873609	0.418922	1.24414e-10	0.149412	0.0277618	-0.205532	0.00234438	-0.324056	1.06972e-06	-0.118785	0.0808301	-0.303464	5.30641e-06	0.117535	0.0840984	-0.151436	0.0256948	-0.271778	4.96988e-05	0.0847768	0.213548	-0.103577	0.128245	0.333079	5.10388e-07	-0.197911	0.00341612	0.490685	1.50787e-14	-0.264151	8.18526e-05	0.701969	1.57491e-33	-0.38309	5.38574e-09	0.546467	2.70796e-18	-0.443324
green	2	CDC20	-0.115569	0.0894525	0.0330862	0.627884	-0.064842	0.341774	0.265415	7.54361e-05	-0.100972	0.138176	0.434984	1.97764e-11	0.174908	0.00983414	-0.205065	0.00239999	-0.315745	2.07142e-06	-0.0864773	0.204473	-0.36237	3.90429e-08	0.168445	0.0129623	-0.123906	0.0684953	-0.237742	0.000411302	0.13815	0.0420447	-0.0527399	0.439547	0.406695	4.73407e-10	-0.193607	0.00420085	0.5511	1.2284e-18	-0.279561	2.94067e-05	0.759424	5.19072e-42	-0.437245	1.51453e-11	0.630484	1.89293e-25	-0.478346
green	2	DHRS3	0.114716	0.0918561	0.0905925	0.183671	0.0154997	0.820408	0.273231	4.51127e-05	-0.215801	0.00138214	0.415495	1.81929e-10	0.158758	0.0192832	-0.320489	1.42403e-06	-0.321512	1.31232e-06	-0.162543	0.0165511	-0.193506	0.00422111	0.040338	0.554504	-0.193282	0.00426631	-0.268847	6.03106e-05	0.025968	0.703658	-0.111617	0.101036	0.254059	0.000154843	-0.264259	8.12879e-05	0.363226	3.60738e-08	-0.36425	3.28083e-08	0.522427	1.35352e-16	-0.351471	1.04779e-07	0.444292	6.51167e-12	-0.305075
[truncated: 1,607 more rows]
[truncated: 19 more columns]
