# Supplementary material for: Identification of the novel FOXP3-dependent Treg cell transcription factor MEOX1 by high-dimensional analysis of human CD4+ T cells
Source: Front Immunol. 2023 Jul 25;14:1107397. doi: 10.3389/fimmu.2023.1107397 (PMC10407399; doi:10.3389/fimmu.2023.1107397)
Supplement: Supplementary file 7 [file Table_6.xlsx]

## Sheet: predicted-TFs_cluster9
; Name	WGCNA-genes_cluster9.txt
; Species and nomenclature	Homo sapiens, HGNC symbols
; Motif collection	10K (9713 PWMs)
; Track collection	1120 ChIP-seq tracks (ENCODE raw signals)
; Minimum NEScore	3.5
; Rank threshold for visualization	5000
; ROC threshold for AUC calculation (%)	0.03
; Minimum identity between orthologous genes	0
; Maximum false discovery rate (FDR) on motif similarity	0.001
; Motif rankings database	500bp upstream (7 species)
; Track rankings database	500bp upstream (ChIP-seq-derived)
; Number of valid nodes	163
; iRegulon version	iRegulon v1.3 (build: 2015-02-12)
# Rank	Motif id	AUC	NES	ClusterCode	Transcription factor	Target genes
1	transfac_public-M00038	0.0804521	4.47423	M1	BACH2,FOS,JUND,FOSL2,JUNB,JUN,BATF,FOSL1,BACH1,SPI1,FOSB,NFE2,JDP2,ARNT,SRF,TGIF2LY,TGIF2LX,TGIF2,TGIF1	EIF5,HLA-DPB1,IL23A,DDX3X,ALDOA,FOSB,GPR56,MIDN,HPGD,ANXA2,NQO1,MX2,ICA1,LGALS1,UBC,GNLY,CCR5,NCF4,HLA-DRA,STAM,TIMP1,SELP,CEACAM4,PMCH,GPR55,FLOT1,S100A4,ABCG1,PRF1,HLA-F,PPFIBP2,MAL,RGS3,FOXP3,CEACAM1,TIPARP,IL1R1,HLA-DQB1,LY96
2	transfac_pro-M00769	0.0798933	4.43059	M2	RUNX2,CBFB,RUNX1,RUNX3,RUNX1T1,HMGA1,HMGA2	GZMA,FOXP3,AKAP2,PRIC285,GZMK,PMCH,KIAA0040,NCR3,FLOT1,LGALS1,ALDOA,CEACAM4,CCR5,ANXA1,SELP,PIM1,RGS3,PRF1,MEOX1,DEFA3,PLAC8,HLA-DMB,GCA,STOM,RPS26,FOSB,GPR55,RBMS1,BFSP2,CST7,PPP1R15A,IL23A,ABCG1,EOMES,ICA1,CEACAM1,HLA-DRA,CYP1B1,MIDN,IFI44,S100A4,IFNGR2,HLA-F,CTLA4,GATA3
3	transfac_pro-M01197	0.0784264	4.31603	M3	ELF5,NFATC3,ETV4,ETS1,EHF,ELF3	NCF4,PTPRC,FOXP3,KIAA0040,RGS3,C6orf105,LYN,GATA3,ITGB1BP1,LY96,IL23A,ALDOA,PMCH,EOMES,SATB1,ICA1,CTLA4,SELP,CAMP,BFSP2,RPS26,HLA-DRA,GZMA,LCN2,CST7,ANXA1,IFI44,PLEK
4	yetfasco-1530	0.0770993	4.21238	M1	NFE2L2,NFE2	EIF5,ALDOA,MIDN,GPR56,ANXA2,PMCH,NQO1,ACCN2,UBC,GATA3,STAM,HLA-DPB1,FOXP3,IL23A,HLA-DRA,CEACAM1,GNLY,NCF4,HPGD
5	transfac_pro-M01228	0.0762751	4.14801	M1	MAF	RGS3,CEACAM1,MIDN,EIF5,ACCN2,HPGD,CEACAM4,HLA-F,GPR56,KIAA0040,FLOT1,STAM,HLA-DPB1,HLA-DRA,TMEM2,RPS6KA5,ANXA2,LGALS1,NQO1,CCR5,HLA-A,ALDOA,PTPRC
6	tfdimers-MD00401	0.0760097	4.12728	M3	GLI3,ETS1,ETS2,OVOL2,ZNF354C,BPTF,ELF5,ZBTB14,CBFB,ELF1,RUNX2,ELF2,GABPB2,RUNX3,GABPB1,RUNX1,ELK4,ELK1,GABPA,ETV7,FLI1,ETV6,ELF4,ETV4,ELK3,ERG,SPI1,SPIB	EOMES,LYN,IL2RB,CST7,ALDOA,GPR56,SATB1,GZMA,RGS3,SEMA4D,EGR1,GPR55,FOXP3,MIDN
7	hdpi-EIF5A2	0.0756744	4.1011	M4	EIF5A2	CEACAM1,CEACAM4,FOSB,HLA-A,C21orf56,FOXP3,HLA-F,ALDOA
8	swissregulon-IRF1-2-7.p3	0.0736069	3.93962	M5	IRF1,IRF7,IRF2,IRF3,IRF8,IRF4,IRF5,IRF6,STAT1,STAT2,PRDM1,IRF9,MYB,SPI1,E2F1,PURA,ZNF683	IFI44,GATA3,MX2,GZMA,IL23A,PIM1,HLA-F,CTLA4,HLA-A,MEOX1,MMP25,TNFRSF1B
9	homer-M01747	0.0733833	3.92217	M1		EIF5,ALDOA,GPR56,ANXA2,MIDN,PMCH,FOSB,IL23A,CEBPB,ICA1,ACCN2,HLA-DPB1,NQO1,UBC,GATA3,HLA-DRA,FOXP3
10	transfac_pro-M01856	0.0727407	3.87198	M2	RUNX2,RUNX1,RUNX3,CBFB	FOXP3,PRIC285,CST7,GZMK,KIAA0040,PMCH,LGALS1,GZMA,AKAP2,ALDOA,IL23A,PPFIBP2,NCR3,DEFA3,CEACAM1,GCA,ANXA1,CTLA4,PECAM1,RBMS1,CEACAM4,RGS3,PRF1,MX2,CCR5,PIM1,TIPARP,LCN2,GZMM,PLEK
11	swissregulon-NFE2.p2	0.0723915	3.8447	M1	NFE2,NFE2L2,BACH1,MAFK,NFE2L1,MAFG,JUND,JUNB,FOSB,FOSL1,FOS,JUN,FOSL2,BATF,SPI1,BACH2,MAFF,MAFA,MAF,MAFB,NFE2L3	EIF5,ALDOA,GPR56,NQO1,CST7,MIDN,IL23A,HPGD,PMCH,ANXA2,FOS,HLA-DMB,UBC,LGALS1,CEACAM4,GNLY,HLA-DRB5,HLA-DPB1,STAM,GZMA,FLOT1,AKAP2,ACCN2,CEACAM1,S100A4,HLA-DQB1,TIMP1,MX2,ANXA1,NCF4,PPFIBP2,TMEM2,CEBPB,C6orf105,RGS3,MAL,ALOX5,HLA-DRA,PPP1R15A,ICA1,SATB1
12	tfdimers-MD00297	0.0711202	3.74542	M5	ZEB1,POU5F1,FOXA3,FOXP3	FOSB,PIM1,GZMA,LYN,HPGD,MEOX1,HLA-DRA,SELP,ANXA1
13	homer-M00011	0.0710923	3.74324	M1	BACH1,NFE2,NFE2L2,NFE2L1,MAFG,MAFK,MAFF,MAFB,NFE2L3,MAF,BACH2,DBP,NRL	NQO1,ALDOA,CST7,UBC,PMCH,GPR56,FOS,EIF5,LGALS1,HLA-DPB1,MIDN,TIPARP,HLA-DRA,HLA-DRB5,CEACAM1,HLA-DMB,GNLY,HPGD,TMEM2,FLOT1,HLA-DQB1,NCF4,AKAP2,ANXA1,PECAM1,PLEK,C6orf105,GZMA,LGALS3,ABCG1,PPP1R15A,RGS3,HLA-DPA1,FOXP3,ALOX5,CEBPB,GCA,IL23A,MAL,PTPRC,CEACAM4,GZMK,PPFIBP2,ANXA2,BFSP2
14	tfdimers-MD00462	0.0710783	3.74215	M2	ZEB1,SOX10	FOXP3,PIM1,RPS6KA5,GCA,TIPARP,ALDOA,RGS3,EGR1,HLA-DMB,KIAA0040,ICA1,PRIC285
15	transfac_pro-M00751	0.0708548	3.72469	M2	RUNX1,RUNX3,HOXA13,CBFB,RUNX2	AKAP2,FOXP3,PRIC285,CEACAM1,PRF1,GZMK,PMCH,ALDOA,GZMA,LCN2,CEACAM4
16	flyfactorsurvey-CG31782-F9-11_SOLEXA_FBgn0051782	0.0706313	3.70723	M2		ALDOA,GZMK,CEACAM4,RBMS1,AKAP2,FOXP3,LGALS1,IL23A,HLA-DQB1,TNFRSF1B,CTLA4,PLAC8,MIDN,RPS6KA5,HLA-DMB,SELP,ANXA2,PECAM1,MEOX1,BFSP2,GZMA,C21orf56,PLEK,S100A4,FLOT1,EOMES,KIAA0040,CEACAM1,HPGD,RPS27L,HLA-DRA,HLA-DRB5,CST7,GPR56,HLA-DPA1,ICA1,EGR1,SATB1,ANXA1
17	flyfactorsurvey-gl_SOLEXA_5_FBgn0004618	0.0705475	3.70069	M6		EGR1,FOSB,PIM1,TIPARP,HIST2H2AC,KIAA0040,ALOX5,RGS3,ANXA1,MEOX1,ALDOA,GCA,ICA1,PTPRC,ABCG1,HLA-DMB,CTLA4,GZMA,CYP1B1,LYN,EIF5,FOS,RPS27L,HLA-A,ANXA2,UBC,NCF4,SELP,EOMES,GZMM,GNLY,PRIC285,LGALS1
18	elemento-TCCAGGA	0.0702681	3.67887	M4		NCF4,KIAA0040,CTLA4,MIDN,CEBPB,HLA-DRA,MEOX1,HPGD,SELP,HLA-A,GPR56,NCR3,EGR1,HLA-DMB,CEACAM1,IL23A,HLA-F,ALOX5,ICA1,PLEK,LCN2,RGS3,GCA,GPR55
19	factorbook-RUNX1	0.0701284	3.66796	M2	RUNX2,RUNX1,RUNX3,RUNX1T1,CBFB	FOXP3,PRIC285,GZMA,PMCH,LGALS1,IL23A,AKAP2,ALDOA,GZMK,ANXA1,PRF1,CEACAM1
20	yetfasco-1827	0.0698769	3.64832	M6		EOMES,FOSB,CAMP,MIDN,SELP,PECAM1,STAM,C6orf105,FOXP3,HLA-DMB,HLA-A,CTLA4,MEOX1,ALDOA,PLAC8,HLA-F,RPS26,PRIC285,HLA-DRA,ABCG1,DDX3X,RGS3,CEACAM4
21	flyfactorsurvey-CG8319_SANGER_2.5_FBgn0037722	0.0698071	3.64286	M7	ZNF146,ZNF260,RXRA	MIDN,CEACAM4,ICA1,MAL,RBMS1,DDX3X,FANK1,SELP,HLA-DMB,LGALS1,CEACAM1
22	transfac_pro-M01266	0.0697372	3.63741	M3	ELF1,GABPB1,ETV7,ETS1,ETS2,ELF4,ERG,SPI1,SPIB,FLI1,ELK3,GABPA,ELK1,ETV6,ETV4,ELK4,ELF2	EOMES,PTPRC,NCF4,ALDOA,RGS3,ICA1,ITGB1BP1,LY96,MIDN
23	yetfasco-602	0.0694439	3.6145	M1		EIF5,ALDOA,GPR56,ANXA2,PMCH,MIDN,GATA3,FOSB,IL23A,NQO1,HLA-DPB1,HPGD,GNLY,ACCN2,UBC,HLA-DRA,CEBPB,ICA1,FOXP3,CEACAM4,STAM
24	transfac_public-M00215	0.0690527	3.58395	M6	SRF	EGR1,FOSB,FOS,HIST2H2AC,AKAP2,MEOX1,PLAC8,PIM1,RGS3,EIF5
25	elemento-GGTCACC	0.0687593	3.56104	M7		CEACAM4,MAL,MIDN,LGALS1,RBMS1,ICA1,IGFBP3,GZMA,SELP,CEACAM1
26	jaspar-MA0050.1	0.0682006	3.51739	M5	IRF1,IRF2,IRF7,IRF5,IRF4,IRF3,IRF8,IRF9,IRF6,STAT1,STAT2,E2F1,ZNF683	TNFRSF1B,CTLA4,MX2,HLA-F,IFI44,GATA3,PIM1,GZMA,HLA-DMB,HLA-A,ANXA1
27	factorbook-RFX5	0.0680609	3.50648	M6	RFX5	HLA-DMB,HLA-DRA,HLA-DQB1,HLA-DPA1,HLA-DMA,ANXA1,HLA-DRB5,ALDOA,GPR56,SON,CEACAM1,RGS3,HLA-A,HLA-DPB1,HLA-F,SELP,DDX3X,HLA-DQA1
# Rank	Track id	AUC	NES	ClusterCode	Transcription factor	Target genes
1	wgEncodeSydhTfbsH1hescRfx5200401194IggrabPk.narrowPeak.gz	0.116704	5.16651	T1	RFX5	HLA-A,HLA-DQB1,HLA-DMA,HLA-F,HLA-DRA,HLA-DPA1,HLA-DMB,HLA-DRB5,HLA-DQA1,HLA-DPB1,MIDN,SATB1,SON,GPR56,CEBPB,RPS6KA5
2	wgEncodeSydhTfbsImr90Rfx5IggrabPk.narrowPeak.gz	0.115824	5.1183	T1	RFX5	HLA-F,HLA-DPA1,HLA-A,HLA-DPB1,HLA-DRA,HLA-DMA,HLA-DMB,HLA-DQB1,HLA-DRB5,SON,CEBPB,DDX3X,HLA-DQA1
3	wgEncodeSydhTfbsSknshRfx5IggrabPk.narrowPeak.gz	0.113533	4.99281	T1	RFX5	HLA-F,HLA-DQB1,HLA-DMB,HLA-DRA,HLA-DPB1,HLA-DPA1,HLA-DMA,HLA-A,SON,HLA-DRB5,CEBPB,UBC,RPS6KA5,DDX3X,GPR56,HLA-DQA1,ALDOA,PPP1R15A,NT5C,MEOX1,NQO1,BFSP2,PRIC285,HPGD,RPS27L,RBMS1,FOSB,PLAC8,TIPARP,LGALS3,NCR3,LYN,GZMK,PTPRC,CTLA4,ITGB1BP1,C21orf56,ANXA1,ANXA2,PMCH,PKD2,RGS3,GZMM,PTPLA,IL1R1,MMP25
4	wgEncodeSydhTfbsGm12878Rfx5200401194IggmusPk.narrowPeak.gz	0.0946733	3.95974	T1	RFX5	HLA-DQA1,HLA-DRB5,HLA-A,HLA-DQB1,HLA-DMA,HLA-F,S100A4,HLA-DPB1,HLA-DMB,HLA-DPA1,GPR56,CEBPB,HLA-DRA,SON,RPS6KA5
5	wgEncodeSydhTfbsGm12878Ikzf1iknuclaStdPk.narrowPeak.gz	0.0935697	3.89929	T2	IKZF1	MEOX1,PLAC8,HLA-A,CEACAM1,CCR5,RGS3,DDX3X,MX2,HLA-DRB5,IL23A,PMCH,GPR55,CAMP,HLA-DQB1,HLA-DMA,NCF4,NQO1,PPFIBP2,HLA-DMB,FLOT1,PRIC285,HLA-DQA1,PLEK,LY96,PKD2,EOMES,C21orf56
6	wgEncodeSydhTfbsK562Rfx5IggrabPk.narrowPeak.gz	0.0934579	3.89317	T1	RFX5	TIPARP,HLA-DRB5,HLA-DQB1,HLA-DMA,HLA-DMB,HLA-DPB1,HLA-DPA1,HLA-A,HLA-DRA,CEBPB,FOSB,HLA-F,EGR1,RPS6KA5,ALDOA,ANXA2,FOS,PTPRC
7	wgEncodeSydhTfbsHelas3Rfx5200401194IggrabPk.narrowPeak.gz	0.0933741	3.88858	T1	RFX5	HLA-DRB5,HLA-F,HLA-DMA,HLA-DQB1,HLA-A,HLA-DQA1,HLA-DPB1,HLA-DMB,HLA-DRA,HLA-DPA1
