# Supplementary material for: Identification of the novel FOXP3-dependent Treg cell transcription factor MEOX1 by high-dimensional analysis of human CD4+ T cells
Source: Front Immunol. 2023 Jul 25;14:1107397. doi: 10.3389/fimmu.2023.1107397 (PMC10407399; doi:10.3389/fimmu.2023.1107397)
Supplement: Supplementary file 8 [file Table_7.xlsx]

## Sheet: qRT-PCR
Oligonucleotides used for qRT-PCR
Target	Sequence	Probe
B2M	forward: 5’-TTC TGG CCT GGA GGC TAT-3’	#42
	reverse: 5’-TCA GGA AAT TTG ACT TTC CAT TC-3’
MEOX1	forward: 5’- GGT TCC ACT GAT AAC AGA AAC CA-3’	#48
	reverse: 5’-TTT GGT CAA TAA TGC TGG AGT G-3’
RPS27L	forward: 5’-CAG ATC GCT TGC AGC TTG-3’	#23
	reverse: 5’-TCT TCC AAG GAC GGA TGT AGT AA-3’
PIM1	forward: 5’-ATC AGG GGC CAG GTT TTC-3’	#13
	reverse: 5’ GGG CCA AGC ACC ATC TAA T-3’

## Sheet: siRNA
Oligonucleotides used for siRNA-mediated knockdown
Target	Sequence
FOXP3	sense:	5’-GCA CAU UCC CAG AGU UCC-3’
	antisense:	5’-AGG AAC UCU GGG AAU GUG C-3’
MEOX1	sense:	5’-CAC UGC CAA UGA GAC AGA GAA GAA A-3’
	antisense:	5’-UUU CUU CUC UGU CUC AUU GGC AGU G-3’
Scrambled	sense:	5’-UUC UCC GAA CGU GUC ACG U-3’
	antisense:	5’-ACG UGA CAC GUU CGG AGA A-3’

## Sheet: DNA methylation
Oligonucleotides used for DNA methylation analysis
Target	Sequence
MEOX1-A	for:	5’-AGT AAG AGA TAA GTT TGG TGA TTG TAT T-3’
	rev:	Biotin-5’-ATT CTT TTT TTC TAA AAT ATA CCT TTC TTT ATA CT-3’
	seq:	5’-TGA TTT AAA GGT TTT TTT ATT GTT-3’
MEOX1-B	for:	5’-AGT TTA TTT ATT GGG ATT TTT TGT ATG TGT ATT T-3’
	rev:	Biotin-5’-TCC CTC TCC TCT CTC ACA TTT C-3’
	seq:	5’-GGA TTT TTT GTA TGT GTA TTT G-3’
